# Supplementary material for: Assessing the role of lipid-lowering therapy on multi-cancer prevention: A mendelian randomization study
Source: Front Pharmacol. 2023 Apr 19;14:1109580. doi: 10.3389/fphar.2023.1109580 (PMC10154601; doi:10.3389/fphar.2023.1109580)
Supplement: Supplementary file 2 [file DataSheet1.ZIP]

Archive with 15 entries (15 files):
- Table S1-atorvastatin.xlsx
- Table S10-atorvastatin-mr_base_singlesnp.xlsx
- Table S11-atorvastatin-mr_base_leaveoneout.xlsx
- Table S12-simvastatin-mr_base_leaveoneout.xlsx
- Table S13-simvastatin-mr_base_singlesnp.xlsx
- Table S14-rosuvastatin-mr_base_leaveoneout.xlsx
- Table S15-rosuvastatin-mr_base_singlesnp.xlsx
- Table S2-simvastatin_data.xlsx
- Table S3-rosuvastatin.xlsx
- Table S4 Atorvastatin.docx
- Table S5 simvastatin.docx
- Table S6 Rosuvastatin.docx
- Table S7-Atorvastatin.xlsx
- Table S8-simvastatin.xlsx
- Table S9-Rosuvastatin.xlsx
