# Supplementary material for: Assessing the role of lipid-lowering therapy on multi-cancer prevention: A mendelian randomization study
Source: Front Pharmacol. 2023 Apr 19;14:1109580. doi: 10.3389/fphar.2023.1109580 (PMC10154601; doi:10.3389/fphar.2023.1109580)
Supplement: Supplementary file 2 [file DataSheet1.ZIP › Table S1-atorvastatin.xlsx]

## Sheet: Table S1-atorvastatin
	SNP	effect_allele.exposure	other_allele.exposure	effect_allele.outcome	other_allele.outcome	beta.exposure	beta.outcome	eaf.exposure	eaf.outcome	remove	palindromic	ambiguous	id.outcome	chr	pos	se.outcome	samplesize.outcome	pval.outcome	outcome	originalname.outcome	outcome.deprecated	mr_keep.outcome	data_source.outcome	proxy.outcome	target_snp.outcome	proxy_snp.outcome	target_a1.outcome	target_a2.outcome	proxy_a1.outcome	proxy_a2.outcome	pval.exposure	pos.exposure	samplesize.exposure	chr.exposure	se.exposure	id.exposure	exposure	mr_keep.exposure	pval_origin.exposure	data_source.exposure	action	mr_keep
1	rs10455872	G	A	G	A	0.00873983	0.03197	0.078896	0.0695001	FALSE	FALSE	FALSE	ieu-a-1130	6	161010118	0.01904	89677	0.0931301	Breast cancer (iCOGS) || id:ieu-a-1130	Breast cancer (iCOGS)	Breast cancer (iCOGS) || ||	TRUE	igd	NA	NA	NA	NA	NA	NA	NA	1.5e-40	161010118	462933	6	0.000655603	ukb-b-10008	Treatment/medication code: atorvastatin || id:ukb-b-10008	TRUE	reported	igd	2	TRUE
2	rs10738606	T	A	T	A	0.00249535	-0.02624	0.488832	0.473162	FALSE	TRUE	TRUE	ieu-a-1130	9	22088090	0.00972	89677	0.00694864	Breast cancer (iCOGS) || id:ieu-a-1130	Breast cancer (iCOGS)	Breast cancer (iCOGS) || ||	TRUE	igd	NA	NA	NA	NA	NA	NA	NA	1.6e-12	22088090	462933	9	0.000353232	ukb-b-10008	Treatment/medication code: atorvastatin || id:ukb-b-10008	TRUE	reported	igd	2	FALSE
3	rs117113213	A	G	A	G	0.00608886	0.03728	0.032671	0.0390461	FALSE	FALSE	FALSE	ieu-a-1130	20	39165692	0.03252	89677	0.25168	Breast cancer (iCOGS) || id:ieu-a-1130	Breast cancer (iCOGS)	Breast cancer (iCOGS) || ||	TRUE	igd	NA	NA	NA	NA	NA	NA	NA	1.4e-09	39165692	462933	20	0.00100561	ukb-b-10008	Treatment/medication code: atorvastatin || id:ukb-b-10008	TRUE	reported	igd	2	TRUE
4	rs12260037	T	C	T	C	0.00217456	0.03271	0.282988	0.267404	FALSE	FALSE	FALSE	ieu-a-1130	10	114791490	0.01095	89677	0.00281048	Breast cancer (iCOGS) || id:ieu-a-1130	Breast cancer (iCOGS)	Breast cancer (iCOGS) || ||	TRUE	igd	NA	NA	NA	NA	NA	NA	NA	2.9e-08	114791490	462933	10	0.000392109	ukb-b-10008	Treatment/medication code: atorvastatin || id:ukb-b-10008	TRUE	reported	igd	2	TRUE
5	rs12748266	C	T	C	T	-0.00273878	-0.00218	0.208713	0.189815	FALSE	FALSE	FALSE	ieu-a-1130	1	55494017	0.01405	89677	0.87642	Breast cancer (iCOGS) || id:ieu-a-1130	Breast cancer (iCOGS)	Breast cancer (iCOGS) || ||	TRUE	igd	NA	NA	NA	NA	NA	NA	NA	3.4e-10	55494017	462933	1	0.000436208	ukb-b-10008	Treatment/medication code: atorvastatin || id:ukb-b-10008	TRUE	reported	igd	2	TRUE
6	rs12916	C	T	C	T	0.00291411	0.00661	0.400551	0.411287	FALSE	FALSE	FALSE	ieu-a-1130	5	74656539	0.0099	89677	0.50436	Breast cancer (iCOGS) || id:ieu-a-1130	Breast cancer (iCOGS)	Breast cancer (iCOGS) || ||	TRUE	igd	NA	NA	NA	NA	NA	NA	NA	6.5e-16	74656539	462933	5	0.000360716	ukb-b-10008	Treatment/medication code: atorvastatin || id:ukb-b-10008	TRUE	reported	igd	2	TRUE
7	rs13022873	C	A	C	A	0.00277076	0.01428	0.256896	0.25441	FALSE	FALSE	FALSE	ieu-a-1130	2	27815510	0.01113	89677	0.19954	Breast cancer (iCOGS) || id:ieu-a-1130	Breast cancer (iCOGS)	Breast cancer (iCOGS) || ||	TRUE	igd	NA	NA	NA	NA	NA	NA	NA	7.7e-12	27815510	462933	2	0.000404878	ukb-b-10008	Treatment/medication code: atorvastatin || id:ukb-b-10008	TRUE	reported	igd	2	TRUE
8	rs17411168	C	T	C	T	-0.0024753	-0.00313	0.265617	0.268218	FALSE	FALSE	FALSE	ieu-a-1130	8	19855600	0.01094	89677	0.774629	Breast cancer (iCOGS) || id:ieu-a-1130	Breast cancer (iCOGS)	Breast cancer (iCOGS) || ||	TRUE	igd	NA	NA	NA	NA	NA	NA	NA	6.2e-10	19855600	462933	8	0.000400203	ukb-b-10008	Treatment/medication code: atorvastatin || id:ukb-b-10008	TRUE	reported	igd	2	TRUE
9	rs2519093	T	C	T	C	0.00254307	0.05886	0.184629	0.20242	FALSE	FALSE	FALSE	ieu-a-1130	9	136149830	0.01244	89677	2.25e-06	Breast cancer (iCOGS) || id:ieu-a-1130	Breast cancer (iCOGS)	Breast cancer (iCOGS) || ||	TRUE	igd	TRUE	rs2519093	rs532436	T	C	A	G	2.3e-08	136141870	462933	9	0.000455223	ukb-b-10008	Treatment/medication code: atorvastatin || id:ukb-b-10008	TRUE	reported	igd	2	TRUE
10	rs2569550	C	T	C	T	0.00255037	0.00923	0.592859	0.581228	FALSE	FALSE	FALSE	ieu-a-1130	19	11228745	0.00986	89677	0.34905	Breast cancer (iCOGS) || id:ieu-a-1130	Breast cancer (iCOGS)	Breast cancer (iCOGS) || ||	TRUE	igd	NA	NA	NA	NA	NA	NA	NA	1.5e-12	11228745	462933	19	0.000360519	ukb-b-10008	Treatment/medication code: atorvastatin || id:ukb-b-10008	TRUE	reported	igd	2	TRUE
11	rs28601761	G	C	G	C	-0.00389684	0.00326	0.418699	0.403946	FALSE	TRUE	FALSE	ieu-a-1130	8	126500031	0.01108	89677	0.76841	Breast cancer (iCOGS) || id:ieu-a-1130	Breast cancer (iCOGS)	Breast cancer (iCOGS) || ||	TRUE	igd	NA	NA	NA	NA	NA	NA	NA	5.7e-27	126500031	462933	8	0.000362357	ukb-b-10008	Treatment/medication code: atorvastatin || id:ukb-b-10008	TRUE	reported	igd	2	TRUE
12	rs2927472	C	T	C	T	0.00342869	0.0003	0.836693	0.847341	FALSE	FALSE	FALSE	ieu-a-1130	19	45349369	0.01441	89677	0.98312	Breast cancer (iCOGS) || id:ieu-a-1130	Breast cancer (iCOGS)	Breast cancer (iCOGS) || ||	TRUE	igd	NA	NA	NA	NA	NA	NA	NA	1e-12	45349369	462933	19	0.000481073	ukb-b-10008	Treatment/medication code: atorvastatin || id:ukb-b-10008	TRUE	reported	igd	2	TRUE
13	rs34468875	T	C	T	C	0.00318151	0.00933	0.438013	0.405904	FALSE	FALSE	FALSE	ieu-a-1130	2	21383353	0.01084	89677	0.3893	Breast cancer (iCOGS) || id:ieu-a-1130	Breast cancer (iCOGS)	Breast cancer (iCOGS) || ||	TRUE	igd	NA	NA	NA	NA	NA	NA	NA	4.6e-19	21383353	462933	2	0.000356593	ukb-b-10008	Treatment/medication code: atorvastatin || id:ukb-b-10008	TRUE	reported	igd	2	TRUE
14	rs429358	C	T	C	T	0.0071186	-0.02793	0.154145	0.144839	FALSE	FALSE	FALSE	ieu-a-1130	19	45411941	0.0148	89677	0.0591371	Breast cancer (iCOGS) || id:ieu-a-1130	Breast cancer (iCOGS)	Breast cancer (iCOGS) || ||	TRUE	igd	NA	NA	NA	NA	NA	NA	NA	6.8e-48	45411941	462933	19	0.000489615	ukb-b-10008	Treatment/medication code: atorvastatin || id:ukb-b-10008	TRUE	reported	igd	2	TRUE
15	rs4299376	T	G	T	G	-0.00318007	0.02273	0.676763	0.707808	FALSE	FALSE	FALSE	ieu-a-1130	2	44072576	0.01243	89677	0.067428	Breast cancer (iCOGS) || id:ieu-a-1130	Breast cancer (iCOGS)	Breast cancer (iCOGS) || ||	TRUE	igd	NA	NA	NA	NA	NA	NA	NA	4e-17	44072576	462933	2	0.000377978	ukb-b-10008	Treatment/medication code: atorvastatin || id:ukb-b-10008	TRUE	reported	igd	2	TRUE
16	rs4915853	A	C	A	C	0.00214608	0.00168	0.594079	0.60144	FALSE	FALSE	FALSE	ieu-a-1130	1	63191577	0.01033	89677	0.87108	Breast cancer (iCOGS) || id:ieu-a-1130	Breast cancer (iCOGS)	Breast cancer (iCOGS) || ||	TRUE	igd	NA	NA	NA	NA	NA	NA	NA	2.5e-09	63191577	462933	1	0.000359947	ukb-b-10008	Treatment/medication code: atorvastatin || id:ukb-b-10008	TRUE	reported	igd	2	TRUE
17	rs56130071	C	G	C	G	0.00242332	-0.00751	0.216982	0.210334	FALSE	TRUE	FALSE	ieu-a-1130	7	21598753	0.01306	89677	0.56529	Breast cancer (iCOGS) || id:ieu-a-1130	Breast cancer (iCOGS)	Breast cancer (iCOGS) || ||	TRUE	igd	NA	NA	NA	NA	NA	NA	NA	1.8e-08	21598753	462933	7	0.000430096	ukb-b-10008	Treatment/medication code: atorvastatin || id:ukb-b-10008	TRUE	reported	igd	2	TRUE
18	rs58542926	T	C	T	C	-0.00398551	0.02572	0.074649	0.0754909	FALSE	FALSE	FALSE	ieu-a-1130	19	19379549	0.01848	89677	0.16402	Breast cancer (iCOGS) || id:ieu-a-1130	Breast cancer (iCOGS)	Breast cancer (iCOGS) || ||	TRUE	igd	NA	NA	NA	NA	NA	NA	NA	3.2e-09	19379549	462933	19	0.000672915	ukb-b-10008	Treatment/medication code: atorvastatin || id:ukb-b-10008	TRUE	reported	igd	2	TRUE
19	rs6093446	A	G	A	G	0.00224278	-0.0199	0.287861	0.282302	FALSE	FALSE	FALSE	ieu-a-1130	20	39780932	0.01085	89677	0.0666791	Breast cancer (iCOGS) || id:ieu-a-1130	Breast cancer (iCOGS)	Breast cancer (iCOGS) || ||	TRUE	igd	NA	NA	NA	NA	NA	NA	NA	9.2e-09	39780932	462933	20	0.000390397	ukb-b-10008	Treatment/medication code: atorvastatin || id:ukb-b-10008	TRUE	reported	igd	2	TRUE
20	rs61194703	T	A	T	A	-0.00667266	-0.00313	0.119069	0.117959	FALSE	TRUE	FALSE	ieu-a-1130	19	11192193	0.01741	89677	0.85731	Breast cancer (iCOGS) || id:ieu-a-1130	Breast cancer (iCOGS)	Breast cancer (iCOGS) || ||	TRUE	igd	NA	NA	NA	NA	NA	NA	NA	2.4e-34	11192193	462933	19	0.000546065	ukb-b-10008	Treatment/medication code: atorvastatin || id:ukb-b-10008	TRUE	reported	igd	2	TRUE
21	rs629301	T	G	T	G	0.00576275	-0.01263	0.777941	0.778315	FALSE	FALSE	FALSE	ieu-a-1130	1	109818306	0.01167	89677	0.27897	Breast cancer (iCOGS) || id:ieu-a-1130	Breast cancer (iCOGS)	Breast cancer (iCOGS) || ||	TRUE	igd	NA	NA	NA	NA	NA	NA	NA	6.7e-42	109818306	462933	1	0.000424926	ukb-b-10008	Treatment/medication code: atorvastatin || id:ukb-b-10008	TRUE	reported	igd	2	TRUE
22	rs964184	C	G	C	G	-0.00605927	0.00811	0.866372	0.86433	FALSE	TRUE	FALSE	ieu-a-1130	11	116648917	0.0143	89677	0.57085	Breast cancer (iCOGS) || id:ieu-a-1130	Breast cancer (iCOGS)	Breast cancer (iCOGS) || ||	TRUE	igd	NA	NA	NA	NA	NA	NA	NA	1.9e-31	116648917	462933	11	0.000519301	ukb-b-10008	Treatment/medication code: atorvastatin || id:ukb-b-10008	TRUE	reported	igd	2	TRUE
23	rs10455872	G	A	G	A	0.00873983	5.85e-06	0.078896	0.078991	FALSE	FALSE	FALSE	ieu-b-4874	6	161010118	0.000250833	373295	0.98	Bladder cancer || id:ieu-b-4874	Bladder cancer	Bladder cancer || ||	TRUE	igd	NA	NA	NA	NA	NA	NA	NA	1.5e-40	161010118	462933	6	0.000655603	ukb-b-10008	Treatment/medication code: atorvastatin || id:ukb-b-10008	TRUE	reported	igd	2	TRUE
24	rs10738606	T	A	T	A	0.00249535	-2.94e-05	0.488832	0.490057	FALSE	TRUE	TRUE	ieu-b-4874	9	22088090	0.000135157	373295	0.83	Bladder cancer || id:ieu-b-4874	Bladder cancer	Bladder cancer || ||	TRUE	igd	NA	NA	NA	NA	NA	NA	NA	1.6e-12	22088090	462933	9	0.000353232	ukb-b-10008	Treatment/medication code: atorvastatin || id:ukb-b-10008	TRUE	reported	igd	2	FALSE
25	rs1169288	C	A	C	A	0.00250052	0.000229851	0.316338	0.316679	FALSE	FALSE	FALSE	ieu-b-4874	12	121416650	0.000146068	373295	0.12	Bladder cancer || id:ieu-b-4874	Bladder cancer	Bladder cancer || ||	TRUE	igd	NA	NA	NA	NA	NA	NA	NA	6e-11	121416650	462933	12	0.000382077	ukb-b-10008	Treatment/medication code: atorvastatin || id:ukb-b-10008	TRUE	reported	igd	2	TRUE
26	rs117113213	A	G	A	G	0.00608886	0.000113461	0.032671	0.032834	FALSE	FALSE	FALSE	ieu-b-4874	20	39165692	0.000383891	373295	0.77	Bladder cancer || id:ieu-b-4874	Bladder cancer	Bladder cancer || ||	TRUE	igd	NA	NA	NA	NA	NA	NA	NA	1.4e-09	39165692	462933	20	0.00100561	ukb-b-10008	Treatment/medication code: atorvastatin || id:ukb-b-10008	TRUE	reported	igd	2	TRUE
27	rs12260037	T	C	T	C	0.00217456	0.000301121	0.282988	0.282532	FALSE	FALSE	FALSE	ieu-b-4874	10	114791490	0.000150039	373295	0.0449997	Bladder cancer || id:ieu-b-4874	Bladder cancer	Bladder cancer || ||	TRUE	igd	NA	NA	NA	NA	NA	NA	NA	2.9e-08	114791490	462933	10	0.000392109	ukb-b-10008	Treatment/medication code: atorvastatin || id:ukb-b-10008	TRUE	reported	igd	2	TRUE
28	rs12748266	C	T	C	T	-0.00273878	6.34e-05	0.208713	0.208424	FALSE	FALSE	FALSE	ieu-b-4874	1	55494017	0.000166935	373295	0.7	Bladder cancer || id:ieu-b-4874	Bladder cancer	Bladder cancer || ||	TRUE	igd	NA	NA	NA	NA	NA	NA	NA	3.4e-10	55494017	462933	1	0.000436208	ukb-b-10008	Treatment/medication code: atorvastatin || id:ukb-b-10008	TRUE	reported	igd	2	TRUE
29	rs12916	C	T	C	T	0.00291411	8.67e-05	0.400551	0.400059	FALSE	FALSE	FALSE	ieu-b-4874	5	74656539	0.000138036	373295	0.53	Bladder cancer || id:ieu-b-4874	Bladder cancer	Bladder cancer || ||	TRUE	igd	NA	NA	NA	NA	NA	NA	NA	6.5e-16	74656539	462933	5	0.000360716	ukb-b-10008	Treatment/medication code: atorvastatin || id:ukb-b-10008	TRUE	reported	igd	2	TRUE
30	rs13022873	C	A	C	A	0.00277076	1.44e-06	0.256896	0.256808	FALSE	FALSE	FALSE	ieu-b-4874	2	27815510	0.000154941	373295	0.99	Bladder cancer || id:ieu-b-4874	Bladder cancer	Bladder cancer || ||	TRUE	igd	NA	NA	NA	NA	NA	NA	NA	7.7e-12	27815510	462933	2	0.000404878	ukb-b-10008	Treatment/medication code: atorvastatin || id:ukb-b-10008	TRUE	reported	igd	2	TRUE
31	rs17411168	C	T	C	T	-0.0024753	0.000271872	0.265617	0.265546	FALSE	FALSE	FALSE	ieu-b-4874	8	19855600	0.000153094	373295	0.0759994	Bladder cancer || id:ieu-b-4874	Bladder cancer	Bladder cancer || ||	TRUE	igd	NA	NA	NA	NA	NA	NA	NA	6.2e-10	19855600	462933	8	0.000400203	ukb-b-10008	Treatment/medication code: atorvastatin || id:ukb-b-10008	TRUE	reported	igd	2	TRUE
32	rs2519093	T	C	T	C	0.00254307	-0.000189403	0.184629	0.184381	FALSE	FALSE	FALSE	ieu-b-4874	9	136141870	0.000174166	373295	0.28	Bladder cancer || id:ieu-b-4874	Bladder cancer	Bladder cancer || ||	TRUE	igd	NA	NA	NA	NA	NA	NA	NA	2.3e-08	136141870	462933	9	0.000455223	ukb-b-10008	Treatment/medication code: atorvastatin || id:ukb-b-10008	TRUE	reported	igd	2	TRUE
33	rs2569550	C	T	C	T	0.00255037	-0.000205506	0.592859	0.592756	FALSE	FALSE	FALSE	ieu-b-4874	19	11228745	0.000137896	373295	0.14	Bladder cancer || id:ieu-b-4874	Bladder cancer	Bladder cancer || ||	TRUE	igd	NA	NA	NA	NA	NA	NA	NA	1.5e-12	11228745	462933	19	0.000360519	ukb-b-10008	Treatment/medication code: atorvastatin || id:ukb-b-10008	TRUE	reported	igd	2	TRUE
34	rs28601761	G	C	G	C	-0.00389684	0.000116575	0.418699	0.418832	FALSE	TRUE	FALSE	ieu-b-4874	8	126500031	0.000138594	373295	0.4	Bladder cancer || id:ieu-b-4874	Bladder cancer	Bladder cancer || ||	TRUE	igd	NA	NA	NA	NA	NA	NA	NA	5.7e-27	126500031	462933	8	0.000362357	ukb-b-10008	Treatment/medication code: atorvastatin || id:ukb-b-10008	TRUE	reported	igd	2	TRUE
35	rs2927472	C	T	C	T	0.00342869	-0.000227975	0.836693	0.178782	FALSE	FALSE	FALSE	ieu-b-4874	19	45354238	0.000178528	373295	0.2	Bladder cancer || id:ieu-b-4874	Bladder cancer	Bladder cancer || ||	TRUE	igd	TRUE	rs2927472	rs2972566	T	C	G	C	1e-12	45349369	462933	19	0.000481073	ukb-b-10008	Treatment/medication code: atorvastatin || id:ukb-b-10008	TRUE	reported	igd	2	TRUE
36	rs34468875	T	C	T	C	0.00318151	-4.52e-06	0.438013	0.43816	FALSE	FALSE	FALSE	ieu-b-4874	2	21383353	0.000136387	373295	0.97	Bladder cancer || id:ieu-b-4874	Bladder cancer	Bladder cancer || ||	TRUE	igd	NA	NA	NA	NA	NA	NA	NA	4.6e-19	21383353	462933	2	0.000356593	ukb-b-10008	Treatment/medication code: atorvastatin || id:ukb-b-10008	TRUE	reported	igd	2	TRUE
37	rs429358	C	T	C	T	0.0071186	7.8e-05	0.154145	0.154114	FALSE	FALSE	FALSE	ieu-b-4874	19	45411941	0.000187309	373295	0.68	Bladder cancer || id:ieu-b-4874	Bladder cancer	Bladder cancer || ||	TRUE	igd	NA	NA	NA	NA	NA	NA	NA	6.8e-48	45411941	462933	19	0.000489615	ukb-b-10008	Treatment/medication code: atorvastatin || id:ukb-b-10008	TRUE	reported	igd	2	TRUE
38	rs4299376	T	G	T	G	-0.00318007	-0.000180936	0.676763	0.676588	FALSE	FALSE	FALSE	ieu-b-4874	2	44073881	0.000144398	373295	0.21	Bladder cancer || id:ieu-b-4874	Bladder cancer	Bladder cancer || ||	TRUE	igd	TRUE	rs4299376	rs6544713	G	T	T	C	4e-17	44072576	462933	2	0.000377978	ukb-b-10008	Treatment/medication code: atorvastatin || id:ukb-b-10008	TRUE	reported	igd	2	TRUE
39	rs4915853	A	C	A	C	0.00214608	-0.000218846	0.594079	0.593984	FALSE	FALSE	FALSE	ieu-b-4874	1	63191577	0.000137614	373295	0.11	Bladder cancer || id:ieu-b-4874	Bladder cancer	Bladder cancer || ||	TRUE	igd	NA	NA	NA	NA	NA	NA	NA	2.5e-09	63191577	462933	1	0.000359947	ukb-b-10008	Treatment/medication code: atorvastatin || id:ukb-b-10008	TRUE	reported	igd	2	TRUE
40	rs56130071	C	G	C	G	0.00242332	-7.11e-05	0.216982	0.216785	FALSE	TRUE	FALSE	ieu-b-4874	7	21598753	0.000164566	373295	0.67	Bladder cancer || id:ieu-b-4874	Bladder cancer	Bladder cancer || ||	TRUE	igd	NA	NA	NA	NA	NA	NA	NA	1.8e-08	21598753	462933	7	0.000430096	ukb-b-10008	Treatment/medication code: atorvastatin || id:ukb-b-10008	TRUE	reported	igd	2	TRUE
41	rs58542926	T	C	T	C	-0.00398551	0.000191908	0.074649	0.074472	FALSE	FALSE	FALSE	ieu-b-4874	19	19379549	0.000257803	373295	0.46	Bladder cancer || id:ieu-b-4874	Bladder cancer	Bladder cancer || ||	TRUE	igd	NA	NA	NA	NA	NA	NA	NA	3.2e-09	19379549	462933	19	0.000672915	ukb-b-10008	Treatment/medication code: atorvastatin || id:ukb-b-10008	TRUE	reported	igd	2	TRUE
42	rs6093446	A	G	A	G	0.00224278	-0.000111422	0.287861	0.287906	FALSE	FALSE	FALSE	ieu-b-4874	20	39780932	0.000149333	373295	0.46	Bladder cancer || id:ieu-b-4874	Bladder cancer	Bladder cancer || ||	TRUE	igd	NA	NA	NA	NA	NA	NA	NA	9.2e-09	39780932	462933	20	0.000390397	ukb-b-10008	Treatment/medication code: atorvastatin || id:ukb-b-10008	TRUE	reported	igd	2	TRUE
43	rs61194703	T	A	T	A	-0.00667266	-0.000352815	0.119069	0.11903	FALSE	TRUE	FALSE	ieu-b-4874	19	11192193	0.000208865	373295	0.0909997	Bladder cancer || id:ieu-b-4874	Bladder cancer	Bladder cancer || ||	TRUE	igd	NA	NA	NA	NA	NA	NA	NA	2.4e-34	11192193	462933	19	0.000546065	ukb-b-10008	Treatment/medication code: atorvastatin || id:ukb-b-10008	TRUE	reported	igd	2	TRUE
44	rs629301	T	G	T	G	0.00576275	6e-05	0.777941	0.778138	FALSE	FALSE	FALSE	ieu-b-4874	1	109818306	0.000162591	373295	0.709999	Bladder cancer || id:ieu-b-4874	Bladder cancer	Bladder cancer || ||	TRUE	igd	NA	NA	NA	NA	NA	NA	NA	6.7e-42	109818306	462933	1	0.000424926	ukb-b-10008	Treatment/medication code: atorvastatin || id:ukb-b-10008	TRUE	reported	igd	2	TRUE
45	rs964184	C	G	C	G	-0.00605927	0.000317239	0.866372	0.86617	FALSE	TRUE	FALSE	ieu-b-4874	11	116648917	0.000198579	373295	0.11	Bladder cancer || id:ieu-b-4874	Bladder cancer	Bladder cancer || ||	TRUE	igd	NA	NA	NA	NA	NA	NA	NA	1.9e-31	116648917	462933	11	0.000519301	ukb-b-10008	Treatment/medication code: atorvastatin || id:ukb-b-10008	TRUE	reported	igd	2	TRUE
46	rs10455872	G	A	G	A	0.00873983	5.86e-05	0.078896	0.079285	FALSE	FALSE	FALSE	ieu-b-4876	6	161010118	0.00031173	199086	0.85	cervical cancer || id:ieu-b-4876	cervical cancer	cervical cancer || ||	TRUE	igd	NA	NA	NA	NA	NA	NA	NA	1.5e-40	161010118	462933	6	0.000655603	ukb-b-10008	Treatment/medication code: atorvastatin || id:ukb-b-10008	TRUE	reported	igd	2	TRUE
47	rs10738606	T	A	T	A	0.00249535	-0.000166698	0.488832	0.490935	FALSE	TRUE	TRUE	ieu-b-4876	9	22088090	0.000168401	199086	0.32	cervical cancer || id:ieu-b-4876	cervical cancer	cervical cancer || ||	TRUE	igd	NA	NA	NA	NA	NA	NA	NA	1.6e-12	22088090	462933	9	0.000353232	ukb-b-10008	Treatment/medication code: atorvastatin || id:ukb-b-10008	TRUE	reported	igd	2	FALSE
48	rs1169288	C	A	C	A	0.00250052	0.000107584	0.316338	0.316837	FALSE	FALSE	FALSE	ieu-b-4876	12	121416650	0.000181934	199086	0.55	cervical cancer || id:ieu-b-4876	cervical cancer	cervical cancer || ||	TRUE	igd	NA	NA	NA	NA	NA	NA	NA	6e-11	121416650	462933	12	0.000382077	ukb-b-10008	Treatment/medication code: atorvastatin || id:ukb-b-10008	TRUE	reported	igd	2	TRUE
49	rs117113213	A	G	A	G	0.00608886	-0.000815002	0.032671	0.033218	FALSE	FALSE	FALSE	ieu-b-4876	20	39165692	0.000474719	199086	0.0860003	cervical cancer || id:ieu-b-4876	cervical cancer	cervical cancer || ||	TRUE	igd	NA	NA	NA	NA	NA	NA	NA	1.4e-09	39165692	462933	20	0.00100561	ukb-b-10008	Treatment/medication code: atorvastatin || id:ukb-b-10008	TRUE	reported	igd	2	TRUE
50	rs12260037	T	C	T	C	0.00217456	0.000131449	0.282988	0.28184	FALSE	FALSE	FALSE	ieu-b-4876	10	114791490	0.000187209	199086	0.48	cervical cancer || id:ieu-b-4876	cervical cancer	cervical cancer || ||	TRUE	igd	NA	NA	NA	NA	NA	NA	NA	2.9e-08	114791490	462933	10	0.000392109	ukb-b-10008	Treatment/medication code: atorvastatin || id:ukb-b-10008	TRUE	reported	igd	2	TRUE
51	rs12748266	C	T	C	T	-0.00273878	-0.000231441	0.208713	0.208304	FALSE	FALSE	FALSE	ieu-b-4876	1	55494017	0.000207674	199086	0.27	cervical cancer || id:ieu-b-4876	cervical cancer	cervical cancer || ||	TRUE	igd	NA	NA	NA	NA	NA	NA	NA	3.4e-10	55494017	462933	1	0.000436208	ukb-b-10008	Treatment/medication code: atorvastatin || id:ukb-b-10008	TRUE	reported	igd	2	TRUE
52	rs12916	C	T	C	T	0.00291411	0.000168769	0.400551	0.399719	FALSE	FALSE	FALSE	ieu-b-4876	5	74656539	0.000171733	199086	0.33	cervical cancer || id:ieu-b-4876	cervical cancer	cervical cancer || ||	TRUE	igd	NA	NA	NA	NA	NA	NA	NA	6.5e-16	74656539	462933	5	0.000360716	ukb-b-10008	Treatment/medication code: atorvastatin || id:ukb-b-10008	TRUE	reported	igd	2	TRUE
53	rs13022873	C	A	C	A	0.00277076	0.000191245	0.256896	0.256329	FALSE	FALSE	FALSE	ieu-b-4876	2	27815510	0.000193264	199086	0.32	cervical cancer || id:ieu-b-4876	cervical cancer	cervical cancer || ||	TRUE	igd	NA	NA	NA	NA	NA	NA	NA	7.7e-12	27815510	462933	2	0.000404878	ukb-b-10008	Treatment/medication code: atorvastatin || id:ukb-b-10008	TRUE	reported	igd	2	TRUE
54	rs17411168	C	T	C	T	-0.0024753	0.000203001	0.265617	0.265748	FALSE	FALSE	FALSE	ieu-b-4876	8	19855600	0.000190963	199086	0.29	cervical cancer || id:ieu-b-4876	cervical cancer	cervical cancer || ||	TRUE	igd	NA	NA	NA	NA	NA	NA	NA	6.2e-10	19855600	462933	8	0.000400203	ukb-b-10008	Treatment/medication code: atorvastatin || id:ukb-b-10008	TRUE	reported	igd	2	TRUE
55	rs2519093	T	C	T	C	0.00254307	-0.000116703	0.184629	0.184033	FALSE	FALSE	FALSE	ieu-b-4876	9	136141870	0.000217195	199086	0.59	cervical cancer || id:ieu-b-4876	cervical cancer	cervical cancer || ||	TRUE	igd	NA	NA	NA	NA	NA	NA	NA	2.3e-08	136141870	462933	9	0.000455223	ukb-b-10008	Treatment/medication code: atorvastatin || id:ukb-b-10008	TRUE	reported	igd	2	TRUE
56	rs2569550	C	T	C	T	0.00255037	-2.53e-05	0.592859	0.592894	FALSE	FALSE	FALSE	ieu-b-4876	19	11228745	0.000171621	199086	0.88	cervical cancer || id:ieu-b-4876	cervical cancer	cervical cancer || ||	TRUE	igd	NA	NA	NA	NA	NA	NA	NA	1.5e-12	11228745	462933	19	0.000360519	ukb-b-10008	Treatment/medication code: atorvastatin || id:ukb-b-10008	TRUE	reported	igd	2	TRUE
57	rs28601761	G	C	G	C	-0.00389684	1.6e-05	0.418699	0.419865	FALSE	TRUE	FALSE	ieu-b-4876	8	126500031	0.000172501	199086	0.93	cervical cancer || id:ieu-b-4876	cervical cancer	cervical cancer || ||	TRUE	igd	NA	NA	NA	NA	NA	NA	NA	5.7e-27	126500031	462933	8	0.000362357	ukb-b-10008	Treatment/medication code: atorvastatin || id:ukb-b-10008	TRUE	reported	igd	2	TRUE
58	rs2927472	C	T	C	T	0.00342869	-0.000234047	0.836693	0.178802	FALSE	FALSE	FALSE	ieu-b-4876	19	45354238	0.000222235	199086	0.29	cervical cancer || id:ieu-b-4876	cervical cancer	cervical cancer || ||	TRUE	igd	TRUE	rs2927472	rs2972566	T	C	G	C	1e-12	45349369	462933	19	0.000481073	ukb-b-10008	Treatment/medication code: atorvastatin || id:ukb-b-10008	TRUE	reported	igd	2	TRUE
59	rs34468875	T	C	T	C	0.00318151	2.4e-05	0.438013	0.438462	FALSE	FALSE	FALSE	ieu-b-4876	2	21383353	0.000169661	199086	0.89	cervical cancer || id:ieu-b-4876	cervical cancer	cervical cancer || ||	TRUE	igd	NA	NA	NA	NA	NA	NA	NA	4.6e-19	21383353	462933	2	0.000356593	ukb-b-10008	Treatment/medication code: atorvastatin || id:ukb-b-10008	TRUE	reported	igd	2	TRUE
60	rs429358	C	T	C	T	0.0071186	1.44e-05	0.154145	0.153888	FALSE	FALSE	FALSE	ieu-b-4876	19	45411941	0.00023339	199086	0.95	cervical cancer || id:ieu-b-4876	cervical cancer	cervical cancer || ||	TRUE	igd	NA	NA	NA	NA	NA	NA	NA	6.8e-48	45411941	462933	19	0.000489615	ukb-b-10008	Treatment/medication code: atorvastatin || id:ukb-b-10008	TRUE	reported	igd	2	TRUE
61	rs4299376	T	G	T	G	-0.00318007	2.6e-05	0.676763	0.676612	FALSE	FALSE	FALSE	ieu-b-4876	2	44073881	0.000179801	199086	0.88	cervical cancer || id:ieu-b-4876	cervical cancer	cervical cancer || ||	TRUE	igd	TRUE	rs4299376	rs6544713	G	T	T	C	4e-17	44072576	462933	2	0.000377978	ukb-b-10008	Treatment/medication code: atorvastatin || id:ukb-b-10008	TRUE	reported	igd	2	TRUE
62	rs4915853	A	C	A	C	0.00214608	-0.00014809	0.594079	0.594299	FALSE	FALSE	FALSE	ieu-b-4876	1	63191577	0.000171551	199086	0.39	cervical cancer || id:ieu-b-4876	cervical cancer	cervical cancer || ||	TRUE	igd	NA	NA	NA	NA	NA	NA	NA	2.5e-09	63191577	462933	1	0.000359947	ukb-b-10008	Treatment/medication code: atorvastatin || id:ukb-b-10008	TRUE	reported	igd	2	TRUE
63	rs56130071	C	G	C	G	0.00242332	-0.000100889	0.216982	0.217755	FALSE	TRUE	FALSE	ieu-b-4876	7	21598753	0.000204664	199086	0.62	cervical cancer || id:ieu-b-4876	cervical cancer	cervical cancer || ||	TRUE	igd	NA	NA	NA	NA	NA	NA	NA	1.8e-08	21598753	462933	7	0.000430096	ukb-b-10008	Treatment/medication code: atorvastatin || id:ukb-b-10008	TRUE	reported	igd	2	TRUE
64	rs58542926	T	C	T	C	-0.00398551	-0.000476749	0.074649	0.074734	FALSE	FALSE	FALSE	ieu-b-4876	19	19379549	0.000320321	199086	0.14	cervical cancer || id:ieu-b-4876	cervical cancer	cervical cancer || ||	TRUE	igd	NA	NA	NA	NA	NA	NA	NA	3.2e-09	19379549	462933	19	0.000672915	ukb-b-10008	Treatment/medication code: atorvastatin || id:ukb-b-10008	TRUE	reported	igd	2	TRUE
65	rs6093446	A	G	A	G	0.00224278	-0.000163924	0.287861	0.288009	FALSE	FALSE	FALSE	ieu-b-4876	20	39780932	0.000185724	199086	0.38	cervical cancer || id:ieu-b-4876	cervical cancer	cervical cancer || ||	TRUE	igd	NA	NA	NA	NA	NA	NA	NA	9.2e-09	39780932	462933	20	0.000390397	ukb-b-10008	Treatment/medication code: atorvastatin || id:ukb-b-10008	TRUE	reported	igd	2	TRUE
66	rs61194703	T	A	T	A	-0.00667266	0.000287515	0.119069	0.119107	FALSE	TRUE	FALSE	ieu-b-4876	19	11192193	0.000260331	199086	0.27	cervical cancer || id:ieu-b-4876	cervical cancer	cervical cancer || ||	TRUE	igd	NA	NA	NA	NA	NA	NA	NA	2.4e-34	11192193	462933	19	0.000546065	ukb-b-10008	Treatment/medication code: atorvastatin || id:ukb-b-10008	TRUE	reported	igd	2	TRUE
67	rs629301	T	G	T	G	0.00576275	-0.000255269	0.777941	0.77842	FALSE	FALSE	FALSE	ieu-b-4876	1	109818306	0.000202751	199086	0.21	cervical cancer || id:ieu-b-4876	cervical cancer	cervical cancer || ||	TRUE	igd	NA	NA	NA	NA	NA	NA	NA	6.7e-42	109818306	462933	1	0.000424926	ukb-b-10008	Treatment/medication code: atorvastatin || id:ukb-b-10008	TRUE	reported	igd	2	TRUE
68	rs964184	C	G	C	G	-0.00605927	0.000222094	0.866372	0.865543	FALSE	TRUE	FALSE	ieu-b-4876	11	116648917	0.000246839	199086	0.37	cervical cancer || id:ieu-b-4876	cervical cancer	cervical cancer || ||	TRUE	igd	NA	NA	NA	NA	NA	NA	NA	1.9e-31	116648917	462933	11	0.000519301	ukb-b-10008	Treatment/medication code: atorvastatin || id:ukb-b-10008	TRUE	reported	igd	2	TRUE
69	rs10455872	G	A	G	A	0.00873983	-0.000303633	0.078896	0.07897	FALSE	FALSE	FALSE	ieu-b-4912	6	161010118	0.000233499	373122	0.19	Head and neck cancer || id:ieu-b-4912	Head and neck cancer	Head and neck cancer || ||	TRUE	igd	NA	NA	NA	NA	NA	NA	NA	1.5e-40	161010118	462933	6	0.000655603	ukb-b-10008	Treatment/medication code: atorvastatin || id:ukb-b-10008	TRUE	reported	igd	2	TRUE
70	rs10738606	T	A	T	A	0.00249535	-0.000201397	0.488832	0.490014	FALSE	TRUE	TRUE	ieu-b-4912	9	22088090	0.000125811	373122	0.11	Head and neck cancer || id:ieu-b-4912	Head and neck cancer	Head and neck cancer || ||	TRUE	igd	NA	NA	NA	NA	NA	NA	NA	1.6e-12	22088090	462933	9	0.000353232	ukb-b-10008	Treatment/medication code: atorvastatin || id:ukb-b-10008	TRUE	reported	igd	2	FALSE
71	rs1169288	C	A	C	A	0.00250052	-7.22e-06	0.316338	0.316625	FALSE	FALSE	FALSE	ieu-b-4912	12	121416650	0.000135964	373122	0.96	Head and neck cancer || id:ieu-b-4912	Head and neck cancer	Head and neck cancer || ||	TRUE	igd	NA	NA	NA	NA	NA	NA	NA	6e-11	121416650	462933	12	0.000382077	ukb-b-10008	Treatment/medication code: atorvastatin || id:ukb-b-10008	TRUE	reported	igd	2	TRUE
72	rs117113213	A	G	A	G	0.00608886	0.000113927	0.032671	0.032833	FALSE	FALSE	FALSE	ieu-b-4912	20	39165692	0.000357282	373122	0.75	Head and neck cancer || id:ieu-b-4912	Head and neck cancer	Head and neck cancer || ||	TRUE	igd	NA	NA	NA	NA	NA	NA	NA	1.4e-09	39165692	462933	20	0.00100561	ukb-b-10008	Treatment/medication code: atorvastatin || id:ukb-b-10008	TRUE	reported	igd	2	TRUE
73	rs12260037	T	C	T	C	0.00217456	2.27e-05	0.282988	0.282473	FALSE	FALSE	FALSE	ieu-b-4912	10	114791490	0.000139647	373122	0.87	Head and neck cancer || id:ieu-b-4912	Head and neck cancer	Head and neck cancer || ||	TRUE	igd	NA	NA	NA	NA	NA	NA	NA	2.9e-08	114791490	462933	10	0.000392109	ukb-b-10008	Treatment/medication code: atorvastatin || id:ukb-b-10008	TRUE	reported	igd	2	TRUE
74	rs12748266	C	T	C	T	-0.00273878	0.000197423	0.208713	0.208445	FALSE	FALSE	FALSE	ieu-b-4912	1	55494017	0.000155382	373122	0.2	Head and neck cancer || id:ieu-b-4912	Head and neck cancer	Head and neck cancer || ||	TRUE	igd	NA	NA	NA	NA	NA	NA	NA	3.4e-10	55494017	462933	1	0.000436208	ukb-b-10008	Treatment/medication code: atorvastatin || id:ukb-b-10008	TRUE	reported	igd	2	TRUE
75	rs12916	C	T	C	T	0.00291411	-1.86e-05	0.400551	0.40003	FALSE	FALSE	FALSE	ieu-b-4912	5	74656539	0.000128456	373122	0.88	Head and neck cancer || id:ieu-b-4912	Head and neck cancer	Head and neck cancer || ||	TRUE	igd	NA	NA	NA	NA	NA	NA	NA	6.5e-16	74656539	462933	5	0.000360716	ukb-b-10008	Treatment/medication code: atorvastatin || id:ukb-b-10008	TRUE	reported	igd	2	TRUE
76	rs13022873	C	A	C	A	0.00277076	-4.14e-05	0.256896	0.256798	FALSE	FALSE	FALSE	ieu-b-4912	2	27815510	0.000144213	373122	0.77	Head and neck cancer || id:ieu-b-4912	Head and neck cancer	Head and neck cancer || ||	TRUE	igd	NA	NA	NA	NA	NA	NA	NA	7.7e-12	27815510	462933	2	0.000404878	ukb-b-10008	Treatment/medication code: atorvastatin || id:ukb-b-10008	TRUE	reported	igd	2	TRUE
77	rs17411168	C	T	C	T	-0.0024753	0.000100581	0.265617	0.26551	FALSE	FALSE	FALSE	ieu-b-4912	8	19855600	0.000142499	373122	0.48	Head and neck cancer || id:ieu-b-4912	Head and neck cancer	Head and neck cancer || ||	TRUE	igd	NA	NA	NA	NA	NA	NA	NA	6.2e-10	19855600	462933	8	0.000400203	ukb-b-10008	Treatment/medication code: atorvastatin || id:ukb-b-10008	TRUE	reported	igd	2	TRUE
78	rs2519093	T	C	T	C	0.00254307	-0.000131262	0.184629	0.184384	FALSE	FALSE	FALSE	ieu-b-4912	9	136141870	0.000162108	373122	0.42	Head and neck cancer || id:ieu-b-4912	Head and neck cancer	Head and neck cancer || ||	TRUE	igd	NA	NA	NA	NA	NA	NA	NA	2.3e-08	136141870	462933	9	0.000455223	ukb-b-10008	Treatment/medication code: atorvastatin || id:ukb-b-10008	TRUE	reported	igd	2	TRUE
79	rs2569550	C	T	C	T	0.00255037	-4.68e-05	0.592859	0.592795	FALSE	FALSE	FALSE	ieu-b-4912	19	11228745	0.000128356	373122	0.719999	Head and neck cancer || id:ieu-b-4912	Head and neck cancer	Head and neck cancer || ||	TRUE	igd	NA	NA	NA	NA	NA	NA	NA	1.5e-12	11228745	462933	19	0.000360519	ukb-b-10008	Treatment/medication code: atorvastatin || id:ukb-b-10008	TRUE	reported	igd	2	TRUE
80	rs28601761	G	C	G	C	-0.00389684	0.000145672	0.418699	0.418839	FALSE	TRUE	FALSE	ieu-b-4912	8	126500031	0.000128998	373122	0.26	Head and neck cancer || id:ieu-b-4912	Head and neck cancer	Head and neck cancer || ||	TRUE	igd	NA	NA	NA	NA	NA	NA	NA	5.7e-27	126500031	462933	8	0.000362357	ukb-b-10008	Treatment/medication code: atorvastatin || id:ukb-b-10008	TRUE	reported	igd	2	TRUE
81	rs2927472	C	T	C	T	0.00342869	-0.000116006	0.836693	0.178798	FALSE	FALSE	FALSE	ieu-b-4912	19	45354238	0.00016617	373122	0.49	Head and neck cancer || id:ieu-b-4912	Head and neck cancer	Head and neck cancer || ||	TRUE	igd	TRUE	rs2927472	rs2972566	T	C	G	C	1e-12	45349369	462933	19	0.000481073	ukb-b-10008	Treatment/medication code: atorvastatin || id:ukb-b-10008	TRUE	reported	igd	2	TRUE
82	rs34468875	T	C	T	C	0.00318151	2.44e-05	0.438013	0.438169	FALSE	FALSE	FALSE	ieu-b-4912	2	21383353	0.00012692	373122	0.85	Head and neck cancer || id:ieu-b-4912	Head and neck cancer	Head and neck cancer || ||	TRUE	igd	NA	NA	NA	NA	NA	NA	NA	4.6e-19	21383353	462933	2	0.000356593	ukb-b-10008	Treatment/medication code: atorvastatin || id:ukb-b-10008	TRUE	reported	igd	2	TRUE
83	rs429358	C	T	C	T	0.0071186	-0.000246027	0.154145	0.154073	FALSE	FALSE	FALSE	ieu-b-4912	19	45411941	0.000174339	373122	0.16	Head and neck cancer || id:ieu-b-4912	Head and neck cancer	Head and neck cancer || ||	TRUE	igd	NA	NA	NA	NA	NA	NA	NA	6.8e-48	45411941	462933	19	0.000489615	ukb-b-10008	Treatment/medication code: atorvastatin || id:ukb-b-10008	TRUE	reported	igd	2	TRUE
84	rs4299376	T	G	T	G	-0.00318007	1.31e-05	0.676763	0.67663	FALSE	FALSE	FALSE	ieu-b-4912	2	44073881	0.000134416	373122	0.92	Head and neck cancer || id:ieu-b-4912	Head and neck cancer	Head and neck cancer || ||	TRUE	igd	TRUE	rs4299376	rs6544713	G	T	T	C	4e-17	44072576	462933	2	0.000377978	ukb-b-10008	Treatment/medication code: atorvastatin || id:ukb-b-10008	TRUE	reported	igd	2	TRUE
85	rs4915853	A	C	A	C	0.00214608	6.16e-07	0.594079	0.594036	FALSE	FALSE	FALSE	ieu-b-4912	1	63191577	0.000128087	373122	1	Head and neck cancer || id:ieu-b-4912	Head and neck cancer	Head and neck cancer || ||	TRUE	igd	NA	NA	NA	NA	NA	NA	NA	2.5e-09	63191577	462933	1	0.000359947	ukb-b-10008	Treatment/medication code: atorvastatin || id:ukb-b-10008	TRUE	reported	igd	2	TRUE
86	rs56130071	C	G	C	G	0.00242332	0.000170537	0.216982	0.216827	FALSE	TRUE	FALSE	ieu-b-4912	7	21598753	0.00015317	373122	0.27	Head and neck cancer || id:ieu-b-4912	Head and neck cancer	Head and neck cancer || ||	TRUE	igd	NA	NA	NA	NA	NA	NA	NA	1.8e-08	21598753	462933	7	0.000430096	ukb-b-10008	Treatment/medication code: atorvastatin || id:ukb-b-10008	TRUE	reported	igd	2	TRUE
87	rs58542926	T	C	T	C	-0.00398551	9.94e-05	0.074649	0.074465	FALSE	FALSE	FALSE	ieu-b-4912	19	19379549	0.000239943	373122	0.68	Head and neck cancer || id:ieu-b-4912	Head and neck cancer	Head and neck cancer || ||	TRUE	igd	NA	NA	NA	NA	NA	NA	NA	3.2e-09	19379549	462933	19	0.000672915	ukb-b-10008	Treatment/medication code: atorvastatin || id:ukb-b-10008	TRUE	reported	igd	2	TRUE
88	rs6093446	A	G	A	G	0.00224278	-1.49e-06	0.287861	0.287928	FALSE	FALSE	FALSE	ieu-b-4912	20	39780932	0.000138982	373122	0.99	Head and neck cancer || id:ieu-b-4912	Head and neck cancer	Head and neck cancer || ||	TRUE	igd	NA	NA	NA	NA	NA	NA	NA	9.2e-09	39780932	462933	20	0.000390397	ukb-b-10008	Treatment/medication code: atorvastatin || id:ukb-b-10008	TRUE	reported	igd	2	TRUE
89	rs61194703	T	A	T	A	-0.00667266	-8.04e-05	0.119069	0.119057	FALSE	TRUE	FALSE	ieu-b-4912	19	11192193	0.000194381	373122	0.68	Head and neck cancer || id:ieu-b-4912	Head and neck cancer	Head and neck cancer || ||	TRUE	igd	NA	NA	NA	NA	NA	NA	NA	2.4e-34	11192193	462933	19	0.000546065	ukb-b-10008	Treatment/medication code: atorvastatin || id:ukb-b-10008	TRUE	reported	igd	2	TRUE
90	rs629301	T	G	T	G	0.00576275	-0.000233722	0.777941	0.778085	FALSE	FALSE	FALSE	ieu-b-4912	1	109818306	0.000151313	373122	0.12	Head and neck cancer || id:ieu-b-4912	Head and neck cancer	Head and neck cancer || ||	TRUE	igd	NA	NA	NA	NA	NA	NA	NA	6.7e-42	109818306	462933	1	0.000424926	ukb-b-10008	Treatment/medication code: atorvastatin || id:ukb-b-10008	TRUE	reported	igd	2	TRUE
91	rs964184	C	G	C	G	-0.00605927	-0.000100774	0.866372	0.866123	FALSE	TRUE	FALSE	ieu-b-4912	11	116648917	0.000184778	373122	0.59	Head and neck cancer || id:ieu-b-4912	Head and neck cancer	Head and neck cancer || ||	TRUE	igd	NA	NA	NA	NA	NA	NA	NA	1.9e-31	116648917	462933	11	0.000519301	ukb-b-10008	Treatment/medication code: atorvastatin || id:ukb-b-10008	TRUE	reported	igd	2	TRUE
92	rs10455872	G	A	G	A	0.00873983	0.000251824	0.078896	0.07901	FALSE	FALSE	FALSE	ieu-b-4915	6	161010118	0.000131763	372366	0.0560003	Liver & bile duct cancer || id:ieu-b-4915	Liver & bile duct cancer	Liver & bile duct cancer || ||	TRUE	igd	NA	NA	NA	NA	NA	NA	NA	1.5e-40	161010118	462933	6	0.000655603	ukb-b-10008	Treatment/medication code: atorvastatin || id:ukb-b-10008	TRUE	reported	igd	2	TRUE
93	rs10738606	T	A	T	A	0.00249535	5.68e-05	0.488832	0.490081	FALSE	TRUE	TRUE	ieu-b-4915	9	22088090	7.1e-05	372366	0.42	Liver & bile duct cancer || id:ieu-b-4915	Liver & bile duct cancer	Liver & bile duct cancer || ||	TRUE	igd	NA	NA	NA	NA	NA	NA	NA	1.6e-12	22088090	462933	9	0.000353232	ukb-b-10008	Treatment/medication code: atorvastatin || id:ukb-b-10008	TRUE	reported	igd	2	FALSE
94	rs1169288	C	A	C	A	0.00250052	6.58e-05	0.316338	0.316644	FALSE	FALSE	FALSE	ieu-b-4915	12	121416650	7.67e-05	372366	0.39	Liver & bile duct cancer || id:ieu-b-4915	Liver & bile duct cancer	Liver & bile duct cancer || ||	TRUE	igd	NA	NA	NA	NA	NA	NA	NA	6e-11	121416650	462933	12	0.000382077	ukb-b-10008	Treatment/medication code: atorvastatin || id:ukb-b-10008	TRUE	reported	igd	2	TRUE
95	rs12260037	T	C	T	C	0.00217456	-5.46e-06	0.282988	0.282468	FALSE	FALSE	FALSE	ieu-b-4915	10	114791490	7.88e-05	372366	0.94	Liver & bile duct cancer || id:ieu-b-4915	Liver & bile duct cancer	Liver & bile duct cancer || ||	TRUE	igd	NA	NA	NA	NA	NA	NA	NA	2.9e-08	114791490	462933	10	0.000392109	ukb-b-10008	Treatment/medication code: atorvastatin || id:ukb-b-10008	TRUE	reported	igd	2	TRUE
96	rs12748266	C	T	C	T	-0.00273878	4.12e-05	0.208713	0.20842	FALSE	FALSE	FALSE	ieu-b-4915	1	55494017	8.77e-05	372366	0.64	Liver & bile duct cancer || id:ieu-b-4915	Liver & bile duct cancer	Liver & bile duct cancer || ||	TRUE	igd	NA	NA	NA	NA	NA	NA	NA	3.4e-10	55494017	462933	1	0.000436208	ukb-b-10008	Treatment/medication code: atorvastatin || id:ukb-b-10008	TRUE	reported	igd	2	TRUE
97	rs12916	C	T	C	T	0.00291411	4.53e-05	0.400551	0.400047	FALSE	FALSE	FALSE	ieu-b-4915	5	74656539	7.25e-05	372366	0.53	Liver & bile duct cancer || id:ieu-b-4915	Liver & bile duct cancer	Liver & bile duct cancer || ||	TRUE	igd	NA	NA	NA	NA	NA	NA	NA	6.5e-16	74656539	462933	5	0.000360716	ukb-b-10008	Treatment/medication code: atorvastatin || id:ukb-b-10008	TRUE	reported	igd	2	TRUE
98	rs13022873	C	A	C	A	0.00277076	7.85e-05	0.256896	0.256821	FALSE	FALSE	FALSE	ieu-b-4915	2	27815510	8.14e-05	372366	0.33	Liver & bile duct cancer || id:ieu-b-4915	Liver & bile duct cancer	Liver & bile duct cancer || ||	TRUE	igd	NA	NA	NA	NA	NA	NA	NA	7.7e-12	27815510	462933	2	0.000404878	ukb-b-10008	Treatment/medication code: atorvastatin || id:ukb-b-10008	TRUE	reported	igd	2	TRUE
99	rs17411168	C	T	C	T	-0.0024753	-0.000143114	0.265617	0.265464	FALSE	FALSE	FALSE	ieu-b-4915	8	19855600	8.04e-05	372366	0.0749998	Liver & bile duct cancer || id:ieu-b-4915	Liver & bile duct cancer	Liver & bile duct cancer || ||	TRUE	igd	NA	NA	NA	NA	NA	NA	NA	6.2e-10	19855600	462933	8	0.000400203	ukb-b-10008	Treatment/medication code: atorvastatin || id:ukb-b-10008	TRUE	reported	igd	2	TRUE
100	rs2519093	T	C	T	C	0.00254307	-1.57e-05	0.184629	0.184405	FALSE	FALSE	FALSE	ieu-b-4915	9	136141870	9.15e-05	372366	0.86	Liver & bile duct cancer || id:ieu-b-4915	Liver & bile duct cancer	Liver & bile duct cancer || ||	TRUE	igd	NA	NA	NA	NA	NA	NA	NA	2.3e-08	136141870	462933	9	0.000455223	ukb-b-10008	Treatment/medication code: atorvastatin || id:ukb-b-10008	TRUE	reported	igd	2	TRUE
101	rs2569550	C	T	C	T	0.00255037	-0.00014818	0.592859	0.592771	FALSE	FALSE	FALSE	ieu-b-4915	19	11228745	7.24e-05	372366	0.0409996	Liver & bile duct cancer || id:ieu-b-4915	Liver & bile duct cancer	Liver & bile duct cancer || ||	TRUE	igd	NA	NA	NA	NA	NA	NA	NA	1.5e-12	11228745	462933	19	0.000360519	ukb-b-10008	Treatment/medication code: atorvastatin || id:ukb-b-10008	TRUE	reported	igd	2	TRUE
102	rs28601761	G	C	G	C	-0.00389684	-6.96e-06	0.418699	0.418804	FALSE	TRUE	FALSE	ieu-b-4915	8	126500031	7.28e-05	372366	0.92	Liver & bile duct cancer || id:ieu-b-4915	Liver & bile duct cancer	Liver & bile duct cancer || ||	TRUE	igd	NA	NA	NA	NA	NA	NA	NA	5.7e-27	126500031	462933	8	0.000362357	ukb-b-10008	Treatment/medication code: atorvastatin || id:ukb-b-10008	TRUE	reported	igd	2	TRUE
103	rs2927472	C	T	C	T	0.00342869	-2.08e-05	0.836693	0.178812	FALSE	FALSE	FALSE	ieu-b-4915	19	45354238	9.38e-05	372366	0.82	Liver & bile duct cancer || id:ieu-b-4915	Liver & bile duct cancer	Liver & bile duct cancer || ||	TRUE	igd	TRUE	rs2927472	rs2972566	T	C	G	C	1e-12	45349369	462933	19	0.000481073	ukb-b-10008	Treatment/medication code: atorvastatin || id:ukb-b-10008	TRUE	reported	igd	2	TRUE
104	rs34468875	T	C	T	C	0.00318151	-6.93e-05	0.438013	0.438145	FALSE	FALSE	FALSE	ieu-b-4915	2	21383353	7.16e-05	372366	0.33	Liver & bile duct cancer || id:ieu-b-4915	Liver & bile duct cancer	Liver & bile duct cancer || ||	TRUE	igd	NA	NA	NA	NA	NA	NA	NA	4.6e-19	21383353	462933	2	0.000356593	ukb-b-10008	Treatment/medication code: atorvastatin || id:ukb-b-10008	TRUE	reported	igd	2	TRUE
105	rs429358	C	T	C	T	0.0071186	-0.000256387	0.154145	0.15407	FALSE	FALSE	FALSE	ieu-b-4915	19	45411941	9.84e-05	372366	0.00920005	Liver & bile duct cancer || id:ieu-b-4915	Liver & bile duct cancer	Liver & bile duct cancer || ||	TRUE	igd	NA	NA	NA	NA	NA	NA	NA	6.8e-48	45411941	462933	19	0.000489615	ukb-b-10008	Treatment/medication code: atorvastatin || id:ukb-b-10008	TRUE	reported	igd	2	TRUE
106	rs4299376	T	G	T	G	-0.00318007	5.8e-05	0.676763	0.676641	FALSE	FALSE	FALSE	ieu-b-4915	2	44073881	7.59e-05	372366	0.44	Liver & bile duct cancer || id:ieu-b-4915	Liver & bile duct cancer	Liver & bile duct cancer || ||	TRUE	igd	TRUE	rs4299376	rs6544713	G	T	T	C	4e-17	44072576	462933	2	0.000377978	ukb-b-10008	Treatment/medication code: atorvastatin || id:ukb-b-10008	TRUE	reported	igd	2	TRUE
107	rs4915853	A	C	A	C	0.00214608	-3.66e-05	0.594079	0.594029	FALSE	FALSE	FALSE	ieu-b-4915	1	63191577	7.23e-05	372366	0.61	Liver & bile duct cancer || id:ieu-b-4915	Liver & bile duct cancer	Liver & bile duct cancer || ||	TRUE	igd	NA	NA	NA	NA	NA	NA	NA	2.5e-09	63191577	462933	1	0.000359947	ukb-b-10008	Treatment/medication code: atorvastatin || id:ukb-b-10008	TRUE	reported	igd	2	TRUE
108	rs56130071	C	G	C	G	0.00242332	3.13e-05	0.216982	0.216804	FALSE	TRUE	FALSE	ieu-b-4915	7	21598753	8.65e-05	372366	0.719999	Liver & bile duct cancer || id:ieu-b-4915	Liver & bile duct cancer	Liver & bile duct cancer || ||	TRUE	igd	NA	NA	NA	NA	NA	NA	NA	1.8e-08	21598753	462933	7	0.000430096	ukb-b-10008	Treatment/medication code: atorvastatin || id:ukb-b-10008	TRUE	reported	igd	2	TRUE
109	rs58542926	T	C	T	C	-0.00398551	0.000606272	0.074649	0.074501	FALSE	FALSE	FALSE	ieu-b-4915	19	19379549	0.0001354	372366	7.5e-06	Liver & bile duct cancer || id:ieu-b-4915	Liver & bile duct cancer	Liver & bile duct cancer || ||	TRUE	igd	NA	NA	NA	NA	NA	NA	NA	3.2e-09	19379549	462933	19	0.000672915	ukb-b-10008	Treatment/medication code: atorvastatin || id:ukb-b-10008	TRUE	reported	igd	2	TRUE
110	rs6093446	A	G	A	G	0.00224278	-3.47e-06	0.287861	0.287929	FALSE	FALSE	FALSE	ieu-b-4915	20	39780932	7.85e-05	372366	0.96	Liver & bile duct cancer || id:ieu-b-4915	Liver & bile duct cancer	Liver & bile duct cancer || ||	TRUE	igd	NA	NA	NA	NA	NA	NA	NA	9.2e-09	39780932	462933	20	0.000390397	ukb-b-10008	Treatment/medication code: atorvastatin || id:ukb-b-10008	TRUE	reported	igd	2	TRUE
111	rs61194703	T	A	T	A	-0.00667266	0.000172562	0.119069	0.119085	FALSE	TRUE	FALSE	ieu-b-4915	19	11192193	0.000109708	372366	0.12	Liver & bile duct cancer || id:ieu-b-4915	Liver & bile duct cancer	Liver & bile duct cancer || ||	TRUE	igd	NA	NA	NA	NA	NA	NA	NA	2.4e-34	11192193	462933	19	0.000546065	ukb-b-10008	Treatment/medication code: atorvastatin || id:ukb-b-10008	TRUE	reported	igd	2	TRUE
112	rs629301	T	G	T	G	0.00576275	-4.01e-06	0.777941	0.778127	FALSE	FALSE	FALSE	ieu-b-4915	1	109818306	8.54e-05	372366	0.96	Liver & bile duct cancer || id:ieu-b-4915	Liver & bile duct cancer	Liver & bile duct cancer || ||	TRUE	igd	NA	NA	NA	NA	NA	NA	NA	6.7e-42	109818306	462933	1	0.000424926	ukb-b-10008	Treatment/medication code: atorvastatin || id:ukb-b-10008	TRUE	reported	igd	2	TRUE
113	rs964184	C	G	C	G	-0.00605927	6.37e-05	0.866372	0.86614	FALSE	TRUE	FALSE	ieu-b-4915	11	116648917	0.000104314	372366	0.54	Liver & bile duct cancer || id:ieu-b-4915	Liver & bile duct cancer	Liver & bile duct cancer || ||	TRUE	igd	NA	NA	NA	NA	NA	NA	NA	1.9e-31	116648917	462933	11	0.000519301	ukb-b-10008	Treatment/medication code: atorvastatin || id:ukb-b-10008	TRUE	reported	igd	2	TRUE
114	rs10455872	G	A	G	A	0.00873983	0.000230074	0.078896	0.079008	FALSE	FALSE	FALSE	ieu-b-4953	6	161010118	9.14e-05	372184	0.012	Liver cell carcinoma || id:ieu-b-4953	Liver cell carcinoma	Liver cell carcinoma || ||	TRUE	igd	NA	NA	NA	NA	NA	NA	NA	1.5e-40	161010118	462933	6	0.000655603	ukb-b-10008	Treatment/medication code: atorvastatin || id:ukb-b-10008	TRUE	reported	igd	2	TRUE
115	rs10738606	T	A	T	A	0.00249535	7.74e-05	0.488832	0.490086	FALSE	TRUE	TRUE	ieu-b-4953	9	22088090	4.92e-05	372184	0.12	Liver cell carcinoma || id:ieu-b-4953	Liver cell carcinoma	Liver cell carcinoma || ||	TRUE	igd	NA	NA	NA	NA	NA	NA	NA	1.6e-12	22088090	462933	9	0.000353232	ukb-b-10008	Treatment/medication code: atorvastatin || id:ukb-b-10008	TRUE	reported	igd	2	FALSE
116	rs1169288	C	A	C	A	0.00250052	5.66e-05	0.316338	0.316642	FALSE	FALSE	FALSE	ieu-b-4953	12	121416650	5.32e-05	372184	0.29	Liver cell carcinoma || id:ieu-b-4953	Liver cell carcinoma	Liver cell carcinoma || ||	TRUE	igd	NA	NA	NA	NA	NA	NA	NA	6e-11	121416650	462933	12	0.000382077	ukb-b-10008	Treatment/medication code: atorvastatin || id:ukb-b-10008	TRUE	reported	igd	2	TRUE
117	rs12260037	T	C	T	C	0.00217456	-2.01e-05	0.282988	0.282465	FALSE	FALSE	FALSE	ieu-b-4953	10	114791490	5.46e-05	372184	0.709999	Liver cell carcinoma || id:ieu-b-4953	Liver cell carcinoma	Liver cell carcinoma || ||	TRUE	igd	NA	NA	NA	NA	NA	NA	NA	2.9e-08	114791490	462933	10	0.000392109	ukb-b-10008	Treatment/medication code: atorvastatin || id:ukb-b-10008	TRUE	reported	igd	2	TRUE
118	rs12748266	C	T	C	T	-0.00273878	2.03e-05	0.208713	0.208417	FALSE	FALSE	FALSE	ieu-b-4953	1	55494017	6.08e-05	372184	0.74	Liver cell carcinoma || id:ieu-b-4953	Liver cell carcinoma	Liver cell carcinoma || ||	TRUE	igd	NA	NA	NA	NA	NA	NA	NA	3.4e-10	55494017	462933	1	0.000436208	ukb-b-10008	Treatment/medication code: atorvastatin || id:ukb-b-10008	TRUE	reported	igd	2	TRUE
119	rs12916	C	T	C	T	0.00291411	-8.12e-06	0.400551	0.400035	FALSE	FALSE	FALSE	ieu-b-4953	5	74656539	5.03e-05	372184	0.87	Liver cell carcinoma || id:ieu-b-4953	Liver cell carcinoma	Liver cell carcinoma || ||	TRUE	igd	NA	NA	NA	NA	NA	NA	NA	6.5e-16	74656539	462933	5	0.000360716	ukb-b-10008	Treatment/medication code: atorvastatin || id:ukb-b-10008	TRUE	reported	igd	2	TRUE
120	rs13022873	C	A	C	A	0.00277076	0.000103098	0.256896	0.256826	FALSE	FALSE	FALSE	ieu-b-4953	2	27815510	5.64e-05	372184	0.0680002	Liver cell carcinoma || id:ieu-b-4953	Liver cell carcinoma	Liver cell carcinoma || ||	TRUE	igd	NA	NA	NA	NA	NA	NA	NA	7.7e-12	27815510	462933	2	0.000404878	ukb-b-10008	Treatment/medication code: atorvastatin || id:ukb-b-10008	TRUE	reported	igd	2	TRUE
121	rs17411168	C	T	C	T	-0.0024753	-5.6e-05	0.265617	0.265481	FALSE	FALSE	FALSE	ieu-b-4953	8	19855600	5.58e-05	372184	0.32	Liver cell carcinoma || id:ieu-b-4953	Liver cell carcinoma	Liver cell carcinoma || ||	TRUE	igd	NA	NA	NA	NA	NA	NA	NA	6.2e-10	19855600	462933	8	0.000400203	ukb-b-10008	Treatment/medication code: atorvastatin || id:ukb-b-10008	TRUE	reported	igd	2	TRUE
122	rs2519093	T	C	T	C	0.00254307	2.8e-05	0.184629	0.184412	FALSE	FALSE	FALSE	ieu-b-4953	9	136141870	6.34e-05	372184	0.66	Liver cell carcinoma || id:ieu-b-4953	Liver cell carcinoma	Liver cell carcinoma || ||	TRUE	igd	NA	NA	NA	NA	NA	NA	NA	2.3e-08	136141870	462933	9	0.000455223	ukb-b-10008	Treatment/medication code: atorvastatin || id:ukb-b-10008	TRUE	reported	igd	2	TRUE
123	rs2569550	C	T	C	T	0.00255037	-5.93e-05	0.592859	0.592792	FALSE	FALSE	FALSE	ieu-b-4953	19	11228745	5.02e-05	372184	0.24	Liver cell carcinoma || id:ieu-b-4953	Liver cell carcinoma	Liver cell carcinoma || ||	TRUE	igd	NA	NA	NA	NA	NA	NA	NA	1.5e-12	11228745	462933	19	0.000360519	ukb-b-10008	Treatment/medication code: atorvastatin || id:ukb-b-10008	TRUE	reported	igd	2	TRUE
124	rs28601761	G	C	G	C	-0.00389684	-8.56e-05	0.418699	0.418786	FALSE	TRUE	FALSE	ieu-b-4953	8	126500031	5.05e-05	372184	0.0899995	Liver cell carcinoma || id:ieu-b-4953	Liver cell carcinoma	Liver cell carcinoma || ||	TRUE	igd	NA	NA	NA	NA	NA	NA	NA	5.7e-27	126500031	462933	8	0.000362357	ukb-b-10008	Treatment/medication code: atorvastatin || id:ukb-b-10008	TRUE	reported	igd	2	TRUE
125	rs2927472	C	T	C	T	0.00342869	5.09e-05	0.836693	0.178822	FALSE	FALSE	FALSE	ieu-b-4953	19	45354238	6.5e-05	372184	0.43	Liver cell carcinoma || id:ieu-b-4953	Liver cell carcinoma	Liver cell carcinoma || ||	TRUE	igd	TRUE	rs2927472	rs2972566	T	C	G	C	1e-12	45349369	462933	19	0.000481073	ukb-b-10008	Treatment/medication code: atorvastatin || id:ukb-b-10008	TRUE	reported	igd	2	TRUE
126	rs34468875	T	C	T	C	0.00318151	-5.54e-05	0.438013	0.438149	FALSE	FALSE	FALSE	ieu-b-4953	2	21383353	4.97e-05	372184	0.26	Liver cell carcinoma || id:ieu-b-4953	Liver cell carcinoma	Liver cell carcinoma || ||	TRUE	igd	NA	NA	NA	NA	NA	NA	NA	4.6e-19	21383353	462933	2	0.000356593	ukb-b-10008	Treatment/medication code: atorvastatin || id:ukb-b-10008	TRUE	reported	igd	2	TRUE
127	rs429358	C	T	C	T	0.0071186	-0.00021459	0.154145	0.154076	FALSE	FALSE	FALSE	ieu-b-4953	19	45411941	6.82e-05	372184	0.0017	Liver cell carcinoma || id:ieu-b-4953	Liver cell carcinoma	Liver cell carcinoma || ||	TRUE	igd	NA	NA	NA	NA	NA	NA	NA	6.8e-48	45411941	462933	19	0.000489615	ukb-b-10008	Treatment/medication code: atorvastatin || id:ukb-b-10008	TRUE	reported	igd	2	TRUE
128	rs4299376	T	G	T	G	-0.00318007	2.26e-05	0.676763	0.676633	FALSE	FALSE	FALSE	ieu-b-4953	2	44073881	5.26e-05	372184	0.67	Liver cell carcinoma || id:ieu-b-4953	Liver cell carcinoma	Liver cell carcinoma || ||	TRUE	igd	TRUE	rs4299376	rs6544713	G	T	T	C	4e-17	44072576	462933	2	0.000377978	ukb-b-10008	Treatment/medication code: atorvastatin || id:ukb-b-10008	TRUE	reported	igd	2	TRUE
129	rs4915853	A	C	A	C	0.00214608	-2.48e-05	0.594079	0.594032	FALSE	FALSE	FALSE	ieu-b-4953	1	63191577	5.01e-05	372184	0.62	Liver cell carcinoma || id:ieu-b-4953	Liver cell carcinoma	Liver cell carcinoma || ||	TRUE	igd	NA	NA	NA	NA	NA	NA	NA	2.5e-09	63191577	462933	1	0.000359947	ukb-b-10008	Treatment/medication code: atorvastatin || id:ukb-b-10008	TRUE	reported	igd	2	TRUE
130	rs56130071	C	G	C	G	0.00242332	2.48e-05	0.216982	0.216803	FALSE	TRUE	FALSE	ieu-b-4953	7	21598753	5.99e-05	372184	0.68	Liver cell carcinoma || id:ieu-b-4953	Liver cell carcinoma	Liver cell carcinoma || ||	TRUE	igd	NA	NA	NA	NA	NA	NA	NA	1.8e-08	21598753	462933	7	0.000430096	ukb-b-10008	Treatment/medication code: atorvastatin || id:ukb-b-10008	TRUE	reported	igd	2	TRUE
131	rs58542926	T	C	T	C	-0.00398551	0.000646439	0.074649	0.074503	FALSE	FALSE	FALSE	ieu-b-4953	19	19379549	9.39e-05	372184	5.7e-12	Liver cell carcinoma || id:ieu-b-4953	Liver cell carcinoma	Liver cell carcinoma || ||	TRUE	igd	NA	NA	NA	NA	NA	NA	NA	3.2e-09	19379549	462933	19	0.000672915	ukb-b-10008	Treatment/medication code: atorvastatin || id:ukb-b-10008	TRUE	reported	igd	2	TRUE
132	rs6093446	A	G	A	G	0.00224278	-7.01e-05	0.287861	0.287915	FALSE	FALSE	FALSE	ieu-b-4953	20	39780932	5.44e-05	372184	0.2	Liver cell carcinoma || id:ieu-b-4953	Liver cell carcinoma	Liver cell carcinoma || ||	TRUE	igd	NA	NA	NA	NA	NA	NA	NA	9.2e-09	39780932	462933	20	0.000390397	ukb-b-10008	Treatment/medication code: atorvastatin || id:ukb-b-10008	TRUE	reported	igd	2	TRUE
133	rs61194703	T	A	T	A	-0.00667266	0.000146635	0.119069	0.119082	FALSE	TRUE	FALSE	ieu-b-4953	19	11192193	7.61e-05	372184	0.0539995	Liver cell carcinoma || id:ieu-b-4953	Liver cell carcinoma	Liver cell carcinoma || ||	TRUE	igd	NA	NA	NA	NA	NA	NA	NA	2.4e-34	11192193	462933	19	0.000546065	ukb-b-10008	Treatment/medication code: atorvastatin || id:ukb-b-10008	TRUE	reported	igd	2	TRUE
134	rs629301	T	G	T	G	0.00576275	-8.02e-05	0.777941	0.778114	FALSE	FALSE	FALSE	ieu-b-4953	1	109818306	5.92e-05	372184	0.18	Liver cell carcinoma || id:ieu-b-4953	Liver cell carcinoma	Liver cell carcinoma || ||	TRUE	igd	NA	NA	NA	NA	NA	NA	NA	6.7e-42	109818306	462933	1	0.000424926	ukb-b-10008	Treatment/medication code: atorvastatin || id:ukb-b-10008	TRUE	reported	igd	2	TRUE
135	rs964184	C	G	C	G	-0.00605927	6.72e-05	0.866372	0.86614	FALSE	TRUE	FALSE	ieu-b-4953	11	116648917	7.23e-05	372184	0.35	Liver cell carcinoma || id:ieu-b-4953	Liver cell carcinoma	Liver cell carcinoma || ||	TRUE	igd	NA	NA	NA	NA	NA	NA	NA	1.9e-31	116648917	462933	11	0.000519301	ukb-b-10008	Treatment/medication code: atorvastatin || id:ukb-b-10008	TRUE	reported	igd	2	TRUE
136	rs10455872	G	A	G	A	0.00873983	-0.000151198	0.078896	0.078983	FALSE	FALSE	FALSE	ieu-b-4954	6	161010118	0.000360564	374687	0.67	Lung cancer || id:ieu-b-4954	Lung cancer	Lung cancer || ||	TRUE	igd	NA	NA	NA	NA	NA	NA	NA	1.5e-40	161010118	462933	6	0.000655603	ukb-b-10008	Treatment/medication code: atorvastatin || id:ukb-b-10008	TRUE	reported	igd	2	TRUE
137	rs10738606	T	A	T	A	0.00249535	-0.000263755	0.488832	0.490003	FALSE	TRUE	TRUE	ieu-b-4954	9	22088090	0.000194277	374687	0.17	Lung cancer || id:ieu-b-4954	Lung cancer	Lung cancer || ||	TRUE	igd	NA	NA	NA	NA	NA	NA	NA	1.6e-12	22088090	462933	9	0.000353232	ukb-b-10008	Treatment/medication code: atorvastatin || id:ukb-b-10008	TRUE	reported	igd	2	FALSE
138	rs1169288	C	A	C	A	0.00250052	0.000215172	0.316338	0.316669	FALSE	FALSE	FALSE	ieu-b-4954	12	121416650	0.000209994	374687	0.31	Lung cancer || id:ieu-b-4954	Lung cancer	Lung cancer || ||	TRUE	igd	NA	NA	NA	NA	NA	NA	NA	6e-11	121416650	462933	12	0.000382077	ukb-b-10008	Treatment/medication code: atorvastatin || id:ukb-b-10008	TRUE	reported	igd	2	TRUE
139	rs117113213	A	G	A	G	0.00608886	0.000953795	0.032671	0.032858	FALSE	FALSE	FALSE	ieu-b-4954	20	39165692	0.000551576	374687	0.0840001	Lung cancer || id:ieu-b-4954	Lung cancer	Lung cancer || ||	TRUE	igd	NA	NA	NA	NA	NA	NA	NA	1.4e-09	39165692	462933	20	0.00100561	ukb-b-10008	Treatment/medication code: atorvastatin || id:ukb-b-10008	TRUE	reported	igd	2	TRUE
140	rs12260037	T	C	T	C	0.00217456	0.000423917	0.282988	0.282553	FALSE	FALSE	FALSE	ieu-b-4954	10	114791490	0.000215656	374687	0.0490004	Lung cancer || id:ieu-b-4954	Lung cancer	Lung cancer || ||	TRUE	igd	NA	NA	NA	NA	NA	NA	NA	2.9e-08	114791490	462933	10	0.000392109	ukb-b-10008	Treatment/medication code: atorvastatin || id:ukb-b-10008	TRUE	reported	igd	2	TRUE
141	rs12748266	C	T	C	T	-0.00273878	0.000305145	0.208713	0.208458	FALSE	FALSE	FALSE	ieu-b-4954	1	55494017	0.00023994	374687	0.2	Lung cancer || id:ieu-b-4954	Lung cancer	Lung cancer || ||	TRUE	igd	NA	NA	NA	NA	NA	NA	NA	3.4e-10	55494017	462933	1	0.000436208	ukb-b-10008	Treatment/medication code: atorvastatin || id:ukb-b-10008	TRUE	reported	igd	2	TRUE
142	rs12916	C	T	C	T	0.00291411	2.89e-05	0.400551	0.400037	FALSE	FALSE	FALSE	ieu-b-4954	5	74656539	0.000198402	374687	0.88	Lung cancer || id:ieu-b-4954	Lung cancer	Lung cancer || ||	TRUE	igd	NA	NA	NA	NA	NA	NA	NA	6.5e-16	74656539	462933	5	0.000360716	ukb-b-10008	Treatment/medication code: atorvastatin || id:ukb-b-10008	TRUE	reported	igd	2	TRUE
143	rs13022873	C	A	C	A	0.00277076	-0.000325914	0.256896	0.256742	FALSE	FALSE	FALSE	ieu-b-4954	2	27815510	0.000222767	374687	0.14	Lung cancer || id:ieu-b-4954	Lung cancer	Lung cancer || ||	TRUE	igd	NA	NA	NA	NA	NA	NA	NA	7.7e-12	27815510	462933	2	0.000404878	ukb-b-10008	Treatment/medication code: atorvastatin || id:ukb-b-10008	TRUE	reported	igd	2	TRUE
144	rs17411168	C	T	C	T	-0.0024753	0.000315685	0.265617	0.265553	FALSE	FALSE	FALSE	ieu-b-4954	8	19855600	0.000220085	374687	0.15	Lung cancer || id:ieu-b-4954	Lung cancer	Lung cancer || ||	TRUE	igd	NA	NA	NA	NA	NA	NA	NA	6.2e-10	19855600	462933	8	0.000400203	ukb-b-10008	Treatment/medication code: atorvastatin || id:ukb-b-10008	TRUE	reported	igd	2	TRUE
145	rs2519093	T	C	T	C	0.00254307	-0.000491886	0.184629	0.184322	FALSE	FALSE	FALSE	ieu-b-4954	9	136141870	0.000250368	374687	0.0490004	Lung cancer || id:ieu-b-4954	Lung cancer	Lung cancer || ||	TRUE	igd	NA	NA	NA	NA	NA	NA	NA	2.3e-08	136141870	462933	9	0.000455223	ukb-b-10008	Treatment/medication code: atorvastatin || id:ukb-b-10008	TRUE	reported	igd	2	TRUE
146	rs2569550	C	T	C	T	0.00255037	0.00023206	0.592859	0.592865	FALSE	FALSE	FALSE	ieu-b-4954	19	11228745	0.000198229	374687	0.24	Lung cancer || id:ieu-b-4954	Lung cancer	Lung cancer || ||	TRUE	igd	NA	NA	NA	NA	NA	NA	NA	1.5e-12	11228745	462933	19	0.000360519	ukb-b-10008	Treatment/medication code: atorvastatin || id:ukb-b-10008	TRUE	reported	igd	2	TRUE
147	rs28601761	G	C	G	C	-0.00389684	-3.92e-05	0.418699	0.418793	FALSE	TRUE	FALSE	ieu-b-4954	8	126500031	0.000199195	374687	0.84	Lung cancer || id:ieu-b-4954	Lung cancer	Lung cancer || ||	TRUE	igd	NA	NA	NA	NA	NA	NA	NA	5.7e-27	126500031	462933	8	0.000362357	ukb-b-10008	Treatment/medication code: atorvastatin || id:ukb-b-10008	TRUE	reported	igd	2	TRUE
148	rs2927472	C	T	C	T	0.00342869	7.06e-06	0.836693	0.178817	FALSE	FALSE	FALSE	ieu-b-4954	19	45354238	0.000256595	374687	0.98	Lung cancer || id:ieu-b-4954	Lung cancer	Lung cancer || ||	TRUE	igd	TRUE	rs2927472	rs2972566	T	C	G	C	1e-12	45349369	462933	19	0.000481073	ukb-b-10008	Treatment/medication code: atorvastatin || id:ukb-b-10008	TRUE	reported	igd	2	TRUE
149	rs34468875	T	C	T	C	0.00318151	-0.000343043	0.438013	0.438079	FALSE	FALSE	FALSE	ieu-b-4954	2	21383353	0.000196032	374687	0.08	Lung cancer || id:ieu-b-4954	Lung cancer	Lung cancer || ||	TRUE	igd	NA	NA	NA	NA	NA	NA	NA	4.6e-19	21383353	462933	2	0.000356593	ukb-b-10008	Treatment/medication code: atorvastatin || id:ukb-b-10008	TRUE	reported	igd	2	TRUE
150	rs429358	C	T	C	T	0.0071186	0.000150704	0.154145	0.154123	FALSE	FALSE	FALSE	ieu-b-4954	19	45411941	0.000269238	374687	0.58	Lung cancer || id:ieu-b-4954	Lung cancer	Lung cancer || ||	TRUE	igd	NA	NA	NA	NA	NA	NA	NA	6.8e-48	45411941	462933	19	0.000489615	ukb-b-10008	Treatment/medication code: atorvastatin || id:ukb-b-10008	TRUE	reported	igd	2	TRUE
151	rs4299376	T	G	T	G	-0.00318007	-0.000296575	0.676763	0.676559	FALSE	FALSE	FALSE	ieu-b-4954	2	44073881	0.000207568	374687	0.15	Lung cancer || id:ieu-b-4954	Lung cancer	Lung cancer || ||	TRUE	igd	TRUE	rs4299376	rs6544713	G	T	T	C	4e-17	44072576	462933	2	0.000377978	ukb-b-10008	Treatment/medication code: atorvastatin || id:ukb-b-10008	TRUE	reported	igd	2	TRUE
152	rs4915853	A	C	A	C	0.00214608	-0.000270671	0.594079	0.593967	FALSE	FALSE	FALSE	ieu-b-4954	1	63191577	0.00019777	374687	0.17	Lung cancer || id:ieu-b-4954	Lung cancer	Lung cancer || ||	TRUE	igd	NA	NA	NA	NA	NA	NA	NA	2.5e-09	63191577	462933	1	0.000359947	ukb-b-10008	Treatment/medication code: atorvastatin || id:ukb-b-10008	TRUE	reported	igd	2	TRUE
153	rs56130071	C	G	C	G	0.00242332	0.000578739	0.216982	0.216899	FALSE	TRUE	FALSE	ieu-b-4954	7	21598753	0.000236529	374687	0.0140001	Lung cancer || id:ieu-b-4954	Lung cancer	Lung cancer || ||	TRUE	igd	NA	NA	NA	NA	NA	NA	NA	1.8e-08	21598753	462933	7	0.000430096	ukb-b-10008	Treatment/medication code: atorvastatin || id:ukb-b-10008	TRUE	reported	igd	2	TRUE
154	rs58542926	T	C	T	C	-0.00398551	0.000532454	0.074649	0.074493	FALSE	FALSE	FALSE	ieu-b-4954	19	19379549	0.000370557	374687	0.15	Lung cancer || id:ieu-b-4954	Lung cancer	Lung cancer || ||	TRUE	igd	NA	NA	NA	NA	NA	NA	NA	3.2e-09	19379549	462933	19	0.000672915	ukb-b-10008	Treatment/medication code: atorvastatin || id:ukb-b-10008	TRUE	reported	igd	2	TRUE
155	rs6093446	A	G	A	G	0.00224278	-0.000143047	0.287861	0.2879	FALSE	FALSE	FALSE	ieu-b-4954	20	39780932	0.000214677	374687	0.51	Lung cancer || id:ieu-b-4954	Lung cancer	Lung cancer || ||	TRUE	igd	NA	NA	NA	NA	NA	NA	NA	9.2e-09	39780932	462933	20	0.000390397	ukb-b-10008	Treatment/medication code: atorvastatin || id:ukb-b-10008	TRUE	reported	igd	2	TRUE
156	rs61194703	T	A	T	A	-0.00667266	4.08e-05	0.119069	0.119067	FALSE	TRUE	FALSE	ieu-b-4954	19	11192193	0.000300194	374687	0.89	Lung cancer || id:ieu-b-4954	Lung cancer	Lung cancer || ||	TRUE	igd	NA	NA	NA	NA	NA	NA	NA	2.4e-34	11192193	462933	19	0.000546065	ukb-b-10008	Treatment/medication code: atorvastatin || id:ukb-b-10008	TRUE	reported	igd	2	TRUE
157	rs629301	T	G	T	G	0.00576275	-0.000411812	0.777941	0.778052	FALSE	FALSE	FALSE	ieu-b-4954	1	109818306	0.00023371	374687	0.0779992	Lung cancer || id:ieu-b-4954	Lung cancer	Lung cancer || ||	TRUE	igd	NA	NA	NA	NA	NA	NA	NA	6.7e-42	109818306	462933	1	0.000424926	ukb-b-10008	Treatment/medication code: atorvastatin || id:ukb-b-10008	TRUE	reported	igd	2	TRUE
158	rs964184	C	G	C	G	-0.00605927	0.000141113	0.866372	0.866151	FALSE	TRUE	FALSE	ieu-b-4954	11	116648917	0.000285396	374687	0.62	Lung cancer || id:ieu-b-4954	Lung cancer	Lung cancer || ||	TRUE	igd	NA	NA	NA	NA	NA	NA	NA	1.9e-31	116648917	462933	11	0.000519301	ukb-b-10008	Treatment/medication code: atorvastatin || id:ukb-b-10008	TRUE	reported	igd	2	TRUE
159	rs10455872	G	A	G	A	0.00873983	-0.000462067	0.078896	0.079002	FALSE	FALSE	FALSE	ieu-b-4959	6	161010118	0.000987258	395710	0.64	Malignant non-melanoma skin cancer || id:ieu-b-4959	Malignant non-melanoma skin cancer	Malignant non-melanoma skin cancer || ||	TRUE	igd	NA	NA	NA	NA	NA	NA	NA	1.5e-40	161010118	462933	6	0.000655603	ukb-b-10008	Treatment/medication code: atorvastatin || id:ukb-b-10008	TRUE	reported	igd	2	TRUE
160	rs10738606	T	A	T	A	0.00249535	-0.00268131	0.488832	0.489316	FALSE	TRUE	TRUE	ieu-b-4959	9	22088090	0.000532093	395710	4.7e-07	Malignant non-melanoma skin cancer || id:ieu-b-4959	Malignant non-melanoma skin cancer	Malignant non-melanoma skin cancer || ||	TRUE	igd	NA	NA	NA	NA	NA	NA	NA	1.6e-12	22088090	462933	9	0.000353232	ukb-b-10008	Treatment/medication code: atorvastatin || id:ukb-b-10008	TRUE	reported	igd	2	FALSE
161	rs1169288	C	A	C	A	0.00250052	-0.000203425	0.316338	0.31652	FALSE	FALSE	FALSE	ieu-b-4959	12	121416650	0.000575429	395710	0.719999	Malignant non-melanoma skin cancer || id:ieu-b-4959	Malignant non-melanoma skin cancer	Malignant non-melanoma skin cancer || ||	TRUE	igd	NA	NA	NA	NA	NA	NA	NA	6e-11	121416650	462933	12	0.000382077	ukb-b-10008	Treatment/medication code: atorvastatin || id:ukb-b-10008	TRUE	reported	igd	2	TRUE
162	rs117113213	A	G	A	G	0.00608886	-0.00036202	0.032671	0.032801	FALSE	FALSE	FALSE	ieu-b-4959	20	39165692	0.00151214	395710	0.81	Malignant non-melanoma skin cancer || id:ieu-b-4959	Malignant non-melanoma skin cancer	Malignant non-melanoma skin cancer || ||	TRUE	igd	NA	NA	NA	NA	NA	NA	NA	1.4e-09	39165692	462933	20	0.00100561	ukb-b-10008	Treatment/medication code: atorvastatin || id:ukb-b-10008	TRUE	reported	igd	2	TRUE
163	rs12260037	T	C	T	C	0.00217456	0.000413329	0.282988	0.282538	FALSE	FALSE	FALSE	ieu-b-4959	10	114791490	0.000590818	395710	0.48	Malignant non-melanoma skin cancer || id:ieu-b-4959	Malignant non-melanoma skin cancer	Malignant non-melanoma skin cancer || ||	TRUE	igd	NA	NA	NA	NA	NA	NA	NA	2.9e-08	114791490	462933	10	0.000392109	ukb-b-10008	Treatment/medication code: atorvastatin || id:ukb-b-10008	TRUE	reported	igd	2	TRUE
164	rs12748266	C	T	C	T	-0.00273878	0.000263529	0.208713	0.208461	FALSE	FALSE	FALSE	ieu-b-4959	1	55494017	0.000657299	395710	0.69	Malignant non-melanoma skin cancer || id:ieu-b-4959	Malignant non-melanoma skin cancer	Malignant non-melanoma skin cancer || ||	TRUE	igd	NA	NA	NA	NA	NA	NA	NA	3.4e-10	55494017	462933	1	0.000436208	ukb-b-10008	Treatment/medication code: atorvastatin || id:ukb-b-10008	TRUE	reported	igd	2	TRUE
165	rs12916	C	T	C	T	0.00291411	0.000668888	0.400551	0.400173	FALSE	FALSE	FALSE	ieu-b-4959	5	74656539	0.0005436	395710	0.22	Malignant non-melanoma skin cancer || id:ieu-b-4959	Malignant non-melanoma skin cancer	Malignant non-melanoma skin cancer || ||	TRUE	igd	NA	NA	NA	NA	NA	NA	NA	6.5e-16	74656539	462933	5	0.000360716	ukb-b-10008	Treatment/medication code: atorvastatin || id:ukb-b-10008	TRUE	reported	igd	2	TRUE
166	rs13022873	C	A	C	A	0.00277076	-0.000392955	0.256896	0.256663	FALSE	FALSE	FALSE	ieu-b-4959	2	27815510	0.00061018	395710	0.52	Malignant non-melanoma skin cancer || id:ieu-b-4959	Malignant non-melanoma skin cancer	Malignant non-melanoma skin cancer || ||	TRUE	igd	NA	NA	NA	NA	NA	NA	NA	7.7e-12	27815510	462933	2	0.000404878	ukb-b-10008	Treatment/medication code: atorvastatin || id:ukb-b-10008	TRUE	reported	igd	2	TRUE
167	rs17411168	C	T	C	T	-0.0024753	0.000167234	0.265617	0.265515	FALSE	FALSE	FALSE	ieu-b-4959	8	19855600	0.000603054	395710	0.780001	Malignant non-melanoma skin cancer || id:ieu-b-4959	Malignant non-melanoma skin cancer	Malignant non-melanoma skin cancer || ||	TRUE	igd	NA	NA	NA	NA	NA	NA	NA	6.2e-10	19855600	462933	8	0.000400203	ukb-b-10008	Treatment/medication code: atorvastatin || id:ukb-b-10008	TRUE	reported	igd	2	TRUE
168	rs2519093	T	C	T	C	0.00254307	-0.00141053	0.184629	0.184125	FALSE	FALSE	FALSE	ieu-b-4959	9	136141870	0.000686362	395710	0.04	Malignant non-melanoma skin cancer || id:ieu-b-4959	Malignant non-melanoma skin cancer	Malignant non-melanoma skin cancer || ||	TRUE	igd	NA	NA	NA	NA	NA	NA	NA	2.3e-08	136141870	462933	9	0.000455223	ukb-b-10008	Treatment/medication code: atorvastatin || id:ukb-b-10008	TRUE	reported	igd	2	TRUE
169	rs2569550	C	T	C	T	0.00255037	0.000666479	0.592859	0.592984	FALSE	FALSE	FALSE	ieu-b-4959	19	11228745	0.000543323	395710	0.22	Malignant non-melanoma skin cancer || id:ieu-b-4959	Malignant non-melanoma skin cancer	Malignant non-melanoma skin cancer || ||	TRUE	igd	NA	NA	NA	NA	NA	NA	NA	1.5e-12	11228745	462933	19	0.000360519	ukb-b-10008	Treatment/medication code: atorvastatin || id:ukb-b-10008	TRUE	reported	igd	2	TRUE
170	rs28601761	G	C	G	C	-0.00389684	-5.34e-05	0.418699	0.418796	FALSE	TRUE	FALSE	ieu-b-4959	8	126500031	0.000545769	395710	0.92	Malignant non-melanoma skin cancer || id:ieu-b-4959	Malignant non-melanoma skin cancer	Malignant non-melanoma skin cancer || ||	TRUE	igd	NA	NA	NA	NA	NA	NA	NA	5.7e-27	126500031	462933	8	0.000362357	ukb-b-10008	Treatment/medication code: atorvastatin || id:ukb-b-10008	TRUE	reported	igd	2	TRUE
171	rs2927472	C	T	C	T	0.00342869	0.00140631	0.836693	0.179018	FALSE	FALSE	FALSE	ieu-b-4959	19	45354238	0.000702742	395710	0.0449997	Malignant non-melanoma skin cancer || id:ieu-b-4959	Malignant non-melanoma skin cancer	Malignant non-melanoma skin cancer || ||	TRUE	igd	TRUE	rs2927472	rs2972566	T	C	G	C	1e-12	45349369	462933	19	0.000481073	ukb-b-10008	Treatment/medication code: atorvastatin || id:ukb-b-10008	TRUE	reported	igd	2	TRUE
172	rs34468875	T	C	T	C	0.00318151	9.04e-05	0.438013	0.438271	FALSE	FALSE	FALSE	ieu-b-4959	2	21383353	0.000537067	395710	0.87	Malignant non-melanoma skin cancer || id:ieu-b-4959	Malignant non-melanoma skin cancer	Malignant non-melanoma skin cancer || ||	TRUE	igd	NA	NA	NA	NA	NA	NA	NA	4.6e-19	21383353	462933	2	0.000356593	ukb-b-10008	Treatment/medication code: atorvastatin || id:ukb-b-10008	TRUE	reported	igd	2	TRUE
173	rs429358	C	T	C	T	0.0071186	-0.00106744	0.154145	0.153999	FALSE	FALSE	FALSE	ieu-b-4959	19	45411941	0.000738063	395710	0.15	Malignant non-melanoma skin cancer || id:ieu-b-4959	Malignant non-melanoma skin cancer	Malignant non-melanoma skin cancer || ||	TRUE	igd	NA	NA	NA	NA	NA	NA	NA	6.8e-48	45411941	462933	19	0.000489615	ukb-b-10008	Treatment/medication code: atorvastatin || id:ukb-b-10008	TRUE	reported	igd	2	TRUE
174	rs4299376	T	G	T	G	-0.00318007	0.00163163	0.676763	0.676989	FALSE	FALSE	FALSE	ieu-b-4959	2	44073881	0.000568827	395710	0.00409996	Malignant non-melanoma skin cancer || id:ieu-b-4959	Malignant non-melanoma skin cancer	Malignant non-melanoma skin cancer || ||	TRUE	igd	TRUE	rs4299376	rs6544713	G	T	T	C	4e-17	44072576	462933	2	0.000377978	ukb-b-10008	Treatment/medication code: atorvastatin || id:ukb-b-10008	TRUE	reported	igd	2	TRUE
175	rs4915853	A	C	A	C	0.00214608	-0.000584595	0.594079	0.593849	FALSE	FALSE	FALSE	ieu-b-4959	1	63191577	0.000541813	395710	0.28	Malignant non-melanoma skin cancer || id:ieu-b-4959	Malignant non-melanoma skin cancer	Malignant non-melanoma skin cancer || ||	TRUE	igd	NA	NA	NA	NA	NA	NA	NA	2.5e-09	63191577	462933	1	0.000359947	ukb-b-10008	Treatment/medication code: atorvastatin || id:ukb-b-10008	TRUE	reported	igd	2	TRUE
176	rs56130071	C	G	C	G	0.00242332	-0.000226861	0.216982	0.216813	FALSE	TRUE	FALSE	ieu-b-4959	7	21598753	0.000648164	395710	0.73	Malignant non-melanoma skin cancer || id:ieu-b-4959	Malignant non-melanoma skin cancer	Malignant non-melanoma skin cancer || ||	TRUE	igd	NA	NA	NA	NA	NA	NA	NA	1.8e-08	21598753	462933	7	0.000430096	ukb-b-10008	Treatment/medication code: atorvastatin || id:ukb-b-10008	TRUE	reported	igd	2	TRUE
177	rs58542926	T	C	T	C	-0.00398551	0.00106253	0.074649	0.074546	FALSE	FALSE	FALSE	ieu-b-4959	19	19379549	0.00101507	395710	0.3	Malignant non-melanoma skin cancer || id:ieu-b-4959	Malignant non-melanoma skin cancer	Malignant non-melanoma skin cancer || ||	TRUE	igd	NA	NA	NA	NA	NA	NA	NA	3.2e-09	19379549	462933	19	0.000672915	ukb-b-10008	Treatment/medication code: atorvastatin || id:ukb-b-10008	TRUE	reported	igd	2	TRUE
178	rs6093446	A	G	A	G	0.00224278	-0.00024284	0.287861	0.28786	FALSE	FALSE	FALSE	ieu-b-4959	20	39780932	0.000587991	395710	0.68	Malignant non-melanoma skin cancer || id:ieu-b-4959	Malignant non-melanoma skin cancer	Malignant non-melanoma skin cancer || ||	TRUE	igd	NA	NA	NA	NA	NA	NA	NA	9.2e-09	39780932	462933	20	0.000390397	ukb-b-10008	Treatment/medication code: atorvastatin || id:ukb-b-10008	TRUE	reported	igd	2	TRUE
179	rs61194703	T	A	T	A	-0.00667266	-0.000918514	0.119069	0.118944	FALSE	TRUE	FALSE	ieu-b-4959	19	11192193	0.000822634	395710	0.26	Malignant non-melanoma skin cancer || id:ieu-b-4959	Malignant non-melanoma skin cancer	Malignant non-melanoma skin cancer || ||	TRUE	igd	NA	NA	NA	NA	NA	NA	NA	2.4e-34	11192193	462933	19	0.000546065	ukb-b-10008	Treatment/medication code: atorvastatin || id:ukb-b-10008	TRUE	reported	igd	2	TRUE
180	rs629301	T	G	T	G	0.00576275	7.58e-05	0.777941	0.77812	FALSE	FALSE	FALSE	ieu-b-4959	1	109818306	0.000640082	395710	0.91	Malignant non-melanoma skin cancer || id:ieu-b-4959	Malignant non-melanoma skin cancer	Malignant non-melanoma skin cancer || ||	TRUE	igd	NA	NA	NA	NA	NA	NA	NA	6.7e-42	109818306	462933	1	0.000424926	ukb-b-10008	Treatment/medication code: atorvastatin || id:ukb-b-10008	TRUE	reported	igd	2	TRUE
181	rs964184	C	G	C	G	-0.00605927	0.000111627	0.866372	0.866186	FALSE	TRUE	FALSE	ieu-b-4959	11	116648917	0.00078212	395710	0.89	Malignant non-melanoma skin cancer || id:ieu-b-4959	Malignant non-melanoma skin cancer	Malignant non-melanoma skin cancer || ||	TRUE	igd	NA	NA	NA	NA	NA	NA	NA	1.9e-31	116648917	462933	11	0.000519301	ukb-b-10008	Treatment/medication code: atorvastatin || id:ukb-b-10008	TRUE	reported	igd	2	TRUE
182	rs10455872	G	A	G	A	0.00873983	0.000367576	0.078896	0.079308	FALSE	FALSE	FALSE	ieu-b-4963	6	161010118	0.000456167	199741	0.42	Ovarian cancer || id:ieu-b-4963	Ovarian cancer	Ovarian cancer || ||	TRUE	igd	NA	NA	NA	NA	NA	NA	NA	1.5e-40	161010118	462933	6	0.000655603	ukb-b-10008	Treatment/medication code: atorvastatin || id:ukb-b-10008	TRUE	reported	igd	2	TRUE
183	rs10738606	T	A	T	A	0.00249535	-0.000159295	0.488832	0.490935	FALSE	TRUE	TRUE	ieu-b-4963	9	22088090	0.000246411	199741	0.52	Ovarian cancer || id:ieu-b-4963	Ovarian cancer	Ovarian cancer || ||	TRUE	igd	NA	NA	NA	NA	NA	NA	NA	1.6e-12	22088090	462933	9	0.000353232	ukb-b-10008	Treatment/medication code: atorvastatin || id:ukb-b-10008	TRUE	reported	igd	2	FALSE
184	rs1169288	C	A	C	A	0.00250052	0.00028909	0.316338	0.316875	FALSE	FALSE	FALSE	ieu-b-4963	12	121416650	0.000266288	199741	0.28	Ovarian cancer || id:ieu-b-4963	Ovarian cancer	Ovarian cancer || ||	TRUE	igd	NA	NA	NA	NA	NA	NA	NA	6e-11	121416650	462933	12	0.000382077	ukb-b-10008	Treatment/medication code: atorvastatin || id:ukb-b-10008	TRUE	reported	igd	2	TRUE
185	rs117113213	A	G	A	G	0.00608886	-6.7e-05	0.032671	0.033242	FALSE	FALSE	FALSE	ieu-b-4963	20	39165692	0.000694515	199741	0.92	Ovarian cancer || id:ieu-b-4963	Ovarian cancer	Ovarian cancer || ||	TRUE	igd	NA	NA	NA	NA	NA	NA	NA	1.4e-09	39165692	462933	20	0.00100561	ukb-b-10008	Treatment/medication code: atorvastatin || id:ukb-b-10008	TRUE	reported	igd	2	TRUE
186	rs12260037	T	C	T	C	0.00217456	-0.000225136	0.282988	0.281768	FALSE	FALSE	FALSE	ieu-b-4963	10	114791490	0.000274032	199741	0.41	Ovarian cancer || id:ieu-b-4963	Ovarian cancer	Ovarian cancer || ||	TRUE	igd	NA	NA	NA	NA	NA	NA	NA	2.9e-08	114791490	462933	10	0.000392109	ukb-b-10008	Treatment/medication code: atorvastatin || id:ukb-b-10008	TRUE	reported	igd	2	TRUE
187	rs12748266	C	T	C	T	-0.00273878	0.000322759	0.208713	0.208396	FALSE	FALSE	FALSE	ieu-b-4963	1	55494017	0.000303903	199741	0.29	Ovarian cancer || id:ieu-b-4963	Ovarian cancer	Ovarian cancer || ||	TRUE	igd	NA	NA	NA	NA	NA	NA	NA	3.4e-10	55494017	462933	1	0.000436208	ukb-b-10008	Treatment/medication code: atorvastatin || id:ukb-b-10008	TRUE	reported	igd	2	TRUE
188	rs12916	C	T	C	T	0.00291411	-0.00010992	0.400551	0.399653	FALSE	FALSE	FALSE	ieu-b-4963	5	74656539	0.000251373	199741	0.66	Ovarian cancer || id:ieu-b-4963	Ovarian cancer	Ovarian cancer || ||	TRUE	igd	NA	NA	NA	NA	NA	NA	NA	6.5e-16	74656539	462933	5	0.000360716	ukb-b-10008	Treatment/medication code: atorvastatin || id:ukb-b-10008	TRUE	reported	igd	2	TRUE
189	rs13022873	C	A	C	A	0.00277076	0.000272994	0.256896	0.256344	FALSE	FALSE	FALSE	ieu-b-4963	2	27815510	0.00028284	199741	0.33	Ovarian cancer || id:ieu-b-4963	Ovarian cancer	Ovarian cancer || ||	TRUE	igd	NA	NA	NA	NA	NA	NA	NA	7.7e-12	27815510	462933	2	0.000404878	ukb-b-10008	Treatment/medication code: atorvastatin || id:ukb-b-10008	TRUE	reported	igd	2	TRUE
190	rs17411168	C	T	C	T	-0.0024753	-3.27e-05	0.265617	0.265701	FALSE	FALSE	FALSE	ieu-b-4963	8	19855600	0.000279473	199741	0.91	Ovarian cancer || id:ieu-b-4963	Ovarian cancer	Ovarian cancer || ||	TRUE	igd	NA	NA	NA	NA	NA	NA	NA	6.2e-10	19855600	462933	8	0.000400203	ukb-b-10008	Treatment/medication code: atorvastatin || id:ukb-b-10008	TRUE	reported	igd	2	TRUE
191	rs2519093	T	C	T	C	0.00254307	0.000514644	0.184629	0.184129	FALSE	FALSE	FALSE	ieu-b-4963	9	136141870	0.00031786	199741	0.11	Ovarian cancer || id:ieu-b-4963	Ovarian cancer	Ovarian cancer || ||	TRUE	igd	NA	NA	NA	NA	NA	NA	NA	2.3e-08	136141870	462933	9	0.000455223	ukb-b-10008	Treatment/medication code: atorvastatin || id:ukb-b-10008	TRUE	reported	igd	2	TRUE
192	rs2569550	C	T	C	T	0.00255037	-0.000215536	0.592859	0.592847	FALSE	FALSE	FALSE	ieu-b-4963	19	11228745	0.000251213	199741	0.39	Ovarian cancer || id:ieu-b-4963	Ovarian cancer	Ovarian cancer || ||	TRUE	igd	NA	NA	NA	NA	NA	NA	NA	1.5e-12	11228745	462933	19	0.000360519	ukb-b-10008	Treatment/medication code: atorvastatin || id:ukb-b-10008	TRUE	reported	igd	2	TRUE
193	rs28601761	G	C	G	C	-0.00389684	-4.44e-05	0.418699	0.419851	FALSE	TRUE	FALSE	ieu-b-4963	8	126500031	0.000252474	199741	0.86	Ovarian cancer || id:ieu-b-4963	Ovarian cancer	Ovarian cancer || ||	TRUE	igd	NA	NA	NA	NA	NA	NA	NA	5.7e-27	126500031	462933	8	0.000362357	ukb-b-10008	Treatment/medication code: atorvastatin || id:ukb-b-10008	TRUE	reported	igd	2	TRUE
194	rs2927472	C	T	C	T	0.00342869	-7.64e-05	0.836693	0.178825	FALSE	FALSE	FALSE	ieu-b-4963	19	45354238	0.000325246	199741	0.81	Ovarian cancer || id:ieu-b-4963	Ovarian cancer	Ovarian cancer || ||	TRUE	igd	TRUE	rs2927472	rs2972566	T	C	G	C	1e-12	45349369	462933	19	0.000481073	ukb-b-10008	Treatment/medication code: atorvastatin || id:ukb-b-10008	TRUE	reported	igd	2	TRUE
195	rs34468875	T	C	T	C	0.00318151	-5.76e-05	0.438013	0.438442	FALSE	FALSE	FALSE	ieu-b-4963	2	21383353	0.000248341	199741	0.82	Ovarian cancer || id:ieu-b-4963	Ovarian cancer	Ovarian cancer || ||	TRUE	igd	NA	NA	NA	NA	NA	NA	NA	4.6e-19	21383353	462933	2	0.000356593	ukb-b-10008	Treatment/medication code: atorvastatin || id:ukb-b-10008	TRUE	reported	igd	2	TRUE
196	rs429358	C	T	C	T	0.0071186	0.000364946	0.154145	0.153934	FALSE	FALSE	FALSE	ieu-b-4963	19	45411941	0.000341615	199741	0.29	Ovarian cancer || id:ieu-b-4963	Ovarian cancer	Ovarian cancer || ||	TRUE	igd	NA	NA	NA	NA	NA	NA	NA	6.8e-48	45411941	462933	19	0.000489615	ukb-b-10008	Treatment/medication code: atorvastatin || id:ukb-b-10008	TRUE	reported	igd	2	TRUE
197	rs4299376	T	G	T	G	-0.00318007	3.09e-05	0.676763	0.676614	FALSE	FALSE	FALSE	ieu-b-4963	2	44073881	0.000263181	199741	0.91	Ovarian cancer || id:ieu-b-4963	Ovarian cancer	Ovarian cancer || ||	TRUE	igd	TRUE	rs4299376	rs6544713	G	T	T	C	4e-17	44072576	462933	2	0.000377978	ukb-b-10008	Treatment/medication code: atorvastatin || id:ukb-b-10008	TRUE	reported	igd	2	TRUE
198	rs4915853	A	C	A	C	0.00214608	0.00020438	0.594079	0.594384	FALSE	FALSE	FALSE	ieu-b-4963	1	63191577	0.000251042	199741	0.42	Ovarian cancer || id:ieu-b-4963	Ovarian cancer	Ovarian cancer || ||	TRUE	igd	NA	NA	NA	NA	NA	NA	NA	2.5e-09	63191577	462933	1	0.000359947	ukb-b-10008	Treatment/medication code: atorvastatin || id:ukb-b-10008	TRUE	reported	igd	2	TRUE
199	rs56130071	C	G	C	G	0.00242332	0.000445178	0.216982	0.217848	FALSE	TRUE	FALSE	ieu-b-4963	7	21598753	0.000299499	199741	0.14	Ovarian cancer || id:ieu-b-4963	Ovarian cancer	Ovarian cancer || ||	TRUE	igd	NA	NA	NA	NA	NA	NA	NA	1.8e-08	21598753	462933	7	0.000430096	ukb-b-10008	Treatment/medication code: atorvastatin || id:ukb-b-10008	TRUE	reported	igd	2	TRUE
200	rs58542926	T	C	T	C	-0.00398551	-0.00011411	0.074649	0.074759	FALSE	FALSE	FALSE	ieu-b-4963	19	19379549	0.000468704	199741	0.81	Ovarian cancer || id:ieu-b-4963	Ovarian cancer	Ovarian cancer || ||	TRUE	igd	NA	NA	NA	NA	NA	NA	NA	3.2e-09	19379549	462933	19	0.000672915	ukb-b-10008	Treatment/medication code: atorvastatin || id:ukb-b-10008	TRUE	reported	igd	2	TRUE
201	rs6093446	A	G	A	G	0.00224278	2.04e-05	0.287861	0.288047	FALSE	FALSE	FALSE	ieu-b-4963	20	39780932	0.000271785	199741	0.94	Ovarian cancer || id:ieu-b-4963	Ovarian cancer	Ovarian cancer || ||	TRUE	igd	NA	NA	NA	NA	NA	NA	NA	9.2e-09	39780932	462933	20	0.000390397	ukb-b-10008	Treatment/medication code: atorvastatin || id:ukb-b-10008	TRUE	reported	igd	2	TRUE
202	rs61194703	T	A	T	A	-0.00667266	0.000507978	0.119069	0.11913	FALSE	TRUE	FALSE	ieu-b-4963	19	11192193	0.000380955	199741	0.18	Ovarian cancer || id:ieu-b-4963	Ovarian cancer	Ovarian cancer || ||	TRUE	igd	NA	NA	NA	NA	NA	NA	NA	2.4e-34	11192193	462933	19	0.000546065	ukb-b-10008	Treatment/medication code: atorvastatin || id:ukb-b-10008	TRUE	reported	igd	2	TRUE
203	rs629301	T	G	T	G	0.00576275	-0.000307129	0.777941	0.778411	FALSE	FALSE	FALSE	ieu-b-4963	1	109818306	0.000296738	199741	0.3	Ovarian cancer || id:ieu-b-4963	Ovarian cancer	Ovarian cancer || ||	TRUE	igd	NA	NA	NA	NA	NA	NA	NA	6.7e-42	109818306	462933	1	0.000424926	ukb-b-10008	Treatment/medication code: atorvastatin || id:ukb-b-10008	TRUE	reported	igd	2	TRUE
204	rs964184	C	G	C	G	-0.00605927	-7.5e-05	0.866372	0.865508	FALSE	TRUE	FALSE	ieu-b-4963	11	116648917	0.000361208	199741	0.84	Ovarian cancer || id:ieu-b-4963	Ovarian cancer	Ovarian cancer || ||	TRUE	igd	NA	NA	NA	NA	NA	NA	NA	1.9e-31	116648917	462933	11	0.000519301	ukb-b-10008	Treatment/medication code: atorvastatin || id:ukb-b-10008	TRUE	reported	igd	2	TRUE
205	rs10455872	G	A	G	A	0.00873983	-0.000536904	0.078896	0.078957	FALSE	FALSE	FALSE	ieu-b-4965	6	161010118	0.000518749	377673	0.3	Colorectal cancer || id:ieu-b-4965	Colorectal cancer	Colorectal cancer || ||	TRUE	igd	NA	NA	NA	NA	NA	NA	NA	1.5e-40	161010118	462933	6	0.000655603	ukb-b-10008	Treatment/medication code: atorvastatin || id:ukb-b-10008	TRUE	reported	igd	2	TRUE
206	rs10738606	T	A	T	A	0.00249535	-0.00055028	0.488832	0.489924	FALSE	TRUE	TRUE	ieu-b-4965	9	22088090	0.000279404	377673	0.0490004	Colorectal cancer || id:ieu-b-4965	Colorectal cancer	Colorectal cancer || ||	TRUE	igd	NA	NA	NA	NA	NA	NA	NA	1.6e-12	22088090	462933	9	0.000353232	ukb-b-10008	Treatment/medication code: atorvastatin || id:ukb-b-10008	TRUE	reported	igd	2	FALSE
207	rs1169288	C	A	C	A	0.00250052	0.000311992	0.316338	0.316684	FALSE	FALSE	FALSE	ieu-b-4965	12	121416650	0.000301959	377673	0.3	Colorectal cancer || id:ieu-b-4965	Colorectal cancer	Colorectal cancer || ||	TRUE	igd	NA	NA	NA	NA	NA	NA	NA	6e-11	121416650	462933	12	0.000382077	ukb-b-10008	Treatment/medication code: atorvastatin || id:ukb-b-10008	TRUE	reported	igd	2	TRUE
208	rs117113213	A	G	A	G	0.00608886	-0.00223574	0.032671	0.032754	FALSE	FALSE	FALSE	ieu-b-4965	20	39165692	0.00079458	377673	0.00490004	Colorectal cancer || id:ieu-b-4965	Colorectal cancer	Colorectal cancer || ||	TRUE	igd	NA	NA	NA	NA	NA	NA	NA	1.4e-09	39165692	462933	20	0.00100561	ukb-b-10008	Treatment/medication code: atorvastatin || id:ukb-b-10008	TRUE	reported	igd	2	TRUE
209	rs12260037	T	C	T	C	0.00217456	0.000305495	0.282988	0.28253	FALSE	FALSE	FALSE	ieu-b-4965	10	114791490	0.000310199	377673	0.32	Colorectal cancer || id:ieu-b-4965	Colorectal cancer	Colorectal cancer || ||	TRUE	igd	NA	NA	NA	NA	NA	NA	NA	2.9e-08	114791490	462933	10	0.000392109	ukb-b-10008	Treatment/medication code: atorvastatin || id:ukb-b-10008	TRUE	reported	igd	2	TRUE
210	rs12748266	C	T	C	T	-0.00273878	-6.81e-05	0.208713	0.2084	FALSE	FALSE	FALSE	ieu-b-4965	1	55494017	0.000345143	377673	0.84	Colorectal cancer || id:ieu-b-4965	Colorectal cancer	Colorectal cancer || ||	TRUE	igd	NA	NA	NA	NA	NA	NA	NA	3.4e-10	55494017	462933	1	0.000436208	ukb-b-10008	Treatment/medication code: atorvastatin || id:ukb-b-10008	TRUE	reported	igd	2	TRUE
211	rs12916	C	T	C	T	0.00291411	-0.000313816	0.400551	0.399952	FALSE	FALSE	FALSE	ieu-b-4965	5	74656539	0.000285368	377673	0.27	Colorectal cancer || id:ieu-b-4965	Colorectal cancer	Colorectal cancer || ||	TRUE	igd	NA	NA	NA	NA	NA	NA	NA	6.5e-16	74656539	462933	5	0.000360716	ukb-b-10008	Treatment/medication code: atorvastatin || id:ukb-b-10008	TRUE	reported	igd	2	TRUE
212	rs13022873	C	A	C	A	0.00277076	0.00026226	0.256896	0.256851	FALSE	FALSE	FALSE	ieu-b-4965	2	27815510	0.000320292	377673	0.41	Colorectal cancer || id:ieu-b-4965	Colorectal cancer	Colorectal cancer || ||	TRUE	igd	NA	NA	NA	NA	NA	NA	NA	7.7e-12	27815510	462933	2	0.000404878	ukb-b-10008	Treatment/medication code: atorvastatin || id:ukb-b-10008	TRUE	reported	igd	2	TRUE
213	rs17411168	C	T	C	T	-0.0024753	0.000219784	0.265617	0.265528	FALSE	FALSE	FALSE	ieu-b-4965	8	19855600	0.000316571	377673	0.49	Colorectal cancer || id:ieu-b-4965	Colorectal cancer	Colorectal cancer || ||	TRUE	igd	NA	NA	NA	NA	NA	NA	NA	6.2e-10	19855600	462933	8	0.000400203	ukb-b-10008	Treatment/medication code: atorvastatin || id:ukb-b-10008	TRUE	reported	igd	2	TRUE
214	rs2519093	T	C	T	C	0.00254307	-0.000154652	0.184629	0.184368	FALSE	FALSE	FALSE	ieu-b-4965	9	136141870	0.000360148	377673	0.67	Colorectal cancer || id:ieu-b-4965	Colorectal cancer	Colorectal cancer || ||	TRUE	igd	NA	NA	NA	NA	NA	NA	NA	2.3e-08	136141870	462933	9	0.000455223	ukb-b-10008	Treatment/medication code: atorvastatin || id:ukb-b-10008	TRUE	reported	igd	2	TRUE
215	rs2569550	C	T	C	T	0.00255037	0.00071527	0.592859	0.592984	FALSE	FALSE	FALSE	ieu-b-4965	19	11228745	0.000285104	377673	0.012	Colorectal cancer || id:ieu-b-4965	Colorectal cancer	Colorectal cancer || ||	TRUE	igd	NA	NA	NA	NA	NA	NA	NA	1.5e-12	11228745	462933	19	0.000360519	ukb-b-10008	Treatment/medication code: atorvastatin || id:ukb-b-10008	TRUE	reported	igd	2	TRUE
216	rs28601761	G	C	G	C	-0.00389684	-0.000390772	0.418699	0.418708	FALSE	TRUE	FALSE	ieu-b-4965	8	126500031	0.000286563	377673	0.17	Colorectal cancer || id:ieu-b-4965	Colorectal cancer	Colorectal cancer || ||	TRUE	igd	NA	NA	NA	NA	NA	NA	NA	5.7e-27	126500031	462933	8	0.000362357	ukb-b-10008	Treatment/medication code: atorvastatin || id:ukb-b-10008	TRUE	reported	igd	2	TRUE
217	rs2927472	C	T	C	T	0.00342869	-0.000323279	0.836693	0.178769	FALSE	FALSE	FALSE	ieu-b-4965	19	45354238	0.000369089	377673	0.38	Colorectal cancer || id:ieu-b-4965	Colorectal cancer	Colorectal cancer || ||	TRUE	igd	TRUE	rs2927472	rs2972566	T	C	G	C	1e-12	45349369	462933	19	0.000481073	ukb-b-10008	Treatment/medication code: atorvastatin || id:ukb-b-10008	TRUE	reported	igd	2	TRUE
218	rs34468875	T	C	T	C	0.00318151	-0.000218594	0.438013	0.438117	FALSE	FALSE	FALSE	ieu-b-4965	2	21383353	0.000281954	377673	0.44	Colorectal cancer || id:ieu-b-4965	Colorectal cancer	Colorectal cancer || ||	TRUE	igd	NA	NA	NA	NA	NA	NA	NA	4.6e-19	21383353	462933	2	0.000356593	ukb-b-10008	Treatment/medication code: atorvastatin || id:ukb-b-10008	TRUE	reported	igd	2	TRUE
219	rs429358	C	T	C	T	0.0071186	0.00101297	0.154145	0.154243	FALSE	FALSE	FALSE	ieu-b-4965	19	45411941	0.000387132	377673	0.0089	Colorectal cancer || id:ieu-b-4965	Colorectal cancer	Colorectal cancer || ||	TRUE	igd	NA	NA	NA	NA	NA	NA	NA	6.8e-48	45411941	462933	19	0.000489615	ukb-b-10008	Treatment/medication code: atorvastatin || id:ukb-b-10008	TRUE	reported	igd	2	TRUE
220	rs4299376	T	G	T	G	-0.00318007	-0.000355194	0.676763	0.676544	FALSE	FALSE	FALSE	ieu-b-4965	2	44073881	0.000298507	377673	0.23	Colorectal cancer || id:ieu-b-4965	Colorectal cancer	Colorectal cancer || ||	TRUE	igd	TRUE	rs4299376	rs6544713	G	T	T	C	4e-17	44072576	462933	2	0.000377978	ukb-b-10008	Treatment/medication code: atorvastatin || id:ukb-b-10008	TRUE	reported	igd	2	TRUE
221	rs4915853	A	C	A	C	0.00214608	0.000210004	0.594079	0.594084	FALSE	FALSE	FALSE	ieu-b-4965	1	63191577	0.000284525	377673	0.46	Colorectal cancer || id:ieu-b-4965	Colorectal cancer	Colorectal cancer || ||	TRUE	igd	NA	NA	NA	NA	NA	NA	NA	2.5e-09	63191577	462933	1	0.000359947	ukb-b-10008	Treatment/medication code: atorvastatin || id:ukb-b-10008	TRUE	reported	igd	2	TRUE
222	rs56130071	C	G	C	G	0.00242332	-6.31e-05	0.216982	0.21679	FALSE	TRUE	FALSE	ieu-b-4965	7	21598753	0.000340297	377673	0.85	Colorectal cancer || id:ieu-b-4965	Colorectal cancer	Colorectal cancer || ||	TRUE	igd	NA	NA	NA	NA	NA	NA	NA	1.8e-08	21598753	462933	7	0.000430096	ukb-b-10008	Treatment/medication code: atorvastatin || id:ukb-b-10008	TRUE	reported	igd	2	TRUE
223	rs58542926	T	C	T	C	-0.00398551	-0.000103962	0.074649	0.074451	FALSE	FALSE	FALSE	ieu-b-4965	19	19379549	0.000533114	377673	0.85	Colorectal cancer || id:ieu-b-4965	Colorectal cancer	Colorectal cancer || ||	TRUE	igd	NA	NA	NA	NA	NA	NA	NA	3.2e-09	19379549	462933	19	0.000672915	ukb-b-10008	Treatment/medication code: atorvastatin || id:ukb-b-10008	TRUE	reported	igd	2	TRUE
224	rs6093446	A	G	A	G	0.00224278	0.000247763	0.287861	0.287978	FALSE	FALSE	FALSE	ieu-b-4965	20	39780932	0.000308703	377673	0.42	Colorectal cancer || id:ieu-b-4965	Colorectal cancer	Colorectal cancer || ||	TRUE	igd	NA	NA	NA	NA	NA	NA	NA	9.2e-09	39780932	462933	20	0.000390397	ukb-b-10008	Treatment/medication code: atorvastatin || id:ukb-b-10008	TRUE	reported	igd	2	TRUE
225	rs61194703	T	A	T	A	-0.00667266	-0.000637237	0.119069	0.118995	FALSE	TRUE	FALSE	ieu-b-4965	19	11192193	0.000432	377673	0.14	Colorectal cancer || id:ieu-b-4965	Colorectal cancer	Colorectal cancer || ||	TRUE	igd	NA	NA	NA	NA	NA	NA	NA	2.4e-34	11192193	462933	19	0.000546065	ukb-b-10008	Treatment/medication code: atorvastatin || id:ukb-b-10008	TRUE	reported	igd	2	TRUE
226	rs629301	T	G	T	G	0.00576275	0.000136768	0.777941	0.778143	FALSE	FALSE	FALSE	ieu-b-4965	1	109818306	0.000336167	377673	0.68	Colorectal cancer || id:ieu-b-4965	Colorectal cancer	Colorectal cancer || ||	TRUE	igd	NA	NA	NA	NA	NA	NA	NA	6.7e-42	109818306	462933	1	0.000424926	ukb-b-10008	Treatment/medication code: atorvastatin || id:ukb-b-10008	TRUE	reported	igd	2	TRUE
227	rs964184	C	G	C	G	-0.00605927	-0.000496785	0.866372	0.866084	FALSE	TRUE	FALSE	ieu-b-4965	11	116648917	0.000410426	377673	0.23	Colorectal cancer || id:ieu-b-4965	Colorectal cancer	Colorectal cancer || ||	TRUE	igd	NA	NA	NA	NA	NA	NA	NA	1.9e-31	116648917	462933	11	0.000519301	ukb-b-10008	Treatment/medication code: atorvastatin || id:ukb-b-10008	TRUE	reported	igd	2	TRUE
228	rs10455872	G	A	G	A	0.00873983	-0.000194295	0.078896	0.078981	FALSE	FALSE	FALSE	ieu-b-4969	6	161010118	0.000425641	375767	0.649999	Melanoma skin cancer || id:ieu-b-4969	Melanoma skin cancer	Melanoma skin cancer || ||	TRUE	igd	NA	NA	NA	NA	NA	NA	NA	1.5e-40	161010118	462933	6	0.000655603	ukb-b-10008	Treatment/medication code: atorvastatin || id:ukb-b-10008	TRUE	reported	igd	2	TRUE
229	rs10738606	T	A	T	A	0.00249535	-0.000219465	0.488832	0.490006	FALSE	TRUE	TRUE	ieu-b-4969	9	22088090	0.000229311	375767	0.34	Melanoma skin cancer || id:ieu-b-4969	Melanoma skin cancer	Melanoma skin cancer || ||	TRUE	igd	NA	NA	NA	NA	NA	NA	NA	1.6e-12	22088090	462933	9	0.000353232	ukb-b-10008	Treatment/medication code: atorvastatin || id:ukb-b-10008	TRUE	reported	igd	2	FALSE
230	rs1169288	C	A	C	A	0.00250052	-4.92e-05	0.316338	0.316613	FALSE	FALSE	FALSE	ieu-b-4969	12	121416650	0.00024789	375767	0.84	Melanoma skin cancer || id:ieu-b-4969	Melanoma skin cancer	Melanoma skin cancer || ||	TRUE	igd	NA	NA	NA	NA	NA	NA	NA	6e-11	121416650	462933	12	0.000382077	ukb-b-10008	Treatment/medication code: atorvastatin || id:ukb-b-10008	TRUE	reported	igd	2	TRUE
231	rs117113213	A	G	A	G	0.00608886	-0.000301198	0.032671	0.032821	FALSE	FALSE	FALSE	ieu-b-4969	20	39165692	0.000651511	375767	0.64	Melanoma skin cancer || id:ieu-b-4969	Melanoma skin cancer	Melanoma skin cancer || ||	TRUE	igd	NA	NA	NA	NA	NA	NA	NA	1.4e-09	39165692	462933	20	0.00100561	ukb-b-10008	Treatment/medication code: atorvastatin || id:ukb-b-10008	TRUE	reported	igd	2	TRUE
232	rs12260037	T	C	T	C	0.00217456	-0.000148762	0.282988	0.282437	FALSE	FALSE	FALSE	ieu-b-4969	10	114791490	0.000254622	375767	0.56	Melanoma skin cancer || id:ieu-b-4969	Melanoma skin cancer	Melanoma skin cancer || ||	TRUE	igd	NA	NA	NA	NA	NA	NA	NA	2.9e-08	114791490	462933	10	0.000392109	ukb-b-10008	Treatment/medication code: atorvastatin || id:ukb-b-10008	TRUE	reported	igd	2	TRUE
233	rs12748266	C	T	C	T	-0.00273878	-0.000193175	0.208713	0.208384	FALSE	FALSE	FALSE	ieu-b-4969	1	55494017	0.000283256	375767	0.5	Melanoma skin cancer || id:ieu-b-4969	Melanoma skin cancer	Melanoma skin cancer || ||	TRUE	igd	NA	NA	NA	NA	NA	NA	NA	3.4e-10	55494017	462933	1	0.000436208	ukb-b-10008	Treatment/medication code: atorvastatin || id:ukb-b-10008	TRUE	reported	igd	2	TRUE
234	rs12916	C	T	C	T	0.00291411	8.11e-05	0.400551	0.400055	FALSE	FALSE	FALSE	ieu-b-4969	5	74656539	0.000234178	375767	0.73	Melanoma skin cancer || id:ieu-b-4969	Melanoma skin cancer	Melanoma skin cancer || ||	TRUE	igd	NA	NA	NA	NA	NA	NA	NA	6.5e-16	74656539	462933	5	0.000360716	ukb-b-10008	Treatment/medication code: atorvastatin || id:ukb-b-10008	TRUE	reported	igd	2	TRUE
235	rs13022873	C	A	C	A	0.00277076	0.000224494	0.256896	0.256844	FALSE	FALSE	FALSE	ieu-b-4969	2	27815510	0.000262949	375767	0.39	Melanoma skin cancer || id:ieu-b-4969	Melanoma skin cancer	Melanoma skin cancer || ||	TRUE	igd	NA	NA	NA	NA	NA	NA	NA	7.7e-12	27815510	462933	2	0.000404878	ukb-b-10008	Treatment/medication code: atorvastatin || id:ukb-b-10008	TRUE	reported	igd	2	TRUE
236	rs17411168	C	T	C	T	-0.0024753	-3.35e-05	0.265617	0.265486	FALSE	FALSE	FALSE	ieu-b-4969	8	19855600	0.000259813	375767	0.9	Melanoma skin cancer || id:ieu-b-4969	Melanoma skin cancer	Melanoma skin cancer || ||	TRUE	igd	NA	NA	NA	NA	NA	NA	NA	6.2e-10	19855600	462933	8	0.000400203	ukb-b-10008	Treatment/medication code: atorvastatin || id:ukb-b-10008	TRUE	reported	igd	2	TRUE
237	rs2519093	T	C	T	C	0.00254307	0.000241552	0.184629	0.184444	FALSE	FALSE	FALSE	ieu-b-4969	9	136141870	0.000295468	375767	0.41	Melanoma skin cancer || id:ieu-b-4969	Melanoma skin cancer	Melanoma skin cancer || ||	TRUE	igd	NA	NA	NA	NA	NA	NA	NA	2.3e-08	136141870	462933	9	0.000455223	ukb-b-10008	Treatment/medication code: atorvastatin || id:ukb-b-10008	TRUE	reported	igd	2	TRUE
238	rs2569550	C	T	C	T	0.00255037	0.000114714	0.592859	0.592833	FALSE	FALSE	FALSE	ieu-b-4969	19	11228745	0.000234	375767	0.62	Melanoma skin cancer || id:ieu-b-4969	Melanoma skin cancer	Melanoma skin cancer || ||	TRUE	igd	NA	NA	NA	NA	NA	NA	NA	1.5e-12	11228745	462933	19	0.000360519	ukb-b-10008	Treatment/medication code: atorvastatin || id:ukb-b-10008	TRUE	reported	igd	2	TRUE
239	rs28601761	G	C	G	C	-0.00389684	-0.000103341	0.418699	0.418785	FALSE	TRUE	FALSE	ieu-b-4969	8	126500031	0.000235181	375767	0.66	Melanoma skin cancer || id:ieu-b-4969	Melanoma skin cancer	Melanoma skin cancer || ||	TRUE	igd	NA	NA	NA	NA	NA	NA	NA	5.7e-27	126500031	462933	8	0.000362357	ukb-b-10008	Treatment/medication code: atorvastatin || id:ukb-b-10008	TRUE	reported	igd	2	TRUE
240	rs2927472	C	T	C	T	0.00342869	0.000456263	0.836693	0.17888	FALSE	FALSE	FALSE	ieu-b-4969	19	45354238	0.000302886	375767	0.13	Melanoma skin cancer || id:ieu-b-4969	Melanoma skin cancer	Melanoma skin cancer || ||	TRUE	igd	TRUE	rs2927472	rs2972566	T	C	G	C	1e-12	45349369	462933	19	0.000481073	ukb-b-10008	Treatment/medication code: atorvastatin || id:ukb-b-10008	TRUE	reported	igd	2	TRUE
241	rs34468875	T	C	T	C	0.00318151	4.87e-05	0.438013	0.438181	FALSE	FALSE	FALSE	ieu-b-4969	2	21383353	0.000231384	375767	0.83	Melanoma skin cancer || id:ieu-b-4969	Melanoma skin cancer	Melanoma skin cancer || ||	TRUE	igd	NA	NA	NA	NA	NA	NA	NA	4.6e-19	21383353	462933	2	0.000356593	ukb-b-10008	Treatment/medication code: atorvastatin || id:ukb-b-10008	TRUE	reported	igd	2	TRUE
242	rs429358	C	T	C	T	0.0071186	7.47e-05	0.154145	0.154118	FALSE	FALSE	FALSE	ieu-b-4969	19	45411941	0.000317826	375767	0.81	Melanoma skin cancer || id:ieu-b-4969	Melanoma skin cancer	Melanoma skin cancer || ||	TRUE	igd	NA	NA	NA	NA	NA	NA	NA	6.8e-48	45411941	462933	19	0.000489615	ukb-b-10008	Treatment/medication code: atorvastatin || id:ukb-b-10008	TRUE	reported	igd	2	TRUE
243	rs4299376	T	G	T	G	-0.00318007	0.00026039	0.676763	0.676687	FALSE	FALSE	FALSE	ieu-b-4969	2	44073881	0.000245009	375767	0.29	Melanoma skin cancer || id:ieu-b-4969	Melanoma skin cancer	Melanoma skin cancer || ||	TRUE	igd	TRUE	rs4299376	rs6544713	G	T	T	C	4e-17	44072576	462933	2	0.000377978	ukb-b-10008	Treatment/medication code: atorvastatin || id:ukb-b-10008	TRUE	reported	igd	2	TRUE
244	rs4915853	A	C	A	C	0.00214608	-3.36e-05	0.594079	0.594026	FALSE	FALSE	FALSE	ieu-b-4969	1	63191577	0.000233494	375767	0.89	Melanoma skin cancer || id:ieu-b-4969	Melanoma skin cancer	Melanoma skin cancer || ||	TRUE	igd	NA	NA	NA	NA	NA	NA	NA	2.5e-09	63191577	462933	1	0.000359947	ukb-b-10008	Treatment/medication code: atorvastatin || id:ukb-b-10008	TRUE	reported	igd	2	TRUE
245	rs56130071	C	G	C	G	0.00242332	6.09e-05	0.216982	0.216814	FALSE	TRUE	FALSE	ieu-b-4969	7	21598753	0.000279257	375767	0.83	Melanoma skin cancer || id:ieu-b-4969	Melanoma skin cancer	Melanoma skin cancer || ||	TRUE	igd	NA	NA	NA	NA	NA	NA	NA	1.8e-08	21598753	462933	7	0.000430096	ukb-b-10008	Treatment/medication code: atorvastatin || id:ukb-b-10008	TRUE	reported	igd	2	TRUE
246	rs58542926	T	C	T	C	-0.00398551	3.26e-05	0.074649	0.074464	FALSE	FALSE	FALSE	ieu-b-4969	19	19379549	0.000437429	375767	0.94	Melanoma skin cancer || id:ieu-b-4969	Melanoma skin cancer	Melanoma skin cancer || ||	TRUE	igd	NA	NA	NA	NA	NA	NA	NA	3.2e-09	19379549	462933	19	0.000672915	ukb-b-10008	Treatment/medication code: atorvastatin || id:ukb-b-10008	TRUE	reported	igd	2	TRUE
247	rs6093446	A	G	A	G	0.00224278	0.000135775	0.287861	0.287957	FALSE	FALSE	FALSE	ieu-b-4969	20	39780932	0.00025336	375767	0.59	Melanoma skin cancer || id:ieu-b-4969	Melanoma skin cancer	Melanoma skin cancer || ||	TRUE	igd	NA	NA	NA	NA	NA	NA	NA	9.2e-09	39780932	462933	20	0.000390397	ukb-b-10008	Treatment/medication code: atorvastatin || id:ukb-b-10008	TRUE	reported	igd	2	TRUE
248	rs61194703	T	A	T	A	-0.00667266	-0.000296653	0.119069	0.119035	FALSE	TRUE	FALSE	ieu-b-4969	19	11192193	0.000354453	375767	0.4	Melanoma skin cancer || id:ieu-b-4969	Melanoma skin cancer	Melanoma skin cancer || ||	TRUE	igd	NA	NA	NA	NA	NA	NA	NA	2.4e-34	11192193	462933	19	0.000546065	ukb-b-10008	Treatment/medication code: atorvastatin || id:ukb-b-10008	TRUE	reported	igd	2	TRUE
249	rs629301	T	G	T	G	0.00576275	-0.000176405	0.777941	0.778097	FALSE	FALSE	FALSE	ieu-b-4969	1	109818306	0.000275863	375767	0.52	Melanoma skin cancer || id:ieu-b-4969	Melanoma skin cancer	Melanoma skin cancer || ||	TRUE	igd	NA	NA	NA	NA	NA	NA	NA	6.7e-42	109818306	462933	1	0.000424926	ukb-b-10008	Treatment/medication code: atorvastatin || id:ukb-b-10008	TRUE	reported	igd	2	TRUE
250	rs964184	C	G	C	G	-0.00605927	5.16e-05	0.866372	0.86614	FALSE	TRUE	FALSE	ieu-b-4969	11	116648917	0.000336873	375767	0.88	Melanoma skin cancer || id:ieu-b-4969	Melanoma skin cancer	Melanoma skin cancer || ||	TRUE	igd	NA	NA	NA	NA	NA	NA	NA	1.9e-31	116648917	462933	11	0.000519301	ukb-b-10008	Treatment/medication code: atorvastatin || id:ukb-b-10008	TRUE	reported	igd	2	TRUE
251	rs10455872	G	A	G	A	0.00873983	0.0662	0.078896	0.0657	FALSE	FALSE	FALSE	ieu-b-85	6	161010118	0.0158	140254	2.73e-05	Prostate cancer || id:ieu-b-85	Prostate cancer	Prostate cancer || ||	TRUE	igd	NA	NA	NA	NA	NA	NA	NA	1.5e-40	161010118	462933	6	0.000655603	ukb-b-10008	Treatment/medication code: atorvastatin || id:ukb-b-10008	TRUE	reported	igd	2	TRUE
252	rs10738606	T	A	T	A	0.00249535	-0.0044	0.488832	0.4771	FALSE	TRUE	TRUE	ieu-b-85	9	22088090	0.008	140254	0.5774	Prostate cancer || id:ieu-b-85	Prostate cancer	Prostate cancer || ||	TRUE	igd	NA	NA	NA	NA	NA	NA	NA	1.6e-12	22088090	462933	9	0.000353232	ukb-b-10008	Treatment/medication code: atorvastatin || id:ukb-b-10008	TRUE	reported	igd	2	FALSE
253	rs1169288	C	A	C	A	0.00250052	0.0133	0.316338	0.3278	FALSE	FALSE	FALSE	ieu-b-85	12	121416650	0.0087	140254	0.1243	Prostate cancer || id:ieu-b-85	Prostate cancer	Prostate cancer || ||	TRUE	igd	NA	NA	NA	NA	NA	NA	NA	6e-11	121416650	462933	12	0.000382077	ukb-b-10008	Treatment/medication code: atorvastatin || id:ukb-b-10008	TRUE	reported	igd	2	TRUE
254	rs117113213	A	G	A	G	0.00608886	0.0573	0.032671	0.0393	FALSE	FALSE	FALSE	ieu-b-85	20	39165692	0.0248	140254	0.02064	Prostate cancer || id:ieu-b-85	Prostate cancer	Prostate cancer || ||	TRUE	igd	NA	NA	NA	NA	NA	NA	NA	1.4e-09	39165692	462933	20	0.00100561	ukb-b-10008	Treatment/medication code: atorvastatin || id:ukb-b-10008	TRUE	reported	igd	2	TRUE
255	rs12260037	T	C	T	C	0.00217456	0.0055	0.282988	0.2659	FALSE	FALSE	FALSE	ieu-b-85	10	114791490	0.0091	140254	0.5431	Prostate cancer || id:ieu-b-85	Prostate cancer	Prostate cancer || ||	TRUE	igd	NA	NA	NA	NA	NA	NA	NA	2.9e-08	114791490	462933	10	0.000392109	ukb-b-10008	Treatment/medication code: atorvastatin || id:ukb-b-10008	TRUE	reported	igd	2	TRUE
256	rs12748266	C	T	C	T	-0.00273878	-0.0139	0.208713	0.2011	FALSE	FALSE	FALSE	ieu-b-85	1	55494017	0.0107	140254	0.1912	Prostate cancer || id:ieu-b-85	Prostate cancer	Prostate cancer || ||	TRUE	igd	NA	NA	NA	NA	NA	NA	NA	3.4e-10	55494017	462933	1	0.000436208	ukb-b-10008	Treatment/medication code: atorvastatin || id:ukb-b-10008	TRUE	reported	igd	2	TRUE
257	rs12916	C	T	C	T	0.00291411	0.0136	0.400551	0.4109	FALSE	FALSE	FALSE	ieu-b-85	5	74656539	0.0081	140254	0.0913798	Prostate cancer || id:ieu-b-85	Prostate cancer	Prostate cancer || ||	TRUE	igd	NA	NA	NA	NA	NA	NA	NA	6.5e-16	74656539	462933	5	0.000360716	ukb-b-10008	Treatment/medication code: atorvastatin || id:ukb-b-10008	TRUE	reported	igd	2	TRUE
258	rs13022873	C	A	C	A	0.00277076	0.0344	0.256896	0.2623	FALSE	FALSE	FALSE	ieu-b-85	2	27815510	0.009	140254	0.000122501	Prostate cancer || id:ieu-b-85	Prostate cancer	Prostate cancer || ||	TRUE	igd	NA	NA	NA	NA	NA	NA	NA	7.7e-12	27815510	462933	2	0.000404878	ukb-b-10008	Treatment/medication code: atorvastatin || id:ukb-b-10008	TRUE	reported	igd	2	TRUE
259	rs17411168	C	T	C	T	-0.0024753	0.0008	0.265617	0.2665	FALSE	FALSE	FALSE	ieu-b-85	8	19855600	0.0091	140254	0.9287	Prostate cancer || id:ieu-b-85	Prostate cancer	Prostate cancer || ||	TRUE	igd	NA	NA	NA	NA	NA	NA	NA	6.2e-10	19855600	462933	8	0.000400203	ukb-b-10008	Treatment/medication code: atorvastatin || id:ukb-b-10008	TRUE	reported	igd	2	TRUE
260	rs2519093	T	C	T	C	0.00254307	0.0057	0.184629	0.2014	FALSE	FALSE	FALSE	ieu-b-85	9	136141870	0.0102	140254	0.5764	Prostate cancer || id:ieu-b-85	Prostate cancer	Prostate cancer || ||	TRUE	igd	NA	NA	NA	NA	NA	NA	NA	2.3e-08	136141870	462933	9	0.000455223	ukb-b-10008	Treatment/medication code: atorvastatin || id:ukb-b-10008	TRUE	reported	igd	2	TRUE
261	rs2569550	C	T	C	T	0.00255037	-0.0143	0.592859	0.5898	FALSE	FALSE	FALSE	ieu-b-85	19	11228745	0.0081	140254	0.0777195	Prostate cancer || id:ieu-b-85	Prostate cancer	Prostate cancer || ||	TRUE	igd	NA	NA	NA	NA	NA	NA	NA	1.5e-12	11228745	462933	19	0.000360519	ukb-b-10008	Treatment/medication code: atorvastatin || id:ukb-b-10008	TRUE	reported	igd	2	TRUE
262	rs28601761	G	C	G	C	-0.00389684	0.0038	0.418699	0.4159	FALSE	TRUE	FALSE	ieu-b-85	8	126500031	0.0085	140254	0.652701	Prostate cancer || id:ieu-b-85	Prostate cancer	Prostate cancer || ||	TRUE	igd	NA	NA	NA	NA	NA	NA	NA	5.7e-27	126500031	462933	8	0.000362357	ukb-b-10008	Treatment/medication code: atorvastatin || id:ukb-b-10008	TRUE	reported	igd	2	TRUE
263	rs2927472	C	T	C	T	0.00342869	0.0126	0.836693	0.1776	FALSE	FALSE	FALSE	ieu-b-85	19	45354238	0.0114	140254	0.27	Prostate cancer || id:ieu-b-85	Prostate cancer	Prostate cancer || ||	TRUE	igd	TRUE	rs2927472	rs2972566	T	C	G	C	1e-12	45349369	462933	19	0.000481073	ukb-b-10008	Treatment/medication code: atorvastatin || id:ukb-b-10008	TRUE	reported	igd	2	TRUE
264	rs34468875	T	C	T	C	0.00318151	0.0057	0.438013	0.4096	FALSE	FALSE	FALSE	ieu-b-85	2	21383353	0.0084	140254	0.4999	Prostate cancer || id:ieu-b-85	Prostate cancer	Prostate cancer || ||	TRUE	igd	NA	NA	NA	NA	NA	NA	NA	4.6e-19	21383353	462933	2	0.000356593	ukb-b-10008	Treatment/medication code: atorvastatin || id:ukb-b-10008	TRUE	reported	igd	2	TRUE
265	rs429358	C	T	C	T	0.0071186	-0.0374	0.154145	0.1495	FALSE	FALSE	FALSE	ieu-b-85	19	45411941	0.0117	140254	0.001367	Prostate cancer || id:ieu-b-85	Prostate cancer	Prostate cancer || ||	TRUE	igd	NA	NA	NA	NA	NA	NA	NA	6.8e-48	45411941	462933	19	0.000489615	ukb-b-10008	Treatment/medication code: atorvastatin || id:ukb-b-10008	TRUE	reported	igd	2	TRUE
266	rs4299376	T	G	T	G	-0.00318007	0.0116	0.676763	0.7004	FALSE	FALSE	FALSE	ieu-b-85	2	44073881	0.0091	140254	0.2057	Prostate cancer || id:ieu-b-85	Prostate cancer	Prostate cancer || ||	TRUE	igd	TRUE	rs4299376	rs6544713	G	T	T	C	4e-17	44072576	462933	2	0.000377978	ukb-b-10008	Treatment/medication code: atorvastatin || id:ukb-b-10008	TRUE	reported	igd	2	TRUE
267	rs4915853	A	C	A	C	0.00214608	-0.0103	0.594079	0.6107	FALSE	FALSE	FALSE	ieu-b-85	1	63191577	0.0083	140254	0.2166	Prostate cancer || id:ieu-b-85	Prostate cancer	Prostate cancer || ||	TRUE	igd	NA	NA	NA	NA	NA	NA	NA	2.5e-09	63191577	462933	1	0.000359947	ukb-b-10008	Treatment/medication code: atorvastatin || id:ukb-b-10008	TRUE	reported	igd	2	TRUE
268	rs56130071	C	G	C	G	0.00242332	0.0086	0.216982	0.2071	FALSE	TRUE	FALSE	ieu-b-85	7	21598753	0.0102	140254	0.3979	Prostate cancer || id:ieu-b-85	Prostate cancer	Prostate cancer || ||	TRUE	igd	NA	NA	NA	NA	NA	NA	NA	1.8e-08	21598753	462933	7	0.000430096	ukb-b-10008	Treatment/medication code: atorvastatin || id:ukb-b-10008	TRUE	reported	igd	2	TRUE
269	rs58542926	T	C	T	C	-0.00398551	0.0063	0.074649	0.0776	FALSE	FALSE	FALSE	ieu-b-85	19	19379549	0.0151	140254	0.674	Prostate cancer || id:ieu-b-85	Prostate cancer	Prostate cancer || ||	TRUE	igd	NA	NA	NA	NA	NA	NA	NA	3.2e-09	19379549	462933	19	0.000672915	ukb-b-10008	Treatment/medication code: atorvastatin || id:ukb-b-10008	TRUE	reported	igd	2	TRUE
270	rs6093446	A	G	A	G	0.00224278	0.0038	0.287861	0.2786	FALSE	FALSE	FALSE	ieu-b-85	20	39780932	0.0089	140254	0.667799	Prostate cancer || id:ieu-b-85	Prostate cancer	Prostate cancer || ||	TRUE	igd	NA	NA	NA	NA	NA	NA	NA	9.2e-09	39780932	462933	20	0.000390397	ukb-b-10008	Treatment/medication code: atorvastatin || id:ukb-b-10008	TRUE	reported	igd	2	TRUE
271	rs61194703	T	A	T	A	-0.00667266	0.0066	0.119069	0.1168	FALSE	TRUE	FALSE	ieu-b-85	19	11192193	0.0131	140254	0.6158	Prostate cancer || id:ieu-b-85	Prostate cancer	Prostate cancer || ||	TRUE	igd	NA	NA	NA	NA	NA	NA	NA	2.4e-34	11192193	462933	19	0.000546065	ukb-b-10008	Treatment/medication code: atorvastatin || id:ukb-b-10008	TRUE	reported	igd	2	TRUE
272	rs629301	T	G	T	G	0.00576275	0.0091	0.777941	0.7775	FALSE	FALSE	FALSE	ieu-b-85	1	109818306	0.0097	140254	0.3453	Prostate cancer || id:ieu-b-85	Prostate cancer	Prostate cancer || ||	TRUE	igd	NA	NA	NA	NA	NA	NA	NA	6.7e-42	109818306	462933	1	0.000424926	ukb-b-10008	Treatment/medication code: atorvastatin || id:ukb-b-10008	TRUE	reported	igd	2	TRUE
273	rs964184	C	G	C	G	-0.00605927	0.0133	0.866372	0.8598	FALSE	TRUE	FALSE	ieu-b-85	11	116648917	0.0117	140254	0.2545	Prostate cancer || id:ieu-b-85	Prostate cancer	Prostate cancer || ||	TRUE	igd	NA	NA	NA	NA	NA	NA	NA	1.9e-31	116648917	462933	11	0.000519301	ukb-b-10008	Treatment/medication code: atorvastatin || id:ukb-b-10008	TRUE	reported	igd	2	TRUE
274	rs10455872	G	A	G	A	0.00873983	4.76e-05	0.078896	0.078995	FALSE	FALSE	FALSE	ieu-b-4960	6	161010118	0.00019128	372756	0.8	Oesophageal cancer || id:ieu-b-4960	Oesophageal cancer	Oesophageal cancer || ||	TRUE	igd	NA	NA	NA	NA	NA	NA	NA	1.5e-40	161010118	462933	6	0.000655603	ukb-b-10008	Treatment/medication code: atorvastatin || id:ukb-b-10008	TRUE	reported	igd	2	TRUE
275	rs10738606	T	A	T	A	0.00249535	-0.000190862	0.488832	0.490017	FALSE	TRUE	TRUE	ieu-b-4960	9	22088090	0.000103076	372756	0.064	Oesophageal cancer || id:ieu-b-4960	Oesophageal cancer	Oesophageal cancer || ||	TRUE	igd	NA	NA	NA	NA	NA	NA	NA	1.6e-12	22088090	462933	9	0.000353232	ukb-b-10008	Treatment/medication code: atorvastatin || id:ukb-b-10008	TRUE	reported	igd	2	FALSE
276	rs1169288	C	A	C	A	0.00250052	-0.000102558	0.316338	0.316606	FALSE	FALSE	FALSE	ieu-b-4960	12	121416650	0.000111403	372756	0.36	Oesophageal cancer || id:ieu-b-4960	Oesophageal cancer	Oesophageal cancer || ||	TRUE	igd	NA	NA	NA	NA	NA	NA	NA	6e-11	121416650	462933	12	0.000382077	ukb-b-10008	Treatment/medication code: atorvastatin || id:ukb-b-10008	TRUE	reported	igd	2	TRUE
277	rs117113213	A	G	A	G	0.00608886	-0.000393072	0.032671	0.032818	FALSE	FALSE	FALSE	ieu-b-4960	20	39165692	0.000292812	372756	0.18	Oesophageal cancer || id:ieu-b-4960	Oesophageal cancer	Oesophageal cancer || ||	TRUE	igd	NA	NA	NA	NA	NA	NA	NA	1.4e-09	39165692	462933	20	0.00100561	ukb-b-10008	Treatment/medication code: atorvastatin || id:ukb-b-10008	TRUE	reported	igd	2	TRUE
278	rs12260037	T	C	T	C	0.00217456	-0.000130855	0.282988	0.282442	FALSE	FALSE	FALSE	ieu-b-4960	10	114791490	0.000114428	372756	0.25	Oesophageal cancer || id:ieu-b-4960	Oesophageal cancer	Oesophageal cancer || ||	TRUE	igd	NA	NA	NA	NA	NA	NA	NA	2.9e-08	114791490	462933	10	0.000392109	ukb-b-10008	Treatment/medication code: atorvastatin || id:ukb-b-10008	TRUE	reported	igd	2	TRUE
279	rs12748266	C	T	C	T	-0.00273878	-5.3e-05	0.208713	0.208404	FALSE	FALSE	FALSE	ieu-b-4960	1	55494017	0.000127304	372756	0.68	Oesophageal cancer || id:ieu-b-4960	Oesophageal cancer	Oesophageal cancer || ||	TRUE	igd	NA	NA	NA	NA	NA	NA	NA	3.4e-10	55494017	462933	1	0.000436208	ukb-b-10008	Treatment/medication code: atorvastatin || id:ukb-b-10008	TRUE	reported	igd	2	TRUE
280	rs12916	C	T	C	T	0.00291411	-4.14e-05	0.400551	0.400026	FALSE	FALSE	FALSE	ieu-b-4960	5	74656539	0.000105262	372756	0.69	Oesophageal cancer || id:ieu-b-4960	Oesophageal cancer	Oesophageal cancer || ||	TRUE	igd	NA	NA	NA	NA	NA	NA	NA	6.5e-16	74656539	462933	5	0.000360716	ukb-b-10008	Treatment/medication code: atorvastatin || id:ukb-b-10008	TRUE	reported	igd	2	TRUE
281	rs13022873	C	A	C	A	0.00277076	4.55e-05	0.256896	0.256814	FALSE	FALSE	FALSE	ieu-b-4960	2	27815510	0.000118147	372756	0.7	Oesophageal cancer || id:ieu-b-4960	Oesophageal cancer	Oesophageal cancer || ||	TRUE	igd	NA	NA	NA	NA	NA	NA	NA	7.7e-12	27815510	462933	2	0.000404878	ukb-b-10008	Treatment/medication code: atorvastatin || id:ukb-b-10008	TRUE	reported	igd	2	TRUE
282	rs17411168	C	T	C	T	-0.0024753	-0.000219309	0.265617	0.265449	FALSE	FALSE	FALSE	ieu-b-4960	8	19855600	0.000116776	372756	0.0599998	Oesophageal cancer || id:ieu-b-4960	Oesophageal cancer	Oesophageal cancer || ||	TRUE	igd	NA	NA	NA	NA	NA	NA	NA	6.2e-10	19855600	462933	8	0.000400203	ukb-b-10008	Treatment/medication code: atorvastatin || id:ukb-b-10008	TRUE	reported	igd	2	TRUE
283	rs2519093	T	C	T	C	0.00254307	-0.000180098	0.184629	0.184379	FALSE	FALSE	FALSE	ieu-b-4960	9	136141870	0.000132816	372756	0.18	Oesophageal cancer || id:ieu-b-4960	Oesophageal cancer	Oesophageal cancer || ||	TRUE	igd	NA	NA	NA	NA	NA	NA	NA	2.3e-08	136141870	462933	9	0.000455223	ukb-b-10008	Treatment/medication code: atorvastatin || id:ukb-b-10008	TRUE	reported	igd	2	TRUE
284	rs2569550	C	T	C	T	0.00255037	0.000114752	0.592859	0.592834	FALSE	FALSE	FALSE	ieu-b-4960	19	11228745	0.000105162	372756	0.28	Oesophageal cancer || id:ieu-b-4960	Oesophageal cancer	Oesophageal cancer || ||	TRUE	igd	NA	NA	NA	NA	NA	NA	NA	1.5e-12	11228745	462933	19	0.000360519	ukb-b-10008	Treatment/medication code: atorvastatin || id:ukb-b-10008	TRUE	reported	igd	2	TRUE
285	rs28601761	G	C	G	C	-0.00389684	-1.28e-05	0.418699	0.418803	FALSE	TRUE	FALSE	ieu-b-4960	8	126500031	0.000105689	372756	0.9	Oesophageal cancer || id:ieu-b-4960	Oesophageal cancer	Oesophageal cancer || ||	TRUE	igd	NA	NA	NA	NA	NA	NA	NA	5.7e-27	126500031	462933	8	0.000362357	ukb-b-10008	Treatment/medication code: atorvastatin || id:ukb-b-10008	TRUE	reported	igd	2	TRUE
286	rs2927472	C	T	C	T	0.00342869	9.89e-05	0.836693	0.178829	FALSE	FALSE	FALSE	ieu-b-4960	19	45354238	0.000136149	372756	0.47	Oesophageal cancer || id:ieu-b-4960	Oesophageal cancer	Oesophageal cancer || ||	TRUE	igd	TRUE	rs2927472	rs2972566	T	C	G	C	1e-12	45349369	462933	19	0.000481073	ukb-b-10008	Treatment/medication code: atorvastatin || id:ukb-b-10008	TRUE	reported	igd	2	TRUE
287	rs34468875	T	C	T	C	0.00318151	-2.56e-05	0.438013	0.438157	FALSE	FALSE	FALSE	ieu-b-4960	2	21383353	0.000103991	372756	0.81	Oesophageal cancer || id:ieu-b-4960	Oesophageal cancer	Oesophageal cancer || ||	TRUE	igd	NA	NA	NA	NA	NA	NA	NA	4.6e-19	21383353	462933	2	0.000356593	ukb-b-10008	Treatment/medication code: atorvastatin || id:ukb-b-10008	TRUE	reported	igd	2	TRUE
288	rs429358	C	T	C	T	0.0071186	0.000103837	0.154145	0.154118	FALSE	FALSE	FALSE	ieu-b-4960	19	45411941	0.000142832	372756	0.47	Oesophageal cancer || id:ieu-b-4960	Oesophageal cancer	Oesophageal cancer || ||	TRUE	igd	NA	NA	NA	NA	NA	NA	NA	6.8e-48	45411941	462933	19	0.000489615	ukb-b-10008	Treatment/medication code: atorvastatin || id:ukb-b-10008	TRUE	reported	igd	2	TRUE
289	rs4299376	T	G	T	G	-0.00318007	0.000134521	0.676763	0.676657	FALSE	FALSE	FALSE	ieu-b-4960	2	44073881	0.000110128	372756	0.22	Oesophageal cancer || id:ieu-b-4960	Oesophageal cancer	Oesophageal cancer || ||	TRUE	igd	TRUE	rs4299376	rs6544713	G	T	T	C	4e-17	44072576	462933	2	0.000377978	ukb-b-10008	Treatment/medication code: atorvastatin || id:ukb-b-10008	TRUE	reported	igd	2	TRUE
290	rs4915853	A	C	A	C	0.00214608	0.000149596	0.594079	0.594073	FALSE	FALSE	FALSE	ieu-b-4960	1	63191577	0.000104945	372756	0.15	Oesophageal cancer || id:ieu-b-4960	Oesophageal cancer	Oesophageal cancer || ||	TRUE	igd	NA	NA	NA	NA	NA	NA	NA	2.5e-09	63191577	462933	1	0.000359947	ukb-b-10008	Treatment/medication code: atorvastatin || id:ukb-b-10008	TRUE	reported	igd	2	TRUE
291	rs56130071	C	G	C	G	0.00242332	7.22e-06	0.216982	0.2168	FALSE	TRUE	FALSE	ieu-b-4960	7	21598753	0.000125514	372756	0.95	Oesophageal cancer || id:ieu-b-4960	Oesophageal cancer	Oesophageal cancer || ||	TRUE	igd	NA	NA	NA	NA	NA	NA	NA	1.8e-08	21598753	462933	7	0.000430096	ukb-b-10008	Treatment/medication code: atorvastatin || id:ukb-b-10008	TRUE	reported	igd	2	TRUE
292	rs58542926	T	C	T	C	-0.00398551	0.000330083	0.074649	0.074482	FALSE	FALSE	FALSE	ieu-b-4960	19	19379549	0.000196569	372756	0.0929994	Oesophageal cancer || id:ieu-b-4960	Oesophageal cancer	Oesophageal cancer || ||	TRUE	igd	NA	NA	NA	NA	NA	NA	NA	3.2e-09	19379549	462933	19	0.000672915	ukb-b-10008	Treatment/medication code: atorvastatin || id:ukb-b-10008	TRUE	reported	igd	2	TRUE
293	rs6093446	A	G	A	G	0.00224278	0.000142808	0.287861	0.287959	FALSE	FALSE	FALSE	ieu-b-4960	20	39780932	0.00011388	372756	0.21	Oesophageal cancer || id:ieu-b-4960	Oesophageal cancer	Oesophageal cancer || ||	TRUE	igd	NA	NA	NA	NA	NA	NA	NA	9.2e-09	39780932	462933	20	0.000390397	ukb-b-10008	Treatment/medication code: atorvastatin || id:ukb-b-10008	TRUE	reported	igd	2	TRUE
294	rs61194703	T	A	T	A	-0.00667266	7.67e-05	0.119069	0.119074	FALSE	TRUE	FALSE	ieu-b-4960	19	11192193	0.000159257	372756	0.630001	Oesophageal cancer || id:ieu-b-4960	Oesophageal cancer	Oesophageal cancer || ||	TRUE	igd	NA	NA	NA	NA	NA	NA	NA	2.4e-34	11192193	462933	19	0.000546065	ukb-b-10008	Treatment/medication code: atorvastatin || id:ukb-b-10008	TRUE	reported	igd	2	TRUE
295	rs629301	T	G	T	G	0.00576275	-1.54e-05	0.777941	0.778124	FALSE	FALSE	FALSE	ieu-b-4960	1	109818306	0.000123987	372756	0.9	Oesophageal cancer || id:ieu-b-4960	Oesophageal cancer	Oesophageal cancer || ||	TRUE	igd	NA	NA	NA	NA	NA	NA	NA	6.7e-42	109818306	462933	1	0.000424926	ukb-b-10008	Treatment/medication code: atorvastatin || id:ukb-b-10008	TRUE	reported	igd	2	TRUE
296	rs964184	C	G	C	G	-0.00605927	-0.000207648	0.866372	0.866109	FALSE	TRUE	FALSE	ieu-b-4960	11	116648917	0.000151405	372756	0.17	Oesophageal cancer || id:ieu-b-4960	Oesophageal cancer	Oesophageal cancer || ||	TRUE	igd	NA	NA	NA	NA	NA	NA	NA	1.9e-31	116648917	462933	11	0.000519301	ukb-b-10008	Treatment/medication code: atorvastatin || id:ukb-b-10008	TRUE	reported	igd	2	TRUE
