# Supplementary material for: Assessing the role of lipid-lowering therapy on multi-cancer prevention: A mendelian randomization study
Source: Front Pharmacol. 2023 Apr 19;14:1109580. doi: 10.3389/fphar.2023.1109580 (PMC10154601; doi:10.3389/fphar.2023.1109580)
Supplement: Supplementary file 2 [file DataSheet1.ZIP › Table S10-atorvastatin-mr_base_singlesnp.xlsx]

## Sheet: Table S10-atorvastatin-mr_base_
	Exposure	Outcome	id.exposure	id.outcome	samplesize	SNP	b	se	p
1	Treatment/medication code: atorvastatin || id:ukb-b-10008	Breast cancer (iCOGS) || id:ieu-a-1130	ukb-b-10008	ieu-a-1130	89677	rs10455872	3.65797	2.17853	0.0931332
2	Treatment/medication code: atorvastatin || id:ukb-b-10008	Breast cancer (iCOGS) || id:ieu-a-1130	ukb-b-10008	ieu-a-1130	89677	rs117113213	6.12266	5.3409	0.251641
3	Treatment/medication code: atorvastatin || id:ukb-b-10008	Breast cancer (iCOGS) || id:ieu-a-1130	ukb-b-10008	ieu-a-1130	89677	rs12260037	15.0421	5.0355	0.00281532
4	Treatment/medication code: atorvastatin || id:ukb-b-10008	Breast cancer (iCOGS) || id:ieu-a-1130	ukb-b-10008	ieu-a-1130	89677	rs12748266	0.795975	5.13002	0.876695
5	Treatment/medication code: atorvastatin || id:ukb-b-10008	Breast cancer (iCOGS) || id:ieu-a-1130	ukb-b-10008	ieu-a-1130	89677	rs12916	2.26827	3.39726	0.50434
6	Treatment/medication code: atorvastatin || id:ukb-b-10008	Breast cancer (iCOGS) || id:ieu-a-1130	ukb-b-10008	ieu-a-1130	89677	rs13022873	5.15382	4.01695	0.199485
7	Treatment/medication code: atorvastatin || id:ukb-b-10008	Breast cancer (iCOGS) || id:ieu-a-1130	ukb-b-10008	ieu-a-1130	89677	rs17411168	1.26449	4.41967	0.774797
8	Treatment/medication code: atorvastatin || id:ukb-b-10008	Breast cancer (iCOGS) || id:ieu-a-1130	ukb-b-10008	ieu-a-1130	89677	rs2519093	23.1453	4.89173	2.23e-06
9	Treatment/medication code: atorvastatin || id:ukb-b-10008	Breast cancer (iCOGS) || id:ieu-a-1130	ukb-b-10008	ieu-a-1130	89677	rs2569550	3.61908	3.86611	0.349219
10	Treatment/medication code: atorvastatin || id:ukb-b-10008	Breast cancer (iCOGS) || id:ieu-a-1130	ukb-b-10008	ieu-a-1130	89677	rs28601761	-0.836575	2.84333	0.768587
11	Treatment/medication code: atorvastatin || id:ukb-b-10008	Breast cancer (iCOGS) || id:ieu-a-1130	ukb-b-10008	ieu-a-1130	89677	rs2927472	0.087497	4.20277	0.98339
12	Treatment/medication code: atorvastatin || id:ukb-b-10008	Breast cancer (iCOGS) || id:ieu-a-1130	ukb-b-10008	ieu-a-1130	89677	rs34468875	2.93257	3.40719	0.389403
13	Treatment/medication code: atorvastatin || id:ukb-b-10008	Breast cancer (iCOGS) || id:ieu-a-1130	ukb-b-10008	ieu-a-1130	89677	rs429358	-3.92352	2.07906	0.0591385
14	Treatment/medication code: atorvastatin || id:ukb-b-10008	Breast cancer (iCOGS) || id:ieu-a-1130	ukb-b-10008	ieu-a-1130	89677	rs4299376	-7.14764	3.90872	0.0674535
15	Treatment/medication code: atorvastatin || id:ukb-b-10008	Breast cancer (iCOGS) || id:ieu-a-1130	ukb-b-10008	ieu-a-1130	89677	rs4915853	0.782823	4.81343	0.870807
16	Treatment/medication code: atorvastatin || id:ukb-b-10008	Breast cancer (iCOGS) || id:ieu-a-1130	ukb-b-10008	ieu-a-1130	89677	rs56130071	-3.09905	5.3893	0.565265
17	Treatment/medication code: atorvastatin || id:ukb-b-10008	Breast cancer (iCOGS) || id:ieu-a-1130	ukb-b-10008	ieu-a-1130	89677	rs58542926	-6.45338	4.6368	0.163991
18	Treatment/medication code: atorvastatin || id:ukb-b-10008	Breast cancer (iCOGS) || id:ieu-a-1130	ukb-b-10008	ieu-a-1130	89677	rs6093446	-8.87292	4.83775	0.0666389
19	Treatment/medication code: atorvastatin || id:ukb-b-10008	Breast cancer (iCOGS) || id:ieu-a-1130	ukb-b-10008	ieu-a-1130	89677	rs61194703	0.469078	2.60915	0.857324
20	Treatment/medication code: atorvastatin || id:ukb-b-10008	Breast cancer (iCOGS) || id:ieu-a-1130	ukb-b-10008	ieu-a-1130	89677	rs629301	-2.19166	2.02507	0.279136
21	Treatment/medication code: atorvastatin || id:ukb-b-10008	Breast cancer (iCOGS) || id:ieu-a-1130	ukb-b-10008	ieu-a-1130	89677	rs964184	-1.33845	2.36002	0.570624
22	Treatment/medication code: atorvastatin || id:ukb-b-10008	Breast cancer (iCOGS) || id:ieu-a-1130	ukb-b-10008	ieu-a-1130	89677	All - Inverse variance weighted	0.372366	1.17299	0.750902
23	Treatment/medication code: atorvastatin || id:ukb-b-10008	Breast cancer (iCOGS) || id:ieu-a-1130	ukb-b-10008	ieu-a-1130	89677	All - MR Egger	-2.74575	2.78357	0.336325
24	Treatment/medication code: atorvastatin || id:ukb-b-10008	Bladder cancer || id:ieu-b-4874	ukb-b-10008	ieu-b-4874	373295	rs10455872	0.000669792	0.0287	0.981381
25	Treatment/medication code: atorvastatin || id:ukb-b-10008	Bladder cancer || id:ieu-b-4874	ukb-b-10008	ieu-b-4874	373295	rs1169288	0.0919213	0.0584151	0.115582
26	Treatment/medication code: atorvastatin || id:ukb-b-10008	Bladder cancer || id:ieu-b-4874	ukb-b-10008	ieu-b-4874	373295	rs117113213	0.0186342	0.0630481	0.76757
27	Treatment/medication code: atorvastatin || id:ukb-b-10008	Bladder cancer || id:ieu-b-4874	ukb-b-10008	ieu-b-4874	373295	rs12260037	0.138474	0.0689974	0.0447548
28	Treatment/medication code: atorvastatin || id:ukb-b-10008	Bladder cancer || id:ieu-b-4874	ukb-b-10008	ieu-b-4874	373295	rs12748266	-0.023157	0.0609523	0.704005
29	Treatment/medication code: atorvastatin || id:ukb-b-10008	Bladder cancer || id:ieu-b-4874	ukb-b-10008	ieu-b-4874	373295	rs12916	0.0297566	0.0473681	0.529874
30	Treatment/medication code: atorvastatin || id:ukb-b-10008	Bladder cancer || id:ieu-b-4874	ukb-b-10008	ieu-b-4874	373295	rs13022873	0.000518345	0.05592	0.992604
31	Treatment/medication code: atorvastatin || id:ukb-b-10008	Bladder cancer || id:ieu-b-4874	ukb-b-10008	ieu-b-4874	373295	rs17411168	-0.109834	0.0618487	0.0757576
32	Treatment/medication code: atorvastatin || id:ukb-b-10008	Bladder cancer || id:ieu-b-4874	ukb-b-10008	ieu-b-4874	373295	rs2519093	-0.0744781	0.0684865	0.276822
33	Treatment/medication code: atorvastatin || id:ukb-b-10008	Bladder cancer || id:ieu-b-4874	ukb-b-10008	ieu-b-4874	373295	rs2569550	-0.0805789	0.054069	0.136146
34	Treatment/medication code: atorvastatin || id:ukb-b-10008	Bladder cancer || id:ieu-b-4874	ukb-b-10008	ieu-b-4874	373295	rs28601761	-0.0299153	0.0355657	0.400277
35	Treatment/medication code: atorvastatin || id:ukb-b-10008	Bladder cancer || id:ieu-b-4874	ukb-b-10008	ieu-b-4874	373295	rs2927472	-0.0664904	0.0520689	0.201613
36	Treatment/medication code: atorvastatin || id:ukb-b-10008	Bladder cancer || id:ieu-b-4874	ukb-b-10008	ieu-b-4874	373295	rs34468875	-0.00142008	0.0428686	0.973574
37	Treatment/medication code: atorvastatin || id:ukb-b-10008	Bladder cancer || id:ieu-b-4874	ukb-b-10008	ieu-b-4874	373295	rs429358	0.0109566	0.0263126	0.677116
38	Treatment/medication code: atorvastatin || id:ukb-b-10008	Bladder cancer || id:ieu-b-4874	ukb-b-10008	ieu-b-4874	373295	rs4299376	0.0568969	0.0454072	0.210192
39	Treatment/medication code: atorvastatin || id:ukb-b-10008	Bladder cancer || id:ieu-b-4874	ukb-b-10008	ieu-b-4874	373295	rs4915853	-0.101975	0.0641234	0.11177
40	Treatment/medication code: atorvastatin || id:ukb-b-10008	Bladder cancer || id:ieu-b-4874	ukb-b-10008	ieu-b-4874	373295	rs56130071	-0.0293287	0.0679093	0.665828
41	Treatment/medication code: atorvastatin || id:ukb-b-10008	Bladder cancer || id:ieu-b-4874	ukb-b-10008	ieu-b-4874	373295	rs58542926	-0.0481514	0.0646851	0.456636
42	Treatment/medication code: atorvastatin || id:ukb-b-10008	Bladder cancer || id:ieu-b-4874	ukb-b-10008	ieu-b-4874	373295	rs6093446	-0.0496803	0.0665839	0.455588
43	Treatment/medication code: atorvastatin || id:ukb-b-10008	Bladder cancer || id:ieu-b-4874	ukb-b-10008	ieu-b-4874	373295	rs61194703	0.0528747	0.0313016	0.0911809
44	Treatment/medication code: atorvastatin || id:ukb-b-10008	Bladder cancer || id:ieu-b-4874	ukb-b-10008	ieu-b-4874	373295	rs629301	0.0104149	0.0282141	0.712025
45	Treatment/medication code: atorvastatin || id:ukb-b-10008	Bladder cancer || id:ieu-b-4874	ukb-b-10008	ieu-b-4874	373295	rs964184	-0.052356	0.0327728	0.110144
46	Treatment/medication code: atorvastatin || id:ukb-b-10008	Bladder cancer || id:ieu-b-4874	ukb-b-10008	ieu-b-4874	373295	All - Inverse variance weighted	-0.00384373	0.0105283	0.715048
47	Treatment/medication code: atorvastatin || id:ukb-b-10008	Bladder cancer || id:ieu-b-4874	ukb-b-10008	ieu-b-4874	373295	All - MR Egger	0.018284	0.0255161	0.481927
48	Treatment/medication code: atorvastatin || id:ukb-b-10008	cervical cancer || id:ieu-b-4876	ukb-b-10008	ieu-b-4876	199086	rs10455872	0.00670273	0.0356677	0.850938
49	Treatment/medication code: atorvastatin || id:ukb-b-10008	cervical cancer || id:ieu-b-4876	ukb-b-10008	ieu-b-4876	199086	rs1169288	0.0430247	0.0727585	0.554296
50	Treatment/medication code: atorvastatin || id:ukb-b-10008	cervical cancer || id:ieu-b-4876	ukb-b-10008	ieu-b-4876	199086	rs117113213	-0.133851	0.0779652	0.086014
51	Treatment/medication code: atorvastatin || id:ukb-b-10008	cervical cancer || id:ieu-b-4876	ukb-b-10008	ieu-b-4876	199086	rs12260037	0.0604486	0.0860905	0.482585
52	Treatment/medication code: atorvastatin || id:ukb-b-10008	cervical cancer || id:ieu-b-4876	ukb-b-10008	ieu-b-4876	199086	rs12748266	0.0845051	0.0758272	0.265089
53	Treatment/medication code: atorvastatin || id:ukb-b-10008	cervical cancer || id:ieu-b-4876	ukb-b-10008	ieu-b-4876	199086	rs12916	0.0579144	0.0589315	0.325735
54	Treatment/medication code: atorvastatin || id:ukb-b-10008	cervical cancer || id:ieu-b-4876	ukb-b-10008	ieu-b-4876	199086	rs13022873	0.0690226	0.0697513	0.322393
55	Treatment/medication code: atorvastatin || id:ukb-b-10008	cervical cancer || id:ieu-b-4876	ukb-b-10008	ieu-b-4876	199086	rs17411168	-0.0820107	0.0771474	0.287765
56	Treatment/medication code: atorvastatin || id:ukb-b-10008	cervical cancer || id:ieu-b-4876	ukb-b-10008	ieu-b-4876	199086	rs2519093	-0.0458906	0.0854066	0.591047
57	Treatment/medication code: atorvastatin || id:ukb-b-10008	cervical cancer || id:ieu-b-4876	ukb-b-10008	ieu-b-4876	199086	rs2569550	-0.00990876	0.0672926	0.882936
58	Treatment/medication code: atorvastatin || id:ukb-b-10008	cervical cancer || id:ieu-b-4876	ukb-b-10008	ieu-b-4876	199086	rs28601761	-0.00411441	0.0442669	0.925947
59	Treatment/medication code: atorvastatin || id:ukb-b-10008	cervical cancer || id:ieu-b-4876	ukb-b-10008	ieu-b-4876	199086	rs2927472	-0.0682613	0.0648163	0.292272
60	Treatment/medication code: atorvastatin || id:ukb-b-10008	cervical cancer || id:ieu-b-4876	ukb-b-10008	ieu-b-4876	199086	rs34468875	0.00753623	0.0533272	0.887617
61	Treatment/medication code: atorvastatin || id:ukb-b-10008	cervical cancer || id:ieu-b-4876	ukb-b-10008	ieu-b-4876	199086	rs429358	0.00202921	0.0327859	0.950648
62	Treatment/medication code: atorvastatin || id:ukb-b-10008	cervical cancer || id:ieu-b-4876	ukb-b-10008	ieu-b-4876	199086	rs4299376	-0.0081845	0.0565399	0.884903
63	Treatment/medication code: atorvastatin || id:ukb-b-10008	cervical cancer || id:ieu-b-4876	ukb-b-10008	ieu-b-4876	199086	rs4915853	-0.0690049	0.0799369	0.388005
64	Treatment/medication code: atorvastatin || id:ukb-b-10008	cervical cancer || id:ieu-b-4876	ukb-b-10008	ieu-b-4876	199086	rs56130071	-0.0416326	0.084456	0.622048
65	Treatment/medication code: atorvastatin || id:ukb-b-10008	cervical cancer || id:ieu-b-4876	ukb-b-10008	ieu-b-4876	199086	rs58542926	0.119621	0.0803714	0.136659
66	Treatment/medication code: atorvastatin || id:ukb-b-10008	cervical cancer || id:ieu-b-4876	ukb-b-10008	ieu-b-4876	199086	rs6093446	-0.0730896	0.0828097	0.377441
67	Treatment/medication code: atorvastatin || id:ukb-b-10008	cervical cancer || id:ieu-b-4876	ukb-b-10008	ieu-b-4876	199086	rs61194703	-0.0430885	0.0390146	0.269411
68	Treatment/medication code: atorvastatin || id:ukb-b-10008	cervical cancer || id:ieu-b-4876	ukb-b-10008	ieu-b-4876	199086	rs629301	-0.0442964	0.035183	0.208021
69	Treatment/medication code: atorvastatin || id:ukb-b-10008	cervical cancer || id:ieu-b-4876	ukb-b-10008	ieu-b-4876	199086	rs964184	-0.0366536	0.0407374	0.368252
70	Treatment/medication code: atorvastatin || id:ukb-b-10008	cervical cancer || id:ieu-b-4876	ukb-b-10008	ieu-b-4876	199086	All - Inverse variance weighted	-0.0118376	0.0115659	0.306074
71	Treatment/medication code: atorvastatin || id:ukb-b-10008	cervical cancer || id:ieu-b-4876	ukb-b-10008	ieu-b-4876	199086	All - MR Egger	-0.0282095	0.0279678	0.325195
72	Treatment/medication code: atorvastatin || id:ukb-b-10008	Head and neck cancer || id:ieu-b-4912	ukb-b-10008	ieu-b-4912	373122	rs10455872	-0.0347413	0.0267167	0.193477
73	Treatment/medication code: atorvastatin || id:ukb-b-10008	Head and neck cancer || id:ieu-b-4912	ukb-b-10008	ieu-b-4912	373122	rs1169288	-0.00288879	0.0543743	0.95763
74	Treatment/medication code: atorvastatin || id:ukb-b-10008	Head and neck cancer || id:ieu-b-4912	ukb-b-10008	ieu-b-4912	373122	rs117113213	0.0187107	0.058678	0.749824
75	Treatment/medication code: atorvastatin || id:ukb-b-10008	Head and neck cancer || id:ieu-b-4912	ukb-b-10008	ieu-b-4912	373122	rs12260037	0.0104467	0.0642185	0.870775
76	Treatment/medication code: atorvastatin || id:ukb-b-10008	Head and neck cancer || id:ieu-b-4912	ukb-b-10008	ieu-b-4912	373122	rs12748266	-0.0720843	0.056734	0.203883
77	Treatment/medication code: atorvastatin || id:ukb-b-10008	Head and neck cancer || id:ieu-b-4912	ukb-b-10008	ieu-b-4912	373122	rs12916	-0.00637642	0.0440807	0.884985
78	Treatment/medication code: atorvastatin || id:ukb-b-10008	Head and neck cancer || id:ieu-b-4912	ukb-b-10008	ieu-b-4912	373122	rs13022873	-0.0149543	0.0520482	0.77387
79	Treatment/medication code: atorvastatin || id:ukb-b-10008	Head and neck cancer || id:ieu-b-4912	ukb-b-10008	ieu-b-4912	373122	rs17411168	-0.0406339	0.0575684	0.48029
80	Treatment/medication code: atorvastatin || id:ukb-b-10008	Head and neck cancer || id:ieu-b-4912	ukb-b-10008	ieu-b-4912	373122	rs2519093	-0.0516156	0.063745	0.418101
81	Treatment/medication code: atorvastatin || id:ukb-b-10008	Head and neck cancer || id:ieu-b-4912	ukb-b-10008	ieu-b-4912	373122	rs2569550	-0.0183487	0.0503284	0.715426
82	Treatment/medication code: atorvastatin || id:ukb-b-10008	Head and neck cancer || id:ieu-b-4912	ukb-b-10008	ieu-b-4912	373122	rs28601761	-0.0373821	0.0331032	0.258789
83	Treatment/medication code: atorvastatin || id:ukb-b-10008	Head and neck cancer || id:ieu-b-4912	ukb-b-10008	ieu-b-4912	373122	rs2927472	-0.0338339	0.0484646	0.485104
84	Treatment/medication code: atorvastatin || id:ukb-b-10008	Head and neck cancer || id:ieu-b-4912	ukb-b-10008	ieu-b-4912	373122	rs34468875	0.00767073	0.039893	0.847521
85	Treatment/medication code: atorvastatin || id:ukb-b-10008	Head and neck cancer || id:ieu-b-4912	ukb-b-10008	ieu-b-4912	373122	rs429358	-0.0345611	0.0244906	0.158186
86	Treatment/medication code: atorvastatin || id:ukb-b-10008	Head and neck cancer || id:ieu-b-4912	ukb-b-10008	ieu-b-4912	373122	rs4299376	-0.00413085	0.0422683	0.922147
87	Treatment/medication code: atorvastatin || id:ukb-b-10008	Head and neck cancer || id:ieu-b-4912	ukb-b-10008	ieu-b-4912	373122	rs4915853	0.00028711	0.0596842	0.996162
88	Treatment/medication code: atorvastatin || id:ukb-b-10008	Head and neck cancer || id:ieu-b-4912	ukb-b-10008	ieu-b-4912	373122	rs56130071	0.0703733	0.0632067	0.265544
89	Treatment/medication code: atorvastatin || id:ukb-b-10008	Head and neck cancer || id:ieu-b-4912	ukb-b-10008	ieu-b-4912	373122	rs58542926	-0.0249461	0.0602038	0.67861
90	Treatment/medication code: atorvastatin || id:ukb-b-10008	Head and neck cancer || id:ieu-b-4912	ukb-b-10008	ieu-b-4912	373122	rs6093446	-0.000665611	0.0619686	0.99143
91	Treatment/medication code: atorvastatin || id:ukb-b-10008	Head and neck cancer || id:ieu-b-4912	ukb-b-10008	ieu-b-4912	373122	rs61194703	0.0120472	0.029131	0.679201
92	Treatment/medication code: atorvastatin || id:ukb-b-10008	Head and neck cancer || id:ieu-b-4912	ukb-b-10008	ieu-b-4912	373122	rs629301	-0.0405574	0.0262571	0.122437
93	Treatment/medication code: atorvastatin || id:ukb-b-10008	Head and neck cancer || id:ieu-b-4912	ukb-b-10008	ieu-b-4912	373122	rs964184	0.0166314	0.0304951	0.585493
94	Treatment/medication code: atorvastatin || id:ukb-b-10008	Head and neck cancer || id:ieu-b-4912	ukb-b-10008	ieu-b-4912	373122	All - Inverse variance weighted	-0.0168101	0.00864695	0.0518892
95	Treatment/medication code: atorvastatin || id:ukb-b-10008	Head and neck cancer || id:ieu-b-4912	ukb-b-10008	ieu-b-4912	373122	All - MR Egger	-0.0267316	0.0209105	0.215752
96	Treatment/medication code: atorvastatin || id:ukb-b-10008	Liver & bile duct cancer || id:ieu-b-4915	ukb-b-10008	ieu-b-4915	372366	rs10455872	0.0288134	0.0150762	0.0559803
97	Treatment/medication code: atorvastatin || id:ukb-b-10008	Liver & bile duct cancer || id:ieu-b-4915	ukb-b-10008	ieu-b-4915	372366	rs1169288	0.026295	0.0306901	0.39156
98	Treatment/medication code: atorvastatin || id:ukb-b-10008	Liver & bile duct cancer || id:ieu-b-4915	ukb-b-10008	ieu-b-4915	372366	rs12260037	-0.00251104	0.0362496	0.944774
99	Treatment/medication code: atorvastatin || id:ukb-b-10008	Liver & bile duct cancer || id:ieu-b-4915	ukb-b-10008	ieu-b-4915	372366	rs12748266	-0.0150359	0.0320219	0.638675
100	Treatment/medication code: atorvastatin || id:ukb-b-10008	Liver & bile duct cancer || id:ieu-b-4915	ukb-b-10008	ieu-b-4915	372366	rs12916	0.0155589	0.024882	0.53177
101	Treatment/medication code: atorvastatin || id:ukb-b-10008	Liver & bile duct cancer || id:ieu-b-4915	ukb-b-10008	ieu-b-4915	372366	rs13022873	0.0283402	0.0293783	0.334714
102	Treatment/medication code: atorvastatin || id:ukb-b-10008	Liver & bile duct cancer || id:ieu-b-4915	ukb-b-10008	ieu-b-4915	372366	rs17411168	0.0578168	0.0324996	0.0752397
103	Treatment/medication code: atorvastatin || id:ukb-b-10008	Liver & bile duct cancer || id:ieu-b-4915	ukb-b-10008	ieu-b-4915	372366	rs2519093	-0.00616664	0.0359775	0.863907
104	Treatment/medication code: atorvastatin || id:ukb-b-10008	Liver & bile duct cancer || id:ieu-b-4915	ukb-b-10008	ieu-b-4915	372366	rs2569550	-0.0581014	0.0284058	0.0408149
105	Treatment/medication code: atorvastatin || id:ukb-b-10008	Liver & bile duct cancer || id:ieu-b-4915	ukb-b-10008	ieu-b-4915	372366	rs28601761	0.00178687	0.0186846	0.923812
106	Treatment/medication code: atorvastatin || id:ukb-b-10008	Liver & bile duct cancer || id:ieu-b-4915	ukb-b-10008	ieu-b-4915	372366	rs2927472	-0.00606456	0.0273567	0.824559
107	Treatment/medication code: atorvastatin || id:ukb-b-10008	Liver & bile duct cancer || id:ieu-b-4915	ukb-b-10008	ieu-b-4915	372366	rs34468875	-0.0217722	0.0225187	0.333619
108	Treatment/medication code: atorvastatin || id:ukb-b-10008	Liver & bile duct cancer || id:ieu-b-4915	ukb-b-10008	ieu-b-4915	372366	rs429358	-0.0360165	0.0138248	0.0091816
109	Treatment/medication code: atorvastatin || id:ukb-b-10008	Liver & bile duct cancer || id:ieu-b-4915	ukb-b-10008	ieu-b-4915	372366	rs4299376	-0.0182301	0.0238565	0.444773
110	Treatment/medication code: atorvastatin || id:ukb-b-10008	Liver & bile duct cancer || id:ieu-b-4915	ukb-b-10008	ieu-b-4915	372366	rs4915853	-0.0170338	0.0336877	0.61311
111	Treatment/medication code: atorvastatin || id:ukb-b-10008	Liver & bile duct cancer || id:ieu-b-4915	ukb-b-10008	ieu-b-4915	372366	rs56130071	0.0129013	0.0356803	0.717665
112	Treatment/medication code: atorvastatin || id:ukb-b-10008	Liver & bile duct cancer || id:ieu-b-4915	ukb-b-10008	ieu-b-4915	372366	rs58542926	-0.152119	0.0339731	7.55e-06
113	Treatment/medication code: atorvastatin || id:ukb-b-10008	Liver & bile duct cancer || id:ieu-b-4915	ukb-b-10008	ieu-b-4915	372366	rs6093446	-0.0015452	0.0349789	0.964765
114	Treatment/medication code: atorvastatin || id:ukb-b-10008	Liver & bile duct cancer || id:ieu-b-4915	ukb-b-10008	ieu-b-4915	372366	rs61194703	-0.0258611	0.0164414	0.115737
115	Treatment/medication code: atorvastatin || id:ukb-b-10008	Liver & bile duct cancer || id:ieu-b-4915	ukb-b-10008	ieu-b-4915	372366	rs629301	-0.000696563	0.0148229	0.962519
116	Treatment/medication code: atorvastatin || id:ukb-b-10008	Liver & bile duct cancer || id:ieu-b-4915	ukb-b-10008	ieu-b-4915	372366	rs964184	-0.0105089	0.0172156	0.541578
117	Treatment/medication code: atorvastatin || id:ukb-b-10008	Liver & bile duct cancer || id:ieu-b-4915	ukb-b-10008	ieu-b-4915	372366	All - Inverse variance weighted	-0.0088778	0.00712752	0.212924
118	Treatment/medication code: atorvastatin || id:ukb-b-10008	Liver & bile duct cancer || id:ieu-b-4915	ukb-b-10008	ieu-b-4915	372366	All - MR Egger	-0.0150264	0.017642	0.404967
119	Treatment/medication code: atorvastatin || id:ukb-b-10008	Liver cell carcinoma || id:ieu-b-4953	ukb-b-10008	ieu-b-4953	372184	rs10455872	0.0263248	0.0104523	0.0117832
120	Treatment/medication code: atorvastatin || id:ukb-b-10008	Liver cell carcinoma || id:ieu-b-4953	ukb-b-10008	ieu-b-4953	372184	rs1169288	0.0226331	0.021277	0.287447
121	Treatment/medication code: atorvastatin || id:ukb-b-10008	Liver cell carcinoma || id:ieu-b-4953	ukb-b-10008	ieu-b-4953	372184	rs12260037	-0.00925764	0.0251306	0.712589
122	Treatment/medication code: atorvastatin || id:ukb-b-10008	Liver cell carcinoma || id:ieu-b-4953	ukb-b-10008	ieu-b-4953	372184	rs12748266	-0.00742236	0.0222005	0.738128
123	Treatment/medication code: atorvastatin || id:ukb-b-10008	Liver cell carcinoma || id:ieu-b-4953	ukb-b-10008	ieu-b-4953	372184	rs12916	-0.00278712	0.0172508	0.871649
124	Treatment/medication code: atorvastatin || id:ukb-b-10008	Liver cell carcinoma || id:ieu-b-4953	ukb-b-10008	ieu-b-4953	372184	rs13022873	0.0372093	0.0203673	0.0677128
125	Treatment/medication code: atorvastatin || id:ukb-b-10008	Liver cell carcinoma || id:ieu-b-4953	ukb-b-10008	ieu-b-4953	372184	rs17411168	0.0226142	0.02253	0.315505
126	Treatment/medication code: atorvastatin || id:ukb-b-10008	Liver cell carcinoma || id:ieu-b-4953	ukb-b-10008	ieu-b-4953	372184	rs2519093	0.0109996	0.0249418	0.659206
127	Treatment/medication code: atorvastatin || id:ukb-b-10008	Liver cell carcinoma || id:ieu-b-4953	ukb-b-10008	ieu-b-4953	372184	rs2569550	-0.0232455	0.0196931	0.237848
128	Treatment/medication code: atorvastatin || id:ukb-b-10008	Liver cell carcinoma || id:ieu-b-4953	ukb-b-10008	ieu-b-4953	372184	rs28601761	0.0219636	0.0129534	0.0899629
129	Treatment/medication code: atorvastatin || id:ukb-b-10008	Liver cell carcinoma || id:ieu-b-4953	ukb-b-10008	ieu-b-4953	372184	rs2927472	0.0148556	0.0189651	0.433445
130	Treatment/medication code: atorvastatin || id:ukb-b-10008	Liver cell carcinoma || id:ieu-b-4953	ukb-b-10008	ieu-b-4953	372184	rs34468875	-0.0174066	0.0156114	0.264852
131	Treatment/medication code: atorvastatin || id:ukb-b-10008	Liver cell carcinoma || id:ieu-b-4953	ukb-b-10008	ieu-b-4953	372184	rs429358	-0.030145	0.00958422	0.00165932
132	Treatment/medication code: atorvastatin || id:ukb-b-10008	Liver cell carcinoma || id:ieu-b-4953	ukb-b-10008	ieu-b-4953	372184	rs4299376	-0.00711412	0.0165393	0.667098
133	Treatment/medication code: atorvastatin || id:ukb-b-10008	Liver cell carcinoma || id:ieu-b-4953	ukb-b-10008	ieu-b-4953	372184	rs4915853	-0.0115625	0.0233553	0.620551
134	Treatment/medication code: atorvastatin || id:ukb-b-10008	Liver cell carcinoma || id:ieu-b-4953	ukb-b-10008	ieu-b-4953	372184	rs56130071	0.0102348	0.0247357	0.679045
135	Treatment/medication code: atorvastatin || id:ukb-b-10008	Liver cell carcinoma || id:ieu-b-4953	ukb-b-10008	ieu-b-4953	372184	rs58542926	-0.162197	0.0235524	5.71e-12
136	Treatment/medication code: atorvastatin || id:ukb-b-10008	Liver cell carcinoma || id:ieu-b-4953	ukb-b-10008	ieu-b-4953	372184	rs6093446	-0.0312613	0.0242495	0.197345
137	Treatment/medication code: atorvastatin || id:ukb-b-10008	Liver cell carcinoma || id:ieu-b-4953	ukb-b-10008	ieu-b-4953	372184	rs61194703	-0.0219755	0.0113986	0.0538671
138	Treatment/medication code: atorvastatin || id:ukb-b-10008	Liver cell carcinoma || id:ieu-b-4953	ukb-b-10008	ieu-b-4953	372184	rs629301	-0.0139178	0.0102757	0.175597
139	Treatment/medication code: atorvastatin || id:ukb-b-10008	Liver cell carcinoma || id:ieu-b-4953	ukb-b-10008	ieu-b-4953	372184	rs964184	-0.0110942	0.0119353	0.352615
140	Treatment/medication code: atorvastatin || id:ukb-b-10008	Liver cell carcinoma || id:ieu-b-4953	ukb-b-10008	ieu-b-4953	372184	All - Inverse variance weighted	-0.00747134	0.00682668	0.273765
141	Treatment/medication code: atorvastatin || id:ukb-b-10008	Liver cell carcinoma || id:ieu-b-4953	ukb-b-10008	ieu-b-4953	372184	All - MR Egger	-0.0143774	0.016873	0.404773
142	Treatment/medication code: atorvastatin || id:ukb-b-10008	Lung cancer || id:ieu-b-4954	ukb-b-10008	ieu-b-4954	374687	rs10455872	-0.0172999	0.0412553	0.67497
143	Treatment/medication code: atorvastatin || id:ukb-b-10008	Lung cancer || id:ieu-b-4954	ukb-b-10008	ieu-b-4954	374687	rs1169288	0.0860509	0.0839801	0.305525
144	Treatment/medication code: atorvastatin || id:ukb-b-10008	Lung cancer || id:ieu-b-4954	ukb-b-10008	ieu-b-4954	374687	rs117113213	0.156646	0.0905877	0.0837701
145	Treatment/medication code: atorvastatin || id:ukb-b-10008	Lung cancer || id:ieu-b-4954	ukb-b-10008	ieu-b-4954	374687	rs12260037	0.194944	0.0991722	0.0493322
146	Treatment/medication code: atorvastatin || id:ukb-b-10008	Lung cancer || id:ieu-b-4954	ukb-b-10008	ieu-b-4954	374687	rs12748266	-0.111416	0.0876084	0.20346
147	Treatment/medication code: atorvastatin || id:ukb-b-10008	Lung cancer || id:ieu-b-4954	ukb-b-10008	ieu-b-4954	374687	rs12916	0.00990066	0.0680832	0.884379
148	Treatment/medication code: atorvastatin || id:ukb-b-10008	Lung cancer || id:ieu-b-4954	ukb-b-10008	ieu-b-4954	374687	rs13022873	-0.117626	0.0803992	0.14346
149	Treatment/medication code: atorvastatin || id:ukb-b-10008	Lung cancer || id:ieu-b-4954	ukb-b-10008	ieu-b-4954	374687	rs17411168	-0.127534	0.0889125	0.151465
150	Treatment/medication code: atorvastatin || id:ukb-b-10008	Lung cancer || id:ieu-b-4954	ukb-b-10008	ieu-b-4954	374687	rs2519093	-0.193422	0.0984511	0.0494545
151	Treatment/medication code: atorvastatin || id:ukb-b-10008	Lung cancer || id:ieu-b-4954	ukb-b-10008	ieu-b-4954	374687	rs2569550	0.0909907	0.0777256	0.241733
152	Treatment/medication code: atorvastatin || id:ukb-b-10008	Lung cancer || id:ieu-b-4954	ukb-b-10008	ieu-b-4954	374687	rs28601761	0.0100698	0.0511171	0.843831
153	Treatment/medication code: atorvastatin || id:ukb-b-10008	Lung cancer || id:ieu-b-4954	ukb-b-10008	ieu-b-4954	374687	rs2927472	0.00205875	0.0748376	0.978053
154	Treatment/medication code: atorvastatin || id:ukb-b-10008	Lung cancer || id:ieu-b-4954	ukb-b-10008	ieu-b-4954	374687	rs34468875	-0.107824	0.061616	0.0801298
155	Treatment/medication code: atorvastatin || id:ukb-b-10008	Lung cancer || id:ieu-b-4954	ukb-b-10008	ieu-b-4954	374687	rs429358	0.0211705	0.0378218	0.575655
156	Treatment/medication code: atorvastatin || id:ukb-b-10008	Lung cancer || id:ieu-b-4954	ukb-b-10008	ieu-b-4954	374687	rs4299376	0.0932605	0.0652715	0.153059
157	Treatment/medication code: atorvastatin || id:ukb-b-10008	Lung cancer || id:ieu-b-4954	ukb-b-10008	ieu-b-4954	374687	rs4915853	-0.126123	0.0921541	0.17112
158	Treatment/medication code: atorvastatin || id:ukb-b-10008	Lung cancer || id:ieu-b-4954	ukb-b-10008	ieu-b-4954	374687	rs56130071	0.238821	0.0976054	0.0144131
159	Treatment/medication code: atorvastatin || id:ukb-b-10008	Lung cancer || id:ieu-b-4954	ukb-b-10008	ieu-b-4954	374687	rs58542926	-0.133597	0.0929761	0.150746
160	Treatment/medication code: atorvastatin || id:ukb-b-10008	Lung cancer || id:ieu-b-4954	ukb-b-10008	ieu-b-4954	374687	rs6093446	-0.0637811	0.0957192	0.505196
161	Treatment/medication code: atorvastatin || id:ukb-b-10008	Lung cancer || id:ieu-b-4954	ukb-b-10008	ieu-b-4954	374687	rs61194703	-0.00611408	0.0449887	0.891898
162	Treatment/medication code: atorvastatin || id:ukb-b-10008	Lung cancer || id:ieu-b-4954	ukb-b-10008	ieu-b-4954	374687	rs629301	-0.071461	0.0405553	0.0780585
163	Treatment/medication code: atorvastatin || id:ukb-b-10008	Lung cancer || id:ieu-b-4954	ukb-b-10008	ieu-b-4954	374687	rs964184	-0.0232888	0.0471007	0.620991
164	Treatment/medication code: atorvastatin || id:ukb-b-10008	Lung cancer || id:ieu-b-4954	ukb-b-10008	ieu-b-4954	374687	All - Inverse variance weighted	-0.0120038	0.0178526	0.501339
165	Treatment/medication code: atorvastatin || id:ukb-b-10008	Lung cancer || id:ieu-b-4954	ukb-b-10008	ieu-b-4954	374687	All - MR Egger	-0.0139414	0.0442349	0.755899
166	Treatment/medication code: atorvastatin || id:ukb-b-10008	Malignant non-melanoma skin cancer || id:ieu-b-4959	ukb-b-10008	ieu-b-4959	395710	rs10455872	-0.0528691	0.112961	0.639763
167	Treatment/medication code: atorvastatin || id:ukb-b-10008	Malignant non-melanoma skin cancer || id:ieu-b-4959	ukb-b-10008	ieu-b-4959	395710	rs1169288	-0.0813531	0.230124	0.723699
168	Treatment/medication code: atorvastatin || id:ukb-b-10008	Malignant non-melanoma skin cancer || id:ieu-b-4959	ukb-b-10008	ieu-b-4959	395710	rs117113213	-0.0594561	0.248345	0.810788
169	Treatment/medication code: atorvastatin || id:ukb-b-10008	Malignant non-melanoma skin cancer || id:ieu-b-4959	ukb-b-10008	ieu-b-4959	395710	rs12260037	0.190075	0.271695	0.484185
170	Treatment/medication code: atorvastatin || id:ukb-b-10008	Malignant non-melanoma skin cancer || id:ieu-b-4959	ukb-b-10008	ieu-b-4959	395710	rs12748266	-0.0962213	0.239997	0.688474
171	Treatment/medication code: atorvastatin || id:ukb-b-10008	Malignant non-melanoma skin cancer || id:ieu-b-4959	ukb-b-10008	ieu-b-4959	395710	rs12916	0.229534	0.186541	0.218518
172	Treatment/medication code: atorvastatin || id:ukb-b-10008	Malignant non-melanoma skin cancer || id:ieu-b-4959	ukb-b-10008	ieu-b-4959	395710	rs13022873	-0.141822	0.220221	0.519576
173	Treatment/medication code: atorvastatin || id:ukb-b-10008	Malignant non-melanoma skin cancer || id:ieu-b-4959	ukb-b-10008	ieu-b-4959	395710	rs17411168	-0.0675611	0.243629	0.781541
174	Treatment/medication code: atorvastatin || id:ukb-b-10008	Malignant non-melanoma skin cancer || id:ieu-b-4959	ukb-b-10008	ieu-b-4959	395710	rs2519093	-0.554656	0.269895	0.0398711
175	Treatment/medication code: atorvastatin || id:ukb-b-10008	Malignant non-melanoma skin cancer || id:ieu-b-4959	ukb-b-10008	ieu-b-4959	395710	rs2569550	0.261326	0.213037	0.219946
176	Treatment/medication code: atorvastatin || id:ukb-b-10008	Malignant non-melanoma skin cancer || id:ieu-b-4959	ukb-b-10008	ieu-b-4959	395710	rs28601761	0.013698	0.140054	0.922087
177	Treatment/medication code: atorvastatin || id:ukb-b-10008	Malignant non-melanoma skin cancer || id:ieu-b-4959	ukb-b-10008	ieu-b-4959	395710	rs2927472	0.41016	0.204959	0.0453735
178	Treatment/medication code: atorvastatin || id:ukb-b-10008	Malignant non-melanoma skin cancer || id:ieu-b-4959	ukb-b-10008	ieu-b-4959	395710	rs34468875	0.0284296	0.168809	0.866258
179	Treatment/medication code: atorvastatin || id:ukb-b-10008	Malignant non-melanoma skin cancer || id:ieu-b-4959	ukb-b-10008	ieu-b-4959	395710	rs429358	-0.149951	0.103681	0.148101
180	Treatment/medication code: atorvastatin || id:ukb-b-10008	Malignant non-melanoma skin cancer || id:ieu-b-4959	ukb-b-10008	ieu-b-4959	395710	rs4299376	-0.51308	0.178872	0.00412538
181	Treatment/medication code: atorvastatin || id:ukb-b-10008	Malignant non-melanoma skin cancer || id:ieu-b-4959	ukb-b-10008	ieu-b-4959	395710	rs4915853	-0.272401	0.252466	0.280605
182	Treatment/medication code: atorvastatin || id:ukb-b-10008	Malignant non-melanoma skin cancer || id:ieu-b-4959	ukb-b-10008	ieu-b-4959	395710	rs56130071	-0.0936158	0.267469	0.726335
183	Treatment/medication code: atorvastatin || id:ukb-b-10008	Malignant non-melanoma skin cancer || id:ieu-b-4959	ukb-b-10008	ieu-b-4959	395710	rs58542926	-0.266598	0.25469	0.295212
184	Treatment/medication code: atorvastatin || id:ukb-b-10008	Malignant non-melanoma skin cancer || id:ieu-b-4959	ukb-b-10008	ieu-b-4959	395710	rs6093446	-0.108276	0.262171	0.679607
185	Treatment/medication code: atorvastatin || id:ukb-b-10008	Malignant non-melanoma skin cancer || id:ieu-b-4959	ukb-b-10008	ieu-b-4959	395710	rs61194703	0.137653	0.123284	0.264186
186	Treatment/medication code: atorvastatin || id:ukb-b-10008	Malignant non-melanoma skin cancer || id:ieu-b-4959	ukb-b-10008	ieu-b-4959	395710	rs629301	0.0131546	0.111072	0.905725
187	Treatment/medication code: atorvastatin || id:ukb-b-10008	Malignant non-melanoma skin cancer || id:ieu-b-4959	ukb-b-10008	ieu-b-4959	395710	rs964184	-0.0184225	0.129078	0.886508
188	Treatment/medication code: atorvastatin || id:ukb-b-10008	Malignant non-melanoma skin cancer || id:ieu-b-4959	ukb-b-10008	ieu-b-4959	395710	All - Inverse variance weighted	-0.0345884	0.0407801	0.396344
189	Treatment/medication code: atorvastatin || id:ukb-b-10008	Malignant non-melanoma skin cancer || id:ieu-b-4959	ukb-b-10008	ieu-b-4959	395710	All - MR Egger	-0.00880793	0.100849	0.931272
190	Treatment/medication code: atorvastatin || id:ukb-b-10008	Ovarian cancer || id:ieu-b-4963	ukb-b-10008	ieu-b-4963	199741	rs10455872	0.0420576	0.052194	0.420362
191	Treatment/medication code: atorvastatin || id:ukb-b-10008	Ovarian cancer || id:ieu-b-4963	ukb-b-10008	ieu-b-4963	199741	rs1169288	0.115612	0.106493	0.277643
192	Treatment/medication code: atorvastatin || id:ukb-b-10008	Ovarian cancer || id:ieu-b-4963	ukb-b-10008	ieu-b-4963	199741	rs117113213	-0.0110046	0.114063	0.923141
193	Treatment/medication code: atorvastatin || id:ukb-b-10008	Ovarian cancer || id:ieu-b-4963	ukb-b-10008	ieu-b-4963	199741	rs12260037	-0.103532	0.126017	0.411323
194	Treatment/medication code: atorvastatin || id:ukb-b-10008	Ovarian cancer || id:ieu-b-4963	ukb-b-10008	ieu-b-4963	199741	rs12748266	-0.117848	0.110963	0.288215
195	Treatment/medication code: atorvastatin || id:ukb-b-10008	Ovarian cancer || id:ieu-b-4963	ukb-b-10008	ieu-b-4963	199741	rs12916	-0.0377199	0.0862606	0.661909
196	Treatment/medication code: atorvastatin || id:ukb-b-10008	Ovarian cancer || id:ieu-b-4963	ukb-b-10008	ieu-b-4963	199741	rs13022873	0.0985268	0.10208	0.33445
197	Treatment/medication code: atorvastatin || id:ukb-b-10008	Ovarian cancer || id:ieu-b-4963	ukb-b-10008	ieu-b-4963	199741	rs17411168	0.0132081	0.112905	0.906873
198	Treatment/medication code: atorvastatin || id:ukb-b-10008	Ovarian cancer || id:ieu-b-4963	ukb-b-10008	ieu-b-4963	199741	rs2519093	0.202371	0.124991	0.105428
199	Treatment/medication code: atorvastatin || id:ukb-b-10008	Ovarian cancer || id:ieu-b-4963	ukb-b-10008	ieu-b-4963	199741	rs2569550	-0.0845117	0.0985006	0.390903
200	Treatment/medication code: atorvastatin || id:ukb-b-10008	Ovarian cancer || id:ieu-b-4963	ukb-b-10008	ieu-b-4963	199741	rs28601761	0.0113881	0.0647894	0.860474
201	Treatment/medication code: atorvastatin || id:ukb-b-10008	Ovarian cancer || id:ieu-b-4963	ukb-b-10008	ieu-b-4963	199741	rs2927472	-0.0222717	0.0948601	0.814376
202	Treatment/medication code: atorvastatin || id:ukb-b-10008	Ovarian cancer || id:ieu-b-4963	ukb-b-10008	ieu-b-4963	199741	rs34468875	-0.0181098	0.0780576	0.816533
203	Treatment/medication code: atorvastatin || id:ukb-b-10008	Ovarian cancer || id:ieu-b-4963	ukb-b-10008	ieu-b-4963	199741	rs429358	0.0512665	0.0479891	0.285387
204	Treatment/medication code: atorvastatin || id:ukb-b-10008	Ovarian cancer || id:ieu-b-4963	ukb-b-10008	ieu-b-4963	199741	rs4299376	-0.00972781	0.0827595	0.90643
205	Treatment/medication code: atorvastatin || id:ukb-b-10008	Ovarian cancer || id:ieu-b-4963	ukb-b-10008	ieu-b-4963	199741	rs4915853	0.0952341	0.116977	0.415572
206	Treatment/medication code: atorvastatin || id:ukb-b-10008	Ovarian cancer || id:ieu-b-4963	ukb-b-10008	ieu-b-4963	199741	rs56130071	0.183706	0.12359	0.137171
207	Treatment/medication code: atorvastatin || id:ukb-b-10008	Ovarian cancer || id:ieu-b-4963	ukb-b-10008	ieu-b-4963	199741	rs58542926	0.0286312	0.117602	0.80765
208	Treatment/medication code: atorvastatin || id:ukb-b-10008	Ovarian cancer || id:ieu-b-4963	ukb-b-10008	ieu-b-4963	199741	rs6093446	0.00910838	0.121182	0.940085
209	Treatment/medication code: atorvastatin || id:ukb-b-10008	Ovarian cancer || id:ieu-b-4963	ukb-b-10008	ieu-b-4963	199741	rs61194703	-0.0761283	0.0570919	0.18239
210	Treatment/medication code: atorvastatin || id:ukb-b-10008	Ovarian cancer || id:ieu-b-4963	ukb-b-10008	ieu-b-4963	199741	rs629301	-0.0532956	0.0514924	0.300661
211	Treatment/medication code: atorvastatin || id:ukb-b-10008	Ovarian cancer || id:ieu-b-4963	ukb-b-10008	ieu-b-4963	199741	rs964184	0.012373	0.0596125	0.835575
212	Treatment/medication code: atorvastatin || id:ukb-b-10008	Ovarian cancer || id:ieu-b-4963	ukb-b-10008	ieu-b-4963	199741	All - Inverse variance weighted	0.00520623	0.0169268	0.758408
213	Treatment/medication code: atorvastatin || id:ukb-b-10008	Ovarian cancer || id:ieu-b-4963	ukb-b-10008	ieu-b-4963	199741	All - MR Egger	-0.0113288	0.0409301	0.784786
214	Treatment/medication code: atorvastatin || id:ukb-b-10008	Colorectal cancer || id:ieu-b-4965	ukb-b-10008	ieu-b-4965	377673	rs10455872	-0.0614319	0.0593546	0.30067
215	Treatment/medication code: atorvastatin || id:ukb-b-10008	Colorectal cancer || id:ieu-b-4965	ukb-b-10008	ieu-b-4965	377673	rs1169288	0.124771	0.120758	0.301498
216	Treatment/medication code: atorvastatin || id:ukb-b-10008	Colorectal cancer || id:ieu-b-4965	ukb-b-10008	ieu-b-4965	377673	rs117113213	-0.367185	0.130497	0.00489691
217	Treatment/medication code: atorvastatin || id:ukb-b-10008	Colorectal cancer || id:ieu-b-4965	ukb-b-10008	ieu-b-4965	377673	rs12260037	0.140486	0.142649	0.324705
218	Treatment/medication code: atorvastatin || id:ukb-b-10008	Colorectal cancer || id:ieu-b-4965	ukb-b-10008	ieu-b-4965	377673	rs12748266	0.0248495	0.126021	0.843682
219	Treatment/medication code: atorvastatin || id:ukb-b-10008	Colorectal cancer || id:ieu-b-4965	ukb-b-10008	ieu-b-4965	377673	rs12916	-0.107688	0.0979263	0.271468
220	Treatment/medication code: atorvastatin || id:ukb-b-10008	Colorectal cancer || id:ieu-b-4965	ukb-b-10008	ieu-b-4965	377673	rs13022873	0.0946527	0.115597	0.412892
221	Treatment/medication code: atorvastatin || id:ukb-b-10008	Colorectal cancer || id:ieu-b-4965	ukb-b-10008	ieu-b-4965	377673	rs17411168	-0.0887909	0.127892	0.487516
222	Treatment/medication code: atorvastatin || id:ukb-b-10008	Colorectal cancer || id:ieu-b-4965	ukb-b-10008	ieu-b-4965	377673	rs2519093	-0.0608131	0.141619	0.667623
223	Treatment/medication code: atorvastatin || id:ukb-b-10008	Colorectal cancer || id:ieu-b-4965	ukb-b-10008	ieu-b-4965	377673	rs2569550	0.280457	0.111789	0.0121141
224	Treatment/medication code: atorvastatin || id:ukb-b-10008	Colorectal cancer || id:ieu-b-4965	ukb-b-10008	ieu-b-4965	377673	rs28601761	0.100279	0.0735373	0.172677
225	Treatment/medication code: atorvastatin || id:ukb-b-10008	Colorectal cancer || id:ieu-b-4965	ukb-b-10008	ieu-b-4965	377673	rs2927472	-0.0942864	0.107647	0.381093
226	Treatment/medication code: atorvastatin || id:ukb-b-10008	Colorectal cancer || id:ieu-b-4965	ukb-b-10008	ieu-b-4965	377673	rs34468875	-0.0687076	0.0886227	0.438173
227	Treatment/medication code: atorvastatin || id:ukb-b-10008	Colorectal cancer || id:ieu-b-4965	ukb-b-10008	ieu-b-4965	377673	rs429358	0.142299	0.0543832	0.00888101
228	Treatment/medication code: atorvastatin || id:ukb-b-10008	Colorectal cancer || id:ieu-b-4965	ukb-b-10008	ieu-b-4965	377673	rs4299376	0.111694	0.0938681	0.234085
229	Treatment/medication code: atorvastatin || id:ukb-b-10008	Colorectal cancer || id:ieu-b-4965	ukb-b-10008	ieu-b-4965	377673	rs4915853	0.0978547	0.132579	0.460462
230	Treatment/medication code: atorvastatin || id:ukb-b-10008	Colorectal cancer || id:ieu-b-4965	ukb-b-10008	ieu-b-4965	377673	rs56130071	-0.0260562	0.140426	0.852797
231	Treatment/medication code: atorvastatin || id:ukb-b-10008	Colorectal cancer || id:ieu-b-4965	ukb-b-10008	ieu-b-4965	377673	rs58542926	0.026085	0.133763	0.845386
232	Treatment/medication code: atorvastatin || id:ukb-b-10008	Colorectal cancer || id:ieu-b-4965	ukb-b-10008	ieu-b-4965	377673	rs6093446	0.110471	0.137643	0.42221
233	Treatment/medication code: atorvastatin || id:ukb-b-10008	Colorectal cancer || id:ieu-b-4965	ukb-b-10008	ieu-b-4965	377673	rs61194703	0.0954997	0.0647418	0.14019
234	Treatment/medication code: atorvastatin || id:ukb-b-10008	Colorectal cancer || id:ieu-b-4965	ukb-b-10008	ieu-b-4965	377673	rs629301	0.0237331	0.0583345	0.684122
235	Treatment/medication code: atorvastatin || id:ukb-b-10008	Colorectal cancer || id:ieu-b-4965	ukb-b-10008	ieu-b-4965	377673	rs964184	0.0819876	0.0677352	0.22612
236	Treatment/medication code: atorvastatin || id:ukb-b-10008	Colorectal cancer || id:ieu-b-4965	ukb-b-10008	ieu-b-4965	377673	All - Inverse variance weighted	0.0403927	0.023727	0.0886813
237	Treatment/medication code: atorvastatin || id:ukb-b-10008	Colorectal cancer || id:ieu-b-4965	ukb-b-10008	ieu-b-4965	377673	All - MR Egger	0.0243547	0.0586635	0.682445
238	Treatment/medication code: atorvastatin || id:ukb-b-10008	Melanoma skin cancer || id:ieu-b-4969	ukb-b-10008	ieu-b-4969	375767	rs10455872	-0.022231	0.0487013	0.648048
239	Treatment/medication code: atorvastatin || id:ukb-b-10008	Melanoma skin cancer || id:ieu-b-4969	ukb-b-10008	ieu-b-4969	375767	rs1169288	-0.0196953	0.0991354	0.84252
240	Treatment/medication code: atorvastatin || id:ukb-b-10008	Melanoma skin cancer || id:ieu-b-4969	ukb-b-10008	ieu-b-4969	375767	rs117113213	-0.0494671	0.107	0.643861
241	Treatment/medication code: atorvastatin || id:ukb-b-10008	Melanoma skin cancer || id:ieu-b-4969	ukb-b-10008	ieu-b-4969	375767	rs12260037	-0.0684102	0.117091	0.559055
242	Treatment/medication code: atorvastatin || id:ukb-b-10008	Melanoma skin cancer || id:ieu-b-4969	ukb-b-10008	ieu-b-4969	375767	rs12748266	0.0705332	0.103424	0.495251
243	Treatment/medication code: atorvastatin || id:ukb-b-10008	Melanoma skin cancer || id:ieu-b-4969	ukb-b-10008	ieu-b-4969	375767	rs12916	0.027832	0.08036	0.729086
244	Treatment/medication code: atorvastatin || id:ukb-b-10008	Melanoma skin cancer || id:ieu-b-4969	ukb-b-10008	ieu-b-4969	375767	rs13022873	0.0810225	0.0949014	0.393241
245	Treatment/medication code: atorvastatin || id:ukb-b-10008	Melanoma skin cancer || id:ieu-b-4969	ukb-b-10008	ieu-b-4969	375767	rs17411168	0.0135245	0.104962	0.897475
246	Treatment/medication code: atorvastatin || id:ukb-b-10008	Melanoma skin cancer || id:ieu-b-4969	ukb-b-10008	ieu-b-4969	375767	rs2519093	0.0949844	0.116186	0.413629
247	Treatment/medication code: atorvastatin || id:ukb-b-10008	Melanoma skin cancer || id:ieu-b-4969	ukb-b-10008	ieu-b-4969	375767	rs2569550	0.0449794	0.0917514	0.623971
248	Treatment/medication code: atorvastatin || id:ukb-b-10008	Melanoma skin cancer || id:ieu-b-4969	ukb-b-10008	ieu-b-4969	375767	rs28601761	0.0265192	0.0603517	0.660364
249	Treatment/medication code: atorvastatin || id:ukb-b-10008	Melanoma skin cancer || id:ieu-b-4969	ukb-b-10008	ieu-b-4969	375767	rs2927472	0.133072	0.0883387	0.131968
250	Treatment/medication code: atorvastatin || id:ukb-b-10008	Melanoma skin cancer || id:ieu-b-4969	ukb-b-10008	ieu-b-4969	375767	rs34468875	0.0153142	0.0727277	0.833224
251	Treatment/medication code: atorvastatin || id:ukb-b-10008	Melanoma skin cancer || id:ieu-b-4969	ukb-b-10008	ieu-b-4969	375767	rs429358	0.0104917	0.0446473	0.814215
252	Treatment/medication code: atorvastatin || id:ukb-b-10008	Melanoma skin cancer || id:ieu-b-4969	ukb-b-10008	ieu-b-4969	375767	rs4299376	-0.0818818	0.0770452	0.287883
253	Treatment/medication code: atorvastatin || id:ukb-b-10008	Melanoma skin cancer || id:ieu-b-4969	ukb-b-10008	ieu-b-4969	375767	rs4915853	-0.0156569	0.1088	0.885575
254	Treatment/medication code: atorvastatin || id:ukb-b-10008	Melanoma skin cancer || id:ieu-b-4969	ukb-b-10008	ieu-b-4969	375767	rs56130071	0.025113	0.115237	0.827488
255	Treatment/medication code: atorvastatin || id:ukb-b-10008	Melanoma skin cancer || id:ieu-b-4969	ukb-b-10008	ieu-b-4969	375767	rs58542926	-0.00816739	0.109755	0.94068
256	Treatment/medication code: atorvastatin || id:ukb-b-10008	Melanoma skin cancer || id:ieu-b-4969	ukb-b-10008	ieu-b-4969	375767	rs6093446	0.0605387	0.112967	0.592029
257	Treatment/medication code: atorvastatin || id:ukb-b-10008	Melanoma skin cancer || id:ieu-b-4969	ukb-b-10008	ieu-b-4969	375767	rs61194703	0.044458	0.0531202	0.402631
258	Treatment/medication code: atorvastatin || id:ukb-b-10008	Melanoma skin cancer || id:ieu-b-4969	ukb-b-10008	ieu-b-4969	375767	rs629301	-0.0306113	0.04787	0.52252
259	Treatment/medication code: atorvastatin || id:ukb-b-10008	Melanoma skin cancer || id:ieu-b-4969	ukb-b-10008	ieu-b-4969	375767	rs964184	-0.00852012	0.0555963	0.878201
260	Treatment/medication code: atorvastatin || id:ukb-b-10008	Melanoma skin cancer || id:ieu-b-4969	ukb-b-10008	ieu-b-4969	375767	All - Inverse variance weighted	0.0088947	0.0157642	0.572594
261	Treatment/medication code: atorvastatin || id:ukb-b-10008	Melanoma skin cancer || id:ieu-b-4969	ukb-b-10008	ieu-b-4969	375767	All - MR Egger	-0.0148849	0.038122	0.700329
262	Treatment/medication code: atorvastatin || id:ukb-b-10008	Prostate cancer || id:ieu-b-85	ukb-b-10008	ieu-b-85	140254	rs10455872	7.57452	1.80782	2.79e-05
263	Treatment/medication code: atorvastatin || id:ukb-b-10008	Prostate cancer || id:ieu-b-85	ukb-b-10008	ieu-b-85	140254	rs1169288	5.31889	3.47928	0.12633
264	Treatment/medication code: atorvastatin || id:ukb-b-10008	Prostate cancer || id:ieu-b-85	ukb-b-10008	ieu-b-85	140254	rs117113213	9.41063	4.07301	0.0208614
265	Treatment/medication code: atorvastatin || id:ukb-b-10008	Prostate cancer || id:ieu-b-85	ukb-b-10008	ieu-b-85	140254	rs12260037	2.52925	4.18475	0.545581
266	Treatment/medication code: atorvastatin || id:ukb-b-10008	Prostate cancer || id:ieu-b-85	ukb-b-10008	ieu-b-85	140254	rs12748266	5.07525	3.90685	0.193921
267	Treatment/medication code: atorvastatin || id:ukb-b-10008	Prostate cancer || id:ieu-b-85	ukb-b-10008	ieu-b-85	140254	rs12916	4.66695	2.77958	0.0931496
268	Treatment/medication code: atorvastatin || id:ukb-b-10008	Prostate cancer || id:ieu-b-85	ukb-b-10008	ieu-b-85	140254	rs13022873	12.4154	3.24821	0.000132254
269	Treatment/medication code: atorvastatin || id:ukb-b-10008	Prostate cancer || id:ieu-b-85	ukb-b-10008	ieu-b-85	140254	rs17411168	-0.323193	3.67632	0.929947
270	Treatment/medication code: atorvastatin || id:ukb-b-10008	Prostate cancer || id:ieu-b-85	ukb-b-10008	ieu-b-85	140254	rs2519093	2.24139	4.0109	0.576282
271	Treatment/medication code: atorvastatin || id:ukb-b-10008	Prostate cancer || id:ieu-b-85	ukb-b-10008	ieu-b-85	140254	rs2569550	-5.60703	3.17601	0.0774912
272	Treatment/medication code: atorvastatin || id:ukb-b-10008	Prostate cancer || id:ieu-b-85	ukb-b-10008	ieu-b-85	140254	rs28601761	-0.975149	2.18125	0.654833
273	Treatment/medication code: atorvastatin || id:ukb-b-10008	Prostate cancer || id:ieu-b-85	ukb-b-10008	ieu-b-85	140254	rs2927472	3.67487	3.32489	0.269046
274	Treatment/medication code: atorvastatin || id:ukb-b-10008	Prostate cancer || id:ieu-b-85	ukb-b-10008	ieu-b-85	140254	rs34468875	1.7916	2.64026	0.497409
275	Treatment/medication code: atorvastatin || id:ukb-b-10008	Prostate cancer || id:ieu-b-85	ukb-b-10008	ieu-b-85	140254	rs429358	-5.25384	1.64358	0.00139067
276	Treatment/medication code: atorvastatin || id:ukb-b-10008	Prostate cancer || id:ieu-b-85	ukb-b-10008	ieu-b-85	140254	rs4299376	-3.64772	2.86157	0.202406
277	Treatment/medication code: atorvastatin || id:ukb-b-10008	Prostate cancer || id:ieu-b-85	ukb-b-10008	ieu-b-85	140254	rs4915853	-4.79945	3.86752	0.214619
278	Treatment/medication code: atorvastatin || id:ukb-b-10008	Prostate cancer || id:ieu-b-85	ukb-b-10008	ieu-b-85	140254	rs56130071	3.54885	4.2091	0.399152
279	Treatment/medication code: atorvastatin || id:ukb-b-10008	Prostate cancer || id:ieu-b-85	ukb-b-10008	ieu-b-85	140254	rs58542926	-1.58073	3.78872	0.676519
280	Treatment/medication code: atorvastatin || id:ukb-b-10008	Prostate cancer || id:ieu-b-85	ukb-b-10008	ieu-b-85	140254	rs6093446	1.69433	3.96829	0.669404
281	Treatment/medication code: atorvastatin || id:ukb-b-10008	Prostate cancer || id:ieu-b-85	ukb-b-10008	ieu-b-85	140254	rs61194703	-0.989111	1.96324	0.61439
282	Treatment/medication code: atorvastatin || id:ukb-b-10008	Prostate cancer || id:ieu-b-85	ukb-b-10008	ieu-b-85	140254	rs629301	1.57911	1.68322	0.34817
283	Treatment/medication code: atorvastatin || id:ukb-b-10008	Prostate cancer || id:ieu-b-85	ukb-b-10008	ieu-b-85	140254	rs964184	-2.19498	1.93093	0.255642
284	Treatment/medication code: atorvastatin || id:ukb-b-10008	Prostate cancer || id:ieu-b-85	ukb-b-10008	ieu-b-85	140254	All - Inverse variance weighted	0.877645	0.994787	0.377645
285	Treatment/medication code: atorvastatin || id:ukb-b-10008	Prostate cancer || id:ieu-b-85	ukb-b-10008	ieu-b-85	140254	All - MR Egger	-0.0277151	2.46886	0.991154
286	Treatment/medication code: atorvastatin || id:ukb-b-10008	Oesophageal cancer || id:ieu-b-4960	ukb-b-10008	ieu-b-4960	372756	rs10455872	0.00544902	0.021886	0.803382
287	Treatment/medication code: atorvastatin || id:ukb-b-10008	Oesophageal cancer || id:ieu-b-4960	ukb-b-10008	ieu-b-4960	372756	rs1169288	-0.0410147	0.0445519	0.357257
288	Treatment/medication code: atorvastatin || id:ukb-b-10008	Oesophageal cancer || id:ieu-b-4960	ukb-b-10008	ieu-b-4960	372756	rs117113213	-0.0645559	0.0480898	0.179465
289	Treatment/medication code: atorvastatin || id:ukb-b-10008	Oesophageal cancer || id:ieu-b-4960	ukb-b-10008	ieu-b-4960	372756	rs12260037	-0.0601754	0.0526212	0.252807
290	Treatment/medication code: atorvastatin || id:ukb-b-10008	Oesophageal cancer || id:ieu-b-4960	ukb-b-10008	ieu-b-4960	372756	rs12748266	0.0193382	0.046482	0.677383
291	Treatment/medication code: atorvastatin || id:ukb-b-10008	Oesophageal cancer || id:ieu-b-4960	ukb-b-10008	ieu-b-4960	372756	rs12916	-0.0142233	0.0361215	0.693757
292	Treatment/medication code: atorvastatin || id:ukb-b-10008	Oesophageal cancer || id:ieu-b-4960	ukb-b-10008	ieu-b-4960	372756	rs13022873	0.0164329	0.0426406	0.699955
293	Treatment/medication code: atorvastatin || id:ukb-b-10008	Oesophageal cancer || id:ieu-b-4960	ukb-b-10008	ieu-b-4960	372756	rs17411168	0.088599	0.0471765	0.0603769
294	Treatment/medication code: atorvastatin || id:ukb-b-10008	Oesophageal cancer || id:ieu-b-4960	ukb-b-10008	ieu-b-4960	372756	rs2519093	-0.0708191	0.0522266	0.1751
295	Treatment/medication code: atorvastatin || id:ukb-b-10008	Oesophageal cancer || id:ieu-b-4960	ukb-b-10008	ieu-b-4960	372756	rs2569550	0.0449943	0.041234	0.275188
296	Treatment/medication code: atorvastatin || id:ukb-b-10008	Oesophageal cancer || id:ieu-b-4960	ukb-b-10008	ieu-b-4960	372756	rs28601761	0.00328605	0.0271217	0.903565
297	Treatment/medication code: atorvastatin || id:ukb-b-10008	Oesophageal cancer || id:ieu-b-4960	ukb-b-10008	ieu-b-4960	372756	rs2927472	0.0288411	0.0397088	0.467645
298	Treatment/medication code: atorvastatin || id:ukb-b-10008	Oesophageal cancer || id:ieu-b-4960	ukb-b-10008	ieu-b-4960	372756	rs34468875	-0.00805146	0.0326861	0.805429
299	Treatment/medication code: atorvastatin || id:ukb-b-10008	Oesophageal cancer || id:ieu-b-4960	ukb-b-10008	ieu-b-4960	372756	rs429358	0.0145867	0.0200646	0.467234
300	Treatment/medication code: atorvastatin || id:ukb-b-10008	Oesophageal cancer || id:ieu-b-4960	ukb-b-10008	ieu-b-4960	372756	rs4299376	-0.0423013	0.0346307	0.221898
301	Treatment/medication code: atorvastatin || id:ukb-b-10008	Oesophageal cancer || id:ieu-b-4960	ukb-b-10008	ieu-b-4960	372756	rs4915853	0.0697066	0.0489008	0.154021
302	Treatment/medication code: atorvastatin || id:ukb-b-10008	Oesophageal cancer || id:ieu-b-4960	ukb-b-10008	ieu-b-4960	372756	rs56130071	0.00297971	0.0517942	0.954123
303	Treatment/medication code: atorvastatin || id:ukb-b-10008	Oesophageal cancer || id:ieu-b-4960	ukb-b-10008	ieu-b-4960	372756	rs58542926	-0.0828208	0.0493209	0.0931088
304	Treatment/medication code: atorvastatin || id:ukb-b-10008	Oesophageal cancer || id:ieu-b-4960	ukb-b-10008	ieu-b-4960	372756	rs6093446	0.0636745	0.0507763	0.209834
305	Treatment/medication code: atorvastatin || id:ukb-b-10008	Oesophageal cancer || id:ieu-b-4960	ukb-b-10008	ieu-b-4960	372756	rs61194703	-0.0114955	0.0238671	0.630057
306	Treatment/medication code: atorvastatin || id:ukb-b-10008	Oesophageal cancer || id:ieu-b-4960	ukb-b-10008	ieu-b-4960	372756	rs629301	-0.0026768	0.0215152	0.900988
307	Treatment/medication code: atorvastatin || id:ukb-b-10008	Oesophageal cancer || id:ieu-b-4960	ukb-b-10008	ieu-b-4960	372756	rs964184	0.0342695	0.0249873	0.170227
308	Treatment/medication code: atorvastatin || id:ukb-b-10008	Oesophageal cancer || id:ieu-b-4960	ukb-b-10008	ieu-b-4960	372756	All - Inverse variance weighted	0.00273446	0.00726507	0.706631
309	Treatment/medication code: atorvastatin || id:ukb-b-10008	Oesophageal cancer || id:ieu-b-4960	ukb-b-10008	ieu-b-4960	372756	All - MR Egger	-0.00122041	0.0179761	0.946547
