# Supplementary material for: Assessing the role of lipid-lowering therapy on multi-cancer prevention: A mendelian randomization study
Source: Front Pharmacol. 2023 Apr 19;14:1109580. doi: 10.3389/fphar.2023.1109580 (PMC10154601; doi:10.3389/fphar.2023.1109580)
Supplement: Supplementary file 2 [file DataSheet1.ZIP › Table S11-atorvastatin-mr_base_leaveoneout.xlsx]

## Sheet: Table S11-atorvastatin-mr_base_
atorvastatin
	exposure	outcome	id.exposure	id.outcome	samplesize	SNP	b	se	p
1	Treatment/medication code: atorvastatin || id:ukb-b-10008	Breast cancer (iCOGS) || id:ieu-a-1130	ukb-b-10008	ieu-a-1130	89677	rs10455872	-0.0298085	1.244	0.980883
2	Treatment/medication code: atorvastatin || id:ukb-b-10008	Breast cancer (iCOGS) || id:ieu-a-1130	ukb-b-10008	ieu-a-1130	89677	rs117113213	0.266101	1.20097	0.824648
3	Treatment/medication code: atorvastatin || id:ukb-b-10008	Breast cancer (iCOGS) || id:ieu-a-1130	ukb-b-10008	ieu-a-1130	89677	rs12260037	0.0666823	1.11246	0.952202
4	Treatment/medication code: atorvastatin || id:ukb-b-10008	Breast cancer (iCOGS) || id:ieu-a-1130	ukb-b-10008	ieu-a-1130	89677	rs12748266	0.363868	1.2154	0.764649
5	Treatment/medication code: atorvastatin || id:ukb-b-10008	Breast cancer (iCOGS) || id:ieu-a-1130	ukb-b-10008	ieu-a-1130	89677	rs12916	0.283351	1.22761	0.817458
6	Treatment/medication code: atorvastatin || id:ukb-b-10008	Breast cancer (iCOGS) || id:ieu-a-1130	ukb-b-10008	ieu-a-1130	89677	rs13022873	0.213911	1.20628	0.859249
7	Treatment/medication code: atorvastatin || id:ukb-b-10008	Breast cancer (iCOGS) || id:ieu-a-1130	ukb-b-10008	ieu-a-1130	89677	rs17411168	0.348084	1.21925	0.775269
8	Treatment/medication code: atorvastatin || id:ukb-b-10008	Breast cancer (iCOGS) || id:ieu-a-1130	ukb-b-10008	ieu-a-1130	89677	rs2519093	-0.131098	0.929281	0.887811
9	Treatment/medication code: atorvastatin || id:ukb-b-10008	Breast cancer (iCOGS) || id:ieu-a-1130	ukb-b-10008	ieu-a-1130	89677	rs2569550	0.255905	1.21641	0.833374
10	Treatment/medication code: atorvastatin || id:ukb-b-10008	Breast cancer (iCOGS) || id:ieu-a-1130	ukb-b-10008	ieu-a-1130	89677	rs28601761	0.455058	1.24168	0.714003
11	Treatment/medication code: atorvastatin || id:ukb-b-10008	Breast cancer (iCOGS) || id:ieu-a-1130	ukb-b-10008	ieu-a-1130	89677	rs2927472	0.380965	1.22144	0.755117
12	Treatment/medication code: atorvastatin || id:ukb-b-10008	Breast cancer (iCOGS) || id:ieu-a-1130	ukb-b-10008	ieu-a-1130	89677	rs34468875	0.252893	1.22436	0.83636
13	Treatment/medication code: atorvastatin || id:ukb-b-10008	Breast cancer (iCOGS) || id:ieu-a-1130	ukb-b-10008	ieu-a-1130	89677	rs429358	0.956734	1.2228	0.433972
14	Treatment/medication code: atorvastatin || id:ukb-b-10008	Breast cancer (iCOGS) || id:ieu-a-1130	ukb-b-10008	ieu-a-1130	89677	rs4299376	0.636057	1.17944	0.58969
15	Treatment/medication code: atorvastatin || id:ukb-b-10008	Breast cancer (iCOGS) || id:ieu-a-1130	ukb-b-10008	ieu-a-1130	89677	rs4915853	0.362987	1.21705	0.765511
16	Treatment/medication code: atorvastatin || id:ukb-b-10008	Breast cancer (iCOGS) || id:ieu-a-1130	ukb-b-10008	ieu-a-1130	89677	rs56130071	0.43535	1.2095	0.71889
17	Treatment/medication code: atorvastatin || id:ukb-b-10008	Breast cancer (iCOGS) || id:ieu-a-1130	ukb-b-10008	ieu-a-1130	89677	rs58542926	0.54074	1.19251	0.650226
18	Treatment/medication code: atorvastatin || id:ukb-b-10008	Breast cancer (iCOGS) || id:ieu-a-1130	ukb-b-10008	ieu-a-1130	89677	rs6093446	0.581451	1.17347	0.62025
19	Treatment/medication code: atorvastatin || id:ukb-b-10008	Breast cancer (iCOGS) || id:ieu-a-1130	ukb-b-10008	ieu-a-1130	89677	rs61194703	0.364408	1.25198	0.771002
20	Treatment/medication code: atorvastatin || id:ukb-b-10008	Breast cancer (iCOGS) || id:ieu-a-1130	ukb-b-10008	ieu-a-1130	89677	rs629301	0.742715	1.26504	0.557131
21	Treatment/medication code: atorvastatin || id:ukb-b-10008	Breast cancer (iCOGS) || id:ieu-a-1130	ukb-b-10008	ieu-a-1130	89677	rs964184	0.547635	1.2567	0.663003
22	Treatment/medication code: atorvastatin || id:ukb-b-10008	Breast cancer (iCOGS) || id:ieu-a-1130	ukb-b-10008	ieu-a-1130	89677	All	0.372366	1.17299	0.750902
23	Treatment/medication code: atorvastatin || id:ukb-b-10008	Bladder cancer || id:ieu-b-4874	ukb-b-10008	ieu-b-4874	373295	rs10455872	-0.00437207	0.0113964	0.701249
24	Treatment/medication code: atorvastatin || id:ukb-b-10008	Bladder cancer || id:ieu-b-4874	ukb-b-10008	ieu-b-4874	373295	rs1169288	-0.00632898	0.0103537	0.541016
25	Treatment/medication code: atorvastatin || id:ukb-b-10008	Bladder cancer || id:ieu-b-4874	ukb-b-10008	ieu-b-4874	373295	rs117113213	-0.00434265	0.0108811	0.689818
26	Treatment/medication code: atorvastatin || id:ukb-b-10008	Bladder cancer || id:ieu-b-4874	ukb-b-10008	ieu-b-4874	373295	rs12260037	-0.00647174	0.00997448	0.516449
27	Treatment/medication code: atorvastatin || id:ukb-b-10008	Bladder cancer || id:ieu-b-4874	ukb-b-10008	ieu-b-4874	373295	rs12748266	-0.00338435	0.010895	0.75608
28	Treatment/medication code: atorvastatin || id:ukb-b-10008	Bladder cancer || id:ieu-b-4874	ukb-b-10008	ieu-b-4874	373295	rs12916	-0.00518802	0.0108947	0.633935
29	Treatment/medication code: atorvastatin || id:ukb-b-10008	Bladder cancer || id:ieu-b-4874	ukb-b-10008	ieu-b-4874	373295	rs13022873	-0.00396755	0.0109391	0.716833
30	Treatment/medication code: atorvastatin || id:ukb-b-10008	Bladder cancer || id:ieu-b-4874	ukb-b-10008	ieu-b-4874	373295	rs17411168	-0.0013969	0.0102863	0.891978
31	Treatment/medication code: atorvastatin || id:ukb-b-10008	Bladder cancer || id:ieu-b-4874	ukb-b-10008	ieu-b-4874	373295	rs2519093	-0.00251951	0.0106679	0.813296
32	Treatment/medication code: atorvastatin || id:ukb-b-10008	Bladder cancer || id:ieu-b-4874	ukb-b-10008	ieu-b-4874	373295	rs2569550	-0.0015092	0.0105213	0.885942
33	Treatment/medication code: atorvastatin || id:ukb-b-10008	Bladder cancer || id:ieu-b-4874	ukb-b-10008	ieu-b-4874	373295	rs28601761	-0.00193438	0.0110562	0.861112
34	Treatment/medication code: atorvastatin || id:ukb-b-10008	Bladder cancer || id:ieu-b-4874	ukb-b-10008	ieu-b-4874	373295	rs2927472	-0.00178367	0.010656	0.867066
35	Treatment/medication code: atorvastatin || id:ukb-b-10008	Bladder cancer || id:ieu-b-4874	ukb-b-10008	ieu-b-4874	373295	rs34468875	-0.00396317	0.0110502	0.719857
36	Treatment/medication code: atorvastatin || id:ukb-b-10008	Bladder cancer || id:ieu-b-4874	ukb-b-10008	ieu-b-4874	373295	rs429358	-0.00595167	0.0114535	0.603315
37	Treatment/medication code: atorvastatin || id:ukb-b-10008	Bladder cancer || id:ieu-b-4874	ukb-b-10008	ieu-b-4874	373295	rs4299376	-0.00649765	0.010633	0.541143
38	Treatment/medication code: atorvastatin || id:ukb-b-10008	Bladder cancer || id:ieu-b-4874	ukb-b-10008	ieu-b-4874	373295	rs4915853	-0.00173959	0.0104085	0.867266
39	Treatment/medication code: atorvastatin || id:ukb-b-10008	Bladder cancer || id:ieu-b-4874	ukb-b-10008	ieu-b-4874	373295	rs56130071	-0.00335763	0.0108617	0.757225
40	Treatment/medication code: atorvastatin || id:ukb-b-10008	Bladder cancer || id:ieu-b-4874	ukb-b-10008	ieu-b-4874	373295	rs58542926	-0.00291045	0.0108041	0.787633
41	Treatment/medication code: atorvastatin || id:ukb-b-10008	Bladder cancer || id:ieu-b-4874	ukb-b-10008	ieu-b-4874	373295	rs6093446	-0.00293361	0.0107968	0.785845
42	Treatment/medication code: atorvastatin || id:ukb-b-10008	Bladder cancer || id:ieu-b-4874	ukb-b-10008	ieu-b-4874	373295	rs61194703	-0.00932306	0.0105162	0.375326
43	Treatment/medication code: atorvastatin || id:ukb-b-10008	Bladder cancer || id:ieu-b-4874	ukb-b-10008	ieu-b-4874	373295	rs629301	-0.00557783	0.0113647	0.623564
44	Treatment/medication code: atorvastatin || id:ukb-b-10008	Bladder cancer || id:ieu-b-4874	ukb-b-10008	ieu-b-4874	373295	rs964184	0.000395589	0.0107413	0.970622
45	Treatment/medication code: atorvastatin || id:ukb-b-10008	Bladder cancer || id:ieu-b-4874	ukb-b-10008	ieu-b-4874	373295	All	-0.00384373	0.0105283	0.715048
46	Treatment/medication code: atorvastatin || id:ukb-b-10008	cervical cancer || id:ieu-b-4876	ukb-b-10008	ieu-b-4876	199086	rs10455872	-0.0140161	0.0122265	0.25164
47	Treatment/medication code: atorvastatin || id:ukb-b-10008	cervical cancer || id:ieu-b-4876	ukb-b-10008	ieu-b-4876	199086	rs1169288	-0.0132598	0.0117148	0.257682
48	Treatment/medication code: atorvastatin || id:ukb-b-10008	cervical cancer || id:ieu-b-4876	ukb-b-10008	ieu-b-4876	199086	rs117113213	-0.00909205	0.0116953	0.436915
49	Treatment/medication code: atorvastatin || id:ukb-b-10008	cervical cancer || id:ieu-b-4876	ukb-b-10008	ieu-b-4876	199086	rs12260037	-0.0131662	0.0116717	0.259298
50	Treatment/medication code: atorvastatin || id:ukb-b-10008	cervical cancer || id:ieu-b-4876	ukb-b-10008	ieu-b-4876	199086	rs12748266	-0.0141324	0.0117028	0.227197
51	Treatment/medication code: atorvastatin || id:ukb-b-10008	cervical cancer || id:ieu-b-4876	ukb-b-10008	ieu-b-4876	199086	rs12916	-0.0146319	0.0117952	0.214794
52	Treatment/medication code: atorvastatin || id:ukb-b-10008	cervical cancer || id:ieu-b-4876	ukb-b-10008	ieu-b-4876	199086	rs13022873	-0.0141237	0.0117282	0.228494
53	Treatment/medication code: atorvastatin || id:ukb-b-10008	cervical cancer || id:ieu-b-4876	ukb-b-10008	ieu-b-4876	199086	rs17411168	-0.0102241	0.0116981	0.382117
54	Treatment/medication code: atorvastatin || id:ukb-b-10008	cervical cancer || id:ieu-b-4876	ukb-b-10008	ieu-b-4876	199086	rs2519093	-0.0112014	0.0116734	0.337272
55	Treatment/medication code: atorvastatin || id:ukb-b-10008	cervical cancer || id:ieu-b-4876	ukb-b-10008	ieu-b-4876	199086	rs2569550	-0.0118963	0.0117406	0.310934
56	Treatment/medication code: atorvastatin || id:ukb-b-10008	cervical cancer || id:ieu-b-4876	ukb-b-10008	ieu-b-4876	199086	rs28601761	-0.0124034	0.0119821	0.300591
57	Treatment/medication code: atorvastatin || id:ukb-b-10008	cervical cancer || id:ieu-b-4876	ukb-b-10008	ieu-b-4876	199086	rs2927472	-0.00998191	0.0117545	0.395771
58	Treatment/medication code: atorvastatin || id:ukb-b-10008	cervical cancer || id:ieu-b-4876	ukb-b-10008	ieu-b-4876	199086	rs34468875	-0.0127939	0.0118479	0.28021
59	Treatment/medication code: atorvastatin || id:ukb-b-10008	cervical cancer || id:ieu-b-4876	ukb-b-10008	ieu-b-4876	199086	rs429358	-0.0138085	0.0123605	0.263931
60	Treatment/medication code: atorvastatin || id:ukb-b-10008	cervical cancer || id:ieu-b-4876	ukb-b-10008	ieu-b-4876	199086	rs4299376	-0.0119971	0.0118157	0.309937
61	Treatment/medication code: atorvastatin || id:ukb-b-10008	cervical cancer || id:ieu-b-4876	ukb-b-10008	ieu-b-4876	199086	rs4915853	-0.0106152	0.0116888	0.363799
62	Treatment/medication code: atorvastatin || id:ukb-b-10008	cervical cancer || id:ieu-b-4876	ukb-b-10008	ieu-b-4876	199086	rs56130071	-0.0112681	0.0116759	0.334505
63	Treatment/medication code: atorvastatin || id:ukb-b-10008	cervical cancer || id:ieu-b-4876	ukb-b-10008	ieu-b-4876	199086	rs58542926	-0.0146175	0.0116875	0.211047
64	Treatment/medication code: atorvastatin || id:ukb-b-10008	cervical cancer || id:ieu-b-4876	ukb-b-10008	ieu-b-4876	199086	rs6093446	-0.010619	0.0116803	0.363281
65	Treatment/medication code: atorvastatin || id:ukb-b-10008	cervical cancer || id:ieu-b-4876	ukb-b-10008	ieu-b-4876	199086	rs61194703	-0.00882656	0.0121102	0.466092
66	Treatment/medication code: atorvastatin || id:ukb-b-10008	cervical cancer || id:ieu-b-4876	ukb-b-10008	ieu-b-4876	199086	rs629301	-0.0079049	0.0122465	0.518614
67	Treatment/medication code: atorvastatin || id:ukb-b-10008	cervical cancer || id:ieu-b-4876	ukb-b-10008	ieu-b-4876	199086	rs964184	-0.00966189	0.0120622	0.423129
68	Treatment/medication code: atorvastatin || id:ukb-b-10008	cervical cancer || id:ieu-b-4876	ukb-b-10008	ieu-b-4876	199086	All	-0.0118376	0.0115659	0.306074
69	Treatment/medication code: atorvastatin || id:ukb-b-10008	Head and neck cancer || id:ieu-b-4912	ukb-b-10008	ieu-b-4912	373122	rs10455872	-0.014712	0.00913885	0.107434
70	Treatment/medication code: atorvastatin || id:ukb-b-10008	Head and neck cancer || id:ieu-b-4912	ukb-b-10008	ieu-b-4912	373122	rs1169288	-0.0171713	0.00875841	0.0499312
71	Treatment/medication code: atorvastatin || id:ukb-b-10008	Head and neck cancer || id:ieu-b-4912	ukb-b-10008	ieu-b-4912	373122	rs117113213	-0.0175986	0.0087424	0.0441126
72	Treatment/medication code: atorvastatin || id:ukb-b-10008	Head and neck cancer || id:ieu-b-4912	ukb-b-10008	ieu-b-4912	373122	rs12260037	-0.0173134	0.00872642	0.0472532
73	Treatment/medication code: atorvastatin || id:ukb-b-10008	Head and neck cancer || id:ieu-b-4912	ukb-b-10008	ieu-b-4912	373122	rs12748266	-0.0154956	0.00874917	0.0765451
74	Treatment/medication code: atorvastatin || id:ukb-b-10008	Head and neck cancer || id:ieu-b-4912	ukb-b-10008	ieu-b-4912	373122	rs12916	-0.0172277	0.00881828	0.0507447
75	Treatment/medication code: atorvastatin || id:ukb-b-10008	Head and neck cancer || id:ieu-b-4912	ukb-b-10008	ieu-b-4912	373122	rs13022873	-0.0168628	0.00876881	0.0544746
76	Treatment/medication code: atorvastatin || id:ukb-b-10008	Head and neck cancer || id:ieu-b-4912	ukb-b-10008	ieu-b-4912	373122	rs17411168	-0.0162602	0.00874618	0.0630095
77	Treatment/medication code: atorvastatin || id:ukb-b-10008	Head and neck cancer || id:ieu-b-4912	ukb-b-10008	ieu-b-4912	373122	rs2519093	-0.0161577	0.00872762	0.0641226
78	Treatment/medication code: atorvastatin || id:ukb-b-10008	Head and neck cancer || id:ieu-b-4912	ukb-b-10008	ieu-b-4912	373122	rs2569550	-0.0167633	0.00877747	0.0561574
79	Treatment/medication code: atorvastatin || id:ukb-b-10008	Head and neck cancer || id:ieu-b-4912	ukb-b-10008	ieu-b-4912	373122	rs28601761	-0.0153037	0.00895796	0.0875641
80	Treatment/medication code: atorvastatin || id:ukb-b-10008	Head and neck cancer || id:ieu-b-4912	ukb-b-10008	ieu-b-4912	373122	rs2927472	-0.0162504	0.00878796	0.0644339
81	Treatment/medication code: atorvastatin || id:ukb-b-10008	Head and neck cancer || id:ieu-b-4912	ukb-b-10008	ieu-b-4912	373122	rs34468875	-0.018017	0.00885753	0.0419428
82	Treatment/medication code: atorvastatin || id:ukb-b-10008	Head and neck cancer || id:ieu-b-4912	ukb-b-10008	ieu-b-4912	373122	rs429358	-0.0142822	0.00924218	0.122268
83	Treatment/medication code: atorvastatin || id:ukb-b-10008	Head and neck cancer || id:ieu-b-4912	ukb-b-10008	ieu-b-4912	373122	rs4299376	-0.0173639	0.00883378	0.0493414
84	Treatment/medication code: atorvastatin || id:ukb-b-10008	Head and neck cancer || id:ieu-b-4912	ukb-b-10008	ieu-b-4912	373122	rs4915853	-0.0171767	0.00873916	0.049358
85	Treatment/medication code: atorvastatin || id:ukb-b-10008	Head and neck cancer || id:ieu-b-4912	ukb-b-10008	ieu-b-4912	373122	rs56130071	-0.0184729	0.00872902	0.0343223
86	Treatment/medication code: atorvastatin || id:ukb-b-10008	Head and neck cancer || id:ieu-b-4912	ukb-b-10008	ieu-b-4912	373122	rs58542926	-0.0166388	0.00873755	0.0568734
87	Treatment/medication code: atorvastatin || id:ukb-b-10008	Head and neck cancer || id:ieu-b-4912	ukb-b-10008	ieu-b-4912	373122	rs6093446	-0.0171307	0.00873238	0.0497921
88	Treatment/medication code: atorvastatin || id:ukb-b-10008	Head and neck cancer || id:ieu-b-4912	ukb-b-10008	ieu-b-4912	373122	rs61194703	-0.0195984	0.00905506	0.0304372
89	Treatment/medication code: atorvastatin || id:ukb-b-10008	Head and neck cancer || id:ieu-b-4912	ukb-b-10008	ieu-b-4912	373122	rs629301	-0.0139214	0.00915778	0.128467
90	Treatment/medication code: atorvastatin || id:ukb-b-10008	Head and neck cancer || id:ieu-b-4912	ukb-b-10008	ieu-b-4912	373122	rs964184	-0.019734	0.00901704	0.0286318
91	Treatment/medication code: atorvastatin || id:ukb-b-10008	Head and neck cancer || id:ieu-b-4912	ukb-b-10008	ieu-b-4912	373122	All	-0.0168101	0.00864695	0.0518892
92	Treatment/medication code: atorvastatin || id:ukb-b-10008	Liver & bile duct cancer || id:ieu-b-4915	ukb-b-10008	ieu-b-4915	372366	rs10455872	-0.0134003	0.00706002	0.057689
93	Treatment/medication code: atorvastatin || id:ukb-b-10008	Liver & bile duct cancer || id:ieu-b-4915	ukb-b-10008	ieu-b-4915	372366	rs1169288	-0.00981125	0.00728839	0.178255
94	Treatment/medication code: atorvastatin || id:ukb-b-10008	Liver & bile duct cancer || id:ieu-b-4915	ukb-b-10008	ieu-b-4915	372366	rs12260037	-0.008998	0.00737862	0.222666
95	Treatment/medication code: atorvastatin || id:ukb-b-10008	Liver & bile duct cancer || id:ieu-b-4915	ukb-b-10008	ieu-b-4915	372366	rs12748266	-0.008728	0.00739773	0.238071
96	Treatment/medication code: atorvastatin || id:ukb-b-10008	Liver & bile duct cancer || id:ieu-b-4915	ukb-b-10008	ieu-b-4915	372366	rs12916	-0.00987826	0.00737057	0.18017
97	Treatment/medication code: atorvastatin || id:ukb-b-10008	Liver & bile duct cancer || id:ieu-b-4915	ukb-b-10008	ieu-b-4915	372366	rs13022873	-0.00995832	0.00726979	0.170743
98	Treatment/medication code: atorvastatin || id:ukb-b-10008	Liver & bile duct cancer || id:ieu-b-4915	ukb-b-10008	ieu-b-4915	372366	rs17411168	-0.0104517	0.00700587	0.13574
99	Treatment/medication code: atorvastatin || id:ukb-b-10008	Liver & bile duct cancer || id:ieu-b-4915	ukb-b-10008	ieu-b-4915	372366	rs2519093	-0.00892978	0.00738194	0.226402
100	Treatment/medication code: atorvastatin || id:ukb-b-10008	Liver & bile duct cancer || id:ieu-b-4915	ukb-b-10008	ieu-b-4915	372366	rs2569550	-0.0073461	0.00714477	0.303866
101	Treatment/medication code: atorvastatin || id:ukb-b-10008	Liver & bile duct cancer || id:ieu-b-4915	ukb-b-10008	ieu-b-4915	372366	rs28601761	-0.00967742	0.00755	0.19992
102	Treatment/medication code: atorvastatin || id:ukb-b-10008	Liver & bile duct cancer || id:ieu-b-4915	ukb-b-10008	ieu-b-4915	372366	rs2927472	-0.00897241	0.00743366	0.227433
103	Treatment/medication code: atorvastatin || id:ukb-b-10008	Liver & bile duct cancer || id:ieu-b-4915	ukb-b-10008	ieu-b-4915	372366	rs34468875	-0.00822738	0.00746385	0.270333
104	Treatment/medication code: atorvastatin || id:ukb-b-10008	Liver & bile duct cancer || id:ieu-b-4915	ukb-b-10008	ieu-b-4915	372366	rs429358	-0.00491531	0.0074025	0.506687
105	Treatment/medication code: atorvastatin || id:ukb-b-10008	Liver & bile duct cancer || id:ieu-b-4915	ukb-b-10008	ieu-b-4915	372366	rs4299376	-0.00845977	0.00745994	0.256783
106	Treatment/medication code: atorvastatin || id:ukb-b-10008	Liver & bile duct cancer || id:ieu-b-4915	ukb-b-10008	ieu-b-4915	372366	rs4915853	-0.00869896	0.00738712	0.238962
107	Treatment/medication code: atorvastatin || id:ukb-b-10008	Liver & bile duct cancer || id:ieu-b-4915	ukb-b-10008	ieu-b-4915	372366	rs56130071	-0.00930249	0.00734996	0.205637
108	Treatment/medication code: atorvastatin || id:ukb-b-10008	Liver & bile duct cancer || id:ieu-b-4915	ukb-b-10008	ieu-b-4915	372366	rs58542926	-0.00579059	0.00555444	0.297173
109	Treatment/medication code: atorvastatin || id:ukb-b-10008	Liver & bile duct cancer || id:ieu-b-4915	ukb-b-10008	ieu-b-4915	372366	rs6093446	-0.00902669	0.00738259	0.221443
110	Treatment/medication code: atorvastatin || id:ukb-b-10008	Liver & bile duct cancer || id:ieu-b-4915	ukb-b-10008	ieu-b-4915	372366	rs61194703	-0.00719649	0.00755762	0.340987
111	Treatment/medication code: atorvastatin || id:ukb-b-10008	Liver & bile duct cancer || id:ieu-b-4915	ukb-b-10008	ieu-b-4915	372366	rs629301	-0.00989749	0.00772312	0.200004
112	Treatment/medication code: atorvastatin || id:ukb-b-10008	Liver & bile duct cancer || id:ieu-b-4915	ukb-b-10008	ieu-b-4915	372366	rs964184	-0.00873179	0.00763207	0.252586
113	Treatment/medication code: atorvastatin || id:ukb-b-10008	Liver & bile duct cancer || id:ieu-b-4915	ukb-b-10008	ieu-b-4915	372366	All	-0.0088778	0.00712752	0.212924
114	Treatment/medication code: atorvastatin || id:ukb-b-10008	Liver cell carcinoma || id:ieu-b-4953	ukb-b-10008	ieu-b-4953	372184	rs10455872	-0.0115261	0.00684575	0.0922408
115	Treatment/medication code: atorvastatin || id:ukb-b-10008	Liver cell carcinoma || id:ieu-b-4953	ukb-b-10008	ieu-b-4953	372184	rs1169288	-0.00827026	0.0070042	0.237699
116	Treatment/medication code: atorvastatin || id:ukb-b-10008	Liver cell carcinoma || id:ieu-b-4953	ukb-b-10008	ieu-b-4953	372184	rs12260037	-0.00743762	0.00706961	0.292774
117	Treatment/medication code: atorvastatin || id:ukb-b-10008	Liver cell carcinoma || id:ieu-b-4953	ukb-b-10008	ieu-b-4953	372184	rs12748266	-0.00747254	0.00708869	0.291815
118	Treatment/medication code: atorvastatin || id:ukb-b-10008	Liver cell carcinoma || id:ieu-b-4953	ukb-b-10008	ieu-b-4953	372184	rs12916	-0.0076631	0.0071425	0.283322
119	Treatment/medication code: atorvastatin || id:ukb-b-10008	Liver cell carcinoma || id:ieu-b-4953	ukb-b-10008	ieu-b-4953	372184	rs13022873	-0.00876851	0.00688052	0.202523
120	Treatment/medication code: atorvastatin || id:ukb-b-10008	Liver cell carcinoma || id:ieu-b-4953	ukb-b-10008	ieu-b-4953	372184	rs17411168	-0.00818138	0.00700452	0.242801
121	Treatment/medication code: atorvastatin || id:ukb-b-10008	Liver cell carcinoma || id:ieu-b-4953	ukb-b-10008	ieu-b-4953	372184	rs2519093	-0.0078255	0.00704599	0.266727
122	Treatment/medication code: atorvastatin || id:ukb-b-10008	Liver cell carcinoma || id:ieu-b-4953	ukb-b-10008	ieu-b-4953	372184	rs2569550	-0.00698051	0.00708256	0.324334
123	Treatment/medication code: atorvastatin || id:ukb-b-10008	Liver cell carcinoma || id:ieu-b-4953	ukb-b-10008	ieu-b-4953	372184	rs28601761	-0.0096784	0.00700422	0.167034
124	Treatment/medication code: atorvastatin || id:ukb-b-10008	Liver cell carcinoma || id:ieu-b-4953	ukb-b-10008	ieu-b-4953	372184	rs2927472	-0.00822227	0.0070565	0.243936
125	Treatment/medication code: atorvastatin || id:ukb-b-10008	Liver cell carcinoma || id:ieu-b-4953	ukb-b-10008	ieu-b-4953	372184	rs34468875	-0.00697018	0.0071593	0.330264
126	Treatment/medication code: atorvastatin || id:ukb-b-10008	Liver cell carcinoma || id:ieu-b-4953	ukb-b-10008	ieu-b-4953	372184	rs429358	-0.00416071	0.00718969	0.562788
127	Treatment/medication code: atorvastatin || id:ukb-b-10008	Liver cell carcinoma || id:ieu-b-4953	ukb-b-10008	ieu-b-4953	372184	rs4299376	-0.00748731	0.00715882	0.295613
128	Treatment/medication code: atorvastatin || id:ukb-b-10008	Liver cell carcinoma || id:ieu-b-4953	ukb-b-10008	ieu-b-4953	372184	rs4915853	-0.00738164	0.007079	0.297063
129	Treatment/medication code: atorvastatin || id:ukb-b-10008	Liver cell carcinoma || id:ieu-b-4953	ukb-b-10008	ieu-b-4953	372184	rs56130071	-0.00781663	0.00704875	0.267457
130	Treatment/medication code: atorvastatin || id:ukb-b-10008	Liver cell carcinoma || id:ieu-b-4953	ukb-b-10008	ieu-b-4953	372184	rs58542926	-0.00413657	0.00472987	0.381812
131	Treatment/medication code: atorvastatin || id:ukb-b-10008	Liver cell carcinoma || id:ieu-b-4953	ukb-b-10008	ieu-b-4953	372184	rs6093446	-0.00698825	0.00703103	0.320264
132	Treatment/medication code: atorvastatin || id:ukb-b-10008	Liver cell carcinoma || id:ieu-b-4953	ukb-b-10008	ieu-b-4953	372184	rs61194703	-0.00603554	0.00726003	0.405782
133	Treatment/medication code: atorvastatin || id:ukb-b-10008	Liver cell carcinoma || id:ieu-b-4953	ukb-b-10008	ieu-b-4953	372184	rs629301	-0.00666776	0.00740708	0.36802
134	Treatment/medication code: atorvastatin || id:ukb-b-10008	Liver cell carcinoma || id:ieu-b-4953	ukb-b-10008	ieu-b-4953	372184	rs964184	-0.00714706	0.00730617	0.327964
135	Treatment/medication code: atorvastatin || id:ukb-b-10008	Liver cell carcinoma || id:ieu-b-4953	ukb-b-10008	ieu-b-4953	372184	All	-0.00747134	0.00682668	0.273765
136	Treatment/medication code: atorvastatin || id:ukb-b-10008	Lung cancer || id:ieu-b-4954	ukb-b-10008	ieu-b-4954	374687	rs10455872	-0.0113839	0.0193296	0.555903
137	Treatment/medication code: atorvastatin || id:ukb-b-10008	Lung cancer || id:ieu-b-4954	ukb-b-10008	ieu-b-4954	374687	rs1169288	-0.0145475	0.0181807	0.423618
138	Treatment/medication code: atorvastatin || id:ukb-b-10008	Lung cancer || id:ieu-b-4954	ukb-b-10008	ieu-b-4954	374687	rs117113213	-0.0157502	0.0176009	0.370867
139	Treatment/medication code: atorvastatin || id:ukb-b-10008	Lung cancer || id:ieu-b-4954	ukb-b-10008	ieu-b-4954	374687	rs12260037	-0.0158254	0.0173365	0.361329
140	Treatment/medication code: atorvastatin || id:ukb-b-10008	Lung cancer || id:ieu-b-4954	ukb-b-10008	ieu-b-4954	374687	rs12748266	-0.00963906	0.0181818	0.596008
141	Treatment/medication code: atorvastatin || id:ukb-b-10008	Lung cancer || id:ieu-b-4954	ukb-b-10008	ieu-b-4954	374687	rs12916	-0.0128802	0.018629	0.489311
142	Treatment/medication code: atorvastatin || id:ukb-b-10008	Lung cancer || id:ieu-b-4954	ukb-b-10008	ieu-b-4954	374687	rs13022873	-0.00900723	0.0181072	0.618879
143	Treatment/medication code: atorvastatin || id:ukb-b-10008	Lung cancer || id:ieu-b-4954	ukb-b-10008	ieu-b-4954	374687	rs17411168	-0.00933754	0.0180725	0.605386
144	Treatment/medication code: atorvastatin || id:ukb-b-10008	Lung cancer || id:ieu-b-4954	ukb-b-10008	ieu-b-4954	374687	rs2519093	-0.00860342	0.0175926	0.624816
145	Treatment/medication code: atorvastatin || id:ukb-b-10008	Lung cancer || id:ieu-b-4954	ukb-b-10008	ieu-b-4954	374687	rs2569550	-0.0151365	0.0181164	0.403429
146	Treatment/medication code: atorvastatin || id:ukb-b-10008	Lung cancer || id:ieu-b-4954	ukb-b-10008	ieu-b-4954	374687	rs28601761	-0.0136206	0.018901	0.471137
147	Treatment/medication code: atorvastatin || id:ukb-b-10008	Lung cancer || id:ieu-b-4954	ukb-b-10008	ieu-b-4954	374687	rs2927472	-0.0124663	0.0185828	0.502316
148	Treatment/medication code: atorvastatin || id:ukb-b-10008	Lung cancer || id:ieu-b-4954	ukb-b-10008	ieu-b-4954	374687	rs34468875	-0.00728115	0.0180943	0.687389
149	Treatment/medication code: atorvastatin || id:ukb-b-10008	Lung cancer || id:ieu-b-4954	ukb-b-10008	ieu-b-4954	374687	rs429358	-0.0167284	0.0193224	0.386628
150	Treatment/medication code: atorvastatin || id:ukb-b-10008	Lung cancer || id:ieu-b-4954	ukb-b-10008	ieu-b-4954	374687	rs4299376	-0.0166024	0.0180002	0.35635
151	Treatment/medication code: atorvastatin || id:ukb-b-10008	Lung cancer || id:ieu-b-4954	ukb-b-10008	ieu-b-4954	374687	rs4915853	-0.00955603	0.0180987	0.597502
152	Treatment/medication code: atorvastatin || id:ukb-b-10008	Lung cancer || id:ieu-b-4954	ukb-b-10008	ieu-b-4954	374687	rs56130071	-0.0167884	0.0167297	0.315615
153	Treatment/medication code: atorvastatin || id:ukb-b-10008	Lung cancer || id:ieu-b-4954	ukb-b-10008	ieu-b-4954	374687	rs58542926	-0.00944259	0.0180499	0.600878
154	Treatment/medication code: atorvastatin || id:ukb-b-10008	Lung cancer || id:ieu-b-4954	ukb-b-10008	ieu-b-4954	374687	rs6093446	-0.010976	0.0184005	0.550837
155	Treatment/medication code: atorvastatin || id:ukb-b-10008	Lung cancer || id:ieu-b-4954	ukb-b-10008	ieu-b-4954	374687	rs61194703	-0.0125729	0.019152	0.511517
156	Treatment/medication code: atorvastatin || id:ukb-b-10008	Lung cancer || id:ieu-b-4954	ukb-b-10008	ieu-b-4954	374687	rs629301	-0.00477321	0.0187413	0.798963
157	Treatment/medication code: atorvastatin || id:ukb-b-10008	Lung cancer || id:ieu-b-4954	ukb-b-10008	ieu-b-4954	374687	rs964184	-0.0110174	0.0190603	0.563246
158	Treatment/medication code: atorvastatin || id:ukb-b-10008	Lung cancer || id:ieu-b-4954	ukb-b-10008	ieu-b-4954	374687	All	-0.0120038	0.0178526	0.501339
159	Treatment/medication code: atorvastatin || id:ukb-b-10008	Malignant non-melanoma skin cancer || id:ieu-b-4959	ukb-b-10008	ieu-b-4959	395710	rs10455872	-0.0324457	0.0441434	0.462335
160	Treatment/medication code: atorvastatin || id:ukb-b-10008	Malignant non-melanoma skin cancer || id:ieu-b-4959	ukb-b-10008	ieu-b-4959	395710	rs1169288	-0.0333756	0.0422911	0.430003
161	Treatment/medication code: atorvastatin || id:ukb-b-10008	Malignant non-melanoma skin cancer || id:ieu-b-4959	ukb-b-10008	ieu-b-4959	395710	rs117113213	-0.0340366	0.0422398	0.420361
162	Treatment/medication code: atorvastatin || id:ukb-b-10008	Malignant non-melanoma skin cancer || id:ieu-b-4959	ukb-b-10008	ieu-b-4959	395710	rs12260037	-0.0387379	0.0416046	0.351804
163	Treatment/medication code: atorvastatin || id:ukb-b-10008	Malignant non-melanoma skin cancer || id:ieu-b-4959	ukb-b-10008	ieu-b-4959	395710	rs12748266	-0.0331219	0.0422266	0.432815
164	Treatment/medication code: atorvastatin || id:ukb-b-10008	Malignant non-melanoma skin cancer || id:ieu-b-4959	ukb-b-10008	ieu-b-4959	395710	rs12916	-0.0451559	0.0408765	0.269293
165	Treatment/medication code: atorvastatin || id:ukb-b-10008	Malignant non-melanoma skin cancer || id:ieu-b-4959	ukb-b-10008	ieu-b-4959	395710	rs13022873	-0.0315444	0.0421776	0.454524
166	Treatment/medication code: atorvastatin || id:ukb-b-10008	Malignant non-melanoma skin cancer || id:ieu-b-4959	ukb-b-10008	ieu-b-4959	395710	rs17411168	-0.0338276	0.0422513	0.423347
167	Treatment/medication code: atorvastatin || id:ukb-b-10008	Malignant non-melanoma skin cancer || id:ieu-b-4959	ukb-b-10008	ieu-b-4959	395710	rs2519093	-0.0248519	0.0389991	0.523968
168	Treatment/medication code: atorvastatin || id:ukb-b-10008	Malignant non-melanoma skin cancer || id:ieu-b-4959	ukb-b-10008	ieu-b-4959	395710	rs2569550	-0.0435821	0.0407691	0.285071
169	Treatment/medication code: atorvastatin || id:ukb-b-10008	Malignant non-melanoma skin cancer || id:ieu-b-4959	ukb-b-10008	ieu-b-4959	395710	rs28601761	-0.0381252	0.0431845	0.37732
170	Treatment/medication code: atorvastatin || id:ukb-b-10008	Malignant non-melanoma skin cancer || id:ieu-b-4959	ukb-b-10008	ieu-b-4959	395710	rs2927472	-0.0492277	0.0383065	0.198756
171	Treatment/medication code: atorvastatin || id:ukb-b-10008	Malignant non-melanoma skin cancer || id:ieu-b-4959	ukb-b-10008	ieu-b-4959	395710	rs34468875	-0.0376947	0.0426845	0.377182
172	Treatment/medication code: atorvastatin || id:ukb-b-10008	Malignant non-melanoma skin cancer || id:ieu-b-4959	ukb-b-10008	ieu-b-4959	395710	rs429358	-0.0181785	0.0434331	0.675551
173	Treatment/medication code: atorvastatin || id:ukb-b-10008	Malignant non-melanoma skin cancer || id:ieu-b-4959	ukb-b-10008	ieu-b-4959	395710	rs4299376	-0.0136941	0.0373783	0.714093
174	Treatment/medication code: atorvastatin || id:ukb-b-10008	Malignant non-melanoma skin cancer || id:ieu-b-4959	ukb-b-10008	ieu-b-4959	395710	rs4915853	-0.0294866	0.0414929	0.477306
175	Treatment/medication code: atorvastatin || id:ukb-b-10008	Malignant non-melanoma skin cancer || id:ieu-b-4959	ukb-b-10008	ieu-b-4959	395710	rs56130071	-0.0334628	0.0421435	0.427184
176	Treatment/medication code: atorvastatin || id:ukb-b-10008	Malignant non-melanoma skin cancer || id:ieu-b-4959	ukb-b-10008	ieu-b-4959	395710	rs58542926	-0.0296994	0.0415337	0.474567
177	Treatment/medication code: atorvastatin || id:ukb-b-10008	Malignant non-melanoma skin cancer || id:ieu-b-4959	ukb-b-10008	ieu-b-4959	395710	rs6093446	-0.0331247	0.0421349	0.431775
178	Treatment/medication code: atorvastatin || id:ukb-b-10008	Malignant non-melanoma skin cancer || id:ieu-b-4959	ukb-b-10008	ieu-b-4959	395710	rs61194703	-0.0512242	0.041925	0.221782
179	Treatment/medication code: atorvastatin || id:ukb-b-10008	Malignant non-melanoma skin cancer || id:ieu-b-4959	ukb-b-10008	ieu-b-4959	395710	rs629301	-0.0403995	0.0440811	0.359414
180	Treatment/medication code: atorvastatin || id:ukb-b-10008	Malignant non-melanoma skin cancer || id:ieu-b-4959	ukb-b-10008	ieu-b-4959	395710	rs964184	-0.0360008	0.0435601	0.408542
181	Treatment/medication code: atorvastatin || id:ukb-b-10008	Malignant non-melanoma skin cancer || id:ieu-b-4959	ukb-b-10008	ieu-b-4959	395710	All	-0.0345884	0.0407801	0.396344
182	Treatment/medication code: atorvastatin || id:ukb-b-10008	Ovarian cancer || id:ieu-b-4963	ukb-b-10008	ieu-b-4963	199741	rs10455872	0.000874872	0.0178939	0.961005
183	Treatment/medication code: atorvastatin || id:ukb-b-10008	Ovarian cancer || id:ieu-b-4963	ukb-b-10008	ieu-b-4963	199741	rs1169288	0.0023446	0.0171448	0.891226
184	Treatment/medication code: atorvastatin || id:ukb-b-10008	Ovarian cancer || id:ieu-b-4963	ukb-b-10008	ieu-b-4963	199741	rs117113213	0.00557126	0.0171163	0.744807
185	Treatment/medication code: atorvastatin || id:ukb-b-10008	Ovarian cancer || id:ieu-b-4963	ukb-b-10008	ieu-b-4963	199741	rs12260037	0.00720415	0.0170816	0.673208
186	Treatment/medication code: atorvastatin || id:ukb-b-10008	Ovarian cancer || id:ieu-b-4963	ukb-b-10008	ieu-b-4963	199741	rs12748266	0.0081379	0.0171273	0.634685
187	Treatment/medication code: atorvastatin || id:ukb-b-10008	Ovarian cancer || id:ieu-b-4963	ukb-b-10008	ieu-b-4963	199741	rs12916	0.00692532	0.0172624	0.688288
188	Treatment/medication code: atorvastatin || id:ukb-b-10008	Ovarian cancer || id:ieu-b-4963	ukb-b-10008	ieu-b-4963	199741	rs13022873	0.00256775	0.0171644	0.881082
189	Treatment/medication code: atorvastatin || id:ukb-b-10008	Ovarian cancer || id:ieu-b-4963	ukb-b-10008	ieu-b-4963	199741	rs17411168	0.00502224	0.0171203	0.769255
190	Treatment/medication code: atorvastatin || id:ukb-b-10008	Ovarian cancer || id:ieu-b-4963	ukb-b-10008	ieu-b-4963	199741	rs2519093	0.0015227	0.0170842	0.928979
191	Treatment/medication code: atorvastatin || id:ukb-b-10008	Ovarian cancer || id:ieu-b-4963	ukb-b-10008	ieu-b-4963	199741	rs2569550	0.00793627	0.0171824	0.644165
192	Treatment/medication code: atorvastatin || id:ukb-b-10008	Ovarian cancer || id:ieu-b-4963	ukb-b-10008	ieu-b-4963	199741	rs28601761	0.00475336	0.0175359	0.786341
193	Treatment/medication code: atorvastatin || id:ukb-b-10008	Ovarian cancer || id:ieu-b-4963	ukb-b-10008	ieu-b-4963	199741	rs2927472	0.00610991	0.0172029	0.722464
194	Treatment/medication code: atorvastatin || id:ukb-b-10008	Ovarian cancer || id:ieu-b-4963	ukb-b-10008	ieu-b-4963	199741	rs34468875	0.00635674	0.0173394	0.713912
195	Treatment/medication code: atorvastatin || id:ukb-b-10008	Ovarian cancer || id:ieu-b-4963	ukb-b-10008	ieu-b-4963	199741	rs429358	-0.00133853	0.0180895	0.941014
196	Treatment/medication code: atorvastatin || id:ukb-b-10008	Ovarian cancer || id:ieu-b-4963	ukb-b-10008	ieu-b-4963	199741	rs4299376	0.00585823	0.0172924	0.734779
197	Treatment/medication code: atorvastatin || id:ukb-b-10008	Ovarian cancer || id:ieu-b-4963	ukb-b-10008	ieu-b-4963	199741	rs4915853	0.00328084	0.0171069	0.84791
198	Treatment/medication code: atorvastatin || id:ukb-b-10008	Ovarian cancer || id:ieu-b-4963	ukb-b-10008	ieu-b-4963	199741	rs56130071	0.00179396	0.0170878	0.916388
199	Treatment/medication code: atorvastatin || id:ukb-b-10008	Ovarian cancer || id:ieu-b-4963	ukb-b-10008	ieu-b-4963	199741	rs58542926	0.00471067	0.0171049	0.78301
200	Treatment/medication code: atorvastatin || id:ukb-b-10008	Ovarian cancer || id:ieu-b-4963	ukb-b-10008	ieu-b-4963	199741	rs6093446	0.00512858	0.0170944	0.764166
201	Treatment/medication code: atorvastatin || id:ukb-b-10008	Ovarian cancer || id:ieu-b-4963	ukb-b-10008	ieu-b-4963	199741	rs61194703	0.0130448	0.0177237	0.461727
202	Treatment/medication code: atorvastatin || id:ukb-b-10008	Ovarian cancer || id:ieu-b-4963	ukb-b-10008	ieu-b-4963	199741	rs629301	0.0122938	0.0179229	0.492759
203	Treatment/medication code: atorvastatin || id:ukb-b-10008	Ovarian cancer || id:ieu-b-4963	ukb-b-10008	ieu-b-4963	199741	rs964184	0.00457772	0.0176534	0.795396
204	Treatment/medication code: atorvastatin || id:ukb-b-10008	Ovarian cancer || id:ieu-b-4963	ukb-b-10008	ieu-b-4963	199741	All	0.00520623	0.0169268	0.758408
205	Treatment/medication code: atorvastatin || id:ukb-b-10008	Colorectal cancer || id:ieu-b-4965	ukb-b-10008	ieu-b-4965	377673	rs10455872	0.0523047	0.0243419	0.031654
206	Treatment/medication code: atorvastatin || id:ukb-b-10008	Colorectal cancer || id:ieu-b-4965	ukb-b-10008	ieu-b-4965	377673	rs1169288	0.0382023	0.0244332	0.117926
207	Treatment/medication code: atorvastatin || id:ukb-b-10008	Colorectal cancer || id:ieu-b-4965	ukb-b-10008	ieu-b-4965	377673	rs117113213	0.0494191	0.0204006	0.0154171
208	Treatment/medication code: atorvastatin || id:ukb-b-10008	Colorectal cancer || id:ieu-b-4965	ukb-b-10008	ieu-b-4965	377673	rs12260037	0.0385442	0.0243436	0.113344
209	Treatment/medication code: atorvastatin || id:ukb-b-10008	Colorectal cancer || id:ieu-b-4965	ukb-b-10008	ieu-b-4965	377673	rs12748266	0.0407624	0.0245944	0.0974415
210	Treatment/medication code: atorvastatin || id:ukb-b-10008	Colorectal cancer || id:ieu-b-4965	ukb-b-10008	ieu-b-4965	377673	rs12916	0.0463183	0.0238567	0.0521949
211	Treatment/medication code: atorvastatin || id:ukb-b-10008	Colorectal cancer || id:ieu-b-4965	ukb-b-10008	ieu-b-4965	377673	rs13022873	0.0388519	0.0245684	0.113791
212	Treatment/medication code: atorvastatin || id:ukb-b-10008	Colorectal cancer || id:ieu-b-4965	ukb-b-10008	ieu-b-4965	377673	rs17411168	0.0433741	0.024188	0.0729394
213	Treatment/medication code: atorvastatin || id:ukb-b-10008	Colorectal cancer || id:ieu-b-4965	ukb-b-10008	ieu-b-4965	377673	rs2519093	0.0422895	0.0243396	0.0823037
214	Treatment/medication code: atorvastatin || id:ukb-b-10008	Colorectal cancer || id:ieu-b-4965	ukb-b-10008	ieu-b-4965	377673	rs2569550	0.033089	0.0227765	0.146287
215	Treatment/medication code: atorvastatin || id:ukb-b-10008	Colorectal cancer || id:ieu-b-4965	ukb-b-10008	ieu-b-4965	377673	rs28601761	0.0360073	0.024906	0.148253
216	Treatment/medication code: atorvastatin || id:ukb-b-10008	Colorectal cancer || id:ieu-b-4965	ukb-b-10008	ieu-b-4965	377673	rs2927472	0.044822	0.024078	0.0626686
217	Treatment/medication code: atorvastatin || id:ukb-b-10008	Colorectal cancer || id:ieu-b-4965	ukb-b-10008	ieu-b-4965	377673	rs34468875	0.0457708	0.0242791	0.0594035
218	Treatment/medication code: atorvastatin || id:ukb-b-10008	Colorectal cancer || id:ieu-b-4965	ukb-b-10008	ieu-b-4965	377673	rs429358	0.0258669	0.0243066	0.287242
219	Treatment/medication code: atorvastatin || id:ukb-b-10008	Colorectal cancer || id:ieu-b-4965	ukb-b-10008	ieu-b-4965	377673	rs4299376	0.0372764	0.024604	0.129759
220	Treatment/medication code: atorvastatin || id:ukb-b-10008	Colorectal cancer || id:ieu-b-4965	ukb-b-10008	ieu-b-4965	377673	rs4915853	0.0391606	0.0244985	0.109934
221	Treatment/medication code: atorvastatin || id:ukb-b-10008	Colorectal cancer || id:ieu-b-4965	ukb-b-10008	ieu-b-4965	377673	rs56130071	0.0416597	0.0244561	0.0884836
222	Treatment/medication code: atorvastatin || id:ukb-b-10008	Colorectal cancer || id:ieu-b-4965	ukb-b-10008	ieu-b-4965	377673	rs58542926	0.0406939	0.0245631	0.0975776
223	Treatment/medication code: atorvastatin || id:ukb-b-10008	Colorectal cancer || id:ieu-b-4965	ukb-b-10008	ieu-b-4965	377673	rs6093446	0.0390007	0.0244517	0.110709
224	Treatment/medication code: atorvastatin || id:ukb-b-10008	Colorectal cancer || id:ieu-b-4965	ukb-b-10008	ieu-b-4965	377673	rs61194703	0.0350734	0.0251417	0.163007
225	Treatment/medication code: atorvastatin || id:ukb-b-10008	Colorectal cancer || id:ieu-b-4965	ukb-b-10008	ieu-b-4965	377673	rs629301	0.0424187	0.0257121	0.0989929
226	Treatment/medication code: atorvastatin || id:ukb-b-10008	Colorectal cancer || id:ieu-b-4965	ukb-b-10008	ieu-b-4965	377673	rs964184	0.036755	0.025191	0.14455
227	Treatment/medication code: atorvastatin || id:ukb-b-10008	Colorectal cancer || id:ieu-b-4965	ukb-b-10008	ieu-b-4965	377673	All	0.0403927	0.023727	0.0886813
228	Treatment/medication code: atorvastatin || id:ukb-b-10008	Melanoma skin cancer || id:ieu-b-4969	ukb-b-10008	ieu-b-4969	375767	rs10455872	0.0125376	0.0166612	0.451747
229	Treatment/medication code: atorvastatin || id:ukb-b-10008	Melanoma skin cancer || id:ieu-b-4969	ukb-b-10008	ieu-b-4969	375767	rs1169288	0.00963639	0.0159673	0.546172
230	Treatment/medication code: atorvastatin || id:ukb-b-10008	Melanoma skin cancer || id:ieu-b-4969	ukb-b-10008	ieu-b-4969	375767	rs117113213	0.0101896	0.0159381	0.522613
231	Treatment/medication code: atorvastatin || id:ukb-b-10008	Melanoma skin cancer || id:ieu-b-4969	ukb-b-10008	ieu-b-4969	375767	rs12260037	0.0103218	0.015909	0.516468
232	Treatment/medication code: atorvastatin || id:ukb-b-10008	Melanoma skin cancer || id:ieu-b-4969	ukb-b-10008	ieu-b-4969	375767	rs12748266	0.00742862	0.0159505	0.64141
233	Treatment/medication code: atorvastatin || id:ukb-b-10008	Melanoma skin cancer || id:ieu-b-4969	ukb-b-10008	ieu-b-4969	375767	rs12916	0.00813678	0.0160765	0.612767
234	Treatment/medication code: atorvastatin || id:ukb-b-10008	Melanoma skin cancer || id:ieu-b-4969	ukb-b-10008	ieu-b-4969	375767	rs13022873	0.00684801	0.0159863	0.668383
235	Treatment/medication code: atorvastatin || id:ukb-b-10008	Melanoma skin cancer || id:ieu-b-4969	ukb-b-10008	ieu-b-4969	375767	rs17411168	0.00878786	0.015945	0.581541
236	Treatment/medication code: atorvastatin || id:ukb-b-10008	Melanoma skin cancer || id:ieu-b-4969	ukb-b-10008	ieu-b-4969	375767	rs2519093	0.00728013	0.0159113	0.64728
237	Treatment/medication code: atorvastatin || id:ukb-b-10008	Melanoma skin cancer || id:ieu-b-4969	ukb-b-10008	ieu-b-4969	375767	rs2569550	0.00779708	0.0160021	0.626079
238	Treatment/medication code: atorvastatin || id:ukb-b-10008	Melanoma skin cancer || id:ieu-b-4969	ukb-b-10008	ieu-b-4969	375767	rs28601761	0.00760417	0.0163311	0.641485
239	Treatment/medication code: atorvastatin || id:ukb-b-10008	Melanoma skin cancer || id:ieu-b-4969	ukb-b-10008	ieu-b-4969	375767	rs2927472	0.00481021	0.0160213	0.763996
240	Treatment/medication code: atorvastatin || id:ukb-b-10008	Melanoma skin cancer || id:ieu-b-4969	ukb-b-10008	ieu-b-4969	375767	rs34468875	0.00857823	0.0161481	0.595264
241	Treatment/medication code: atorvastatin || id:ukb-b-10008	Melanoma skin cancer || id:ieu-b-4969	ukb-b-10008	ieu-b-4969	375767	rs429358	0.00866725	0.0168494	0.606976
242	Treatment/medication code: atorvastatin || id:ukb-b-10008	Melanoma skin cancer || id:ieu-b-4969	ukb-b-10008	ieu-b-4969	375767	rs4299376	0.0128611	0.0161049	0.424531
243	Treatment/medication code: atorvastatin || id:ukb-b-10008	Melanoma skin cancer || id:ieu-b-4969	ukb-b-10008	ieu-b-4969	375767	rs4915853	0.00942118	0.0159323	0.554302
244	Treatment/medication code: atorvastatin || id:ukb-b-10008	Melanoma skin cancer || id:ieu-b-4969	ukb-b-10008	ieu-b-4969	375767	rs56130071	0.00858541	0.0159138	0.589545
245	Treatment/medication code: atorvastatin || id:ukb-b-10008	Melanoma skin cancer || id:ieu-b-4969	ukb-b-10008	ieu-b-4969	375767	rs58542926	0.0092541	0.0159293	0.561276
246	Treatment/medication code: atorvastatin || id:ukb-b-10008	Melanoma skin cancer || id:ieu-b-4969	ukb-b-10008	ieu-b-4969	375767	rs6093446	0.00786905	0.0159199	0.621102
247	Treatment/medication code: atorvastatin || id:ukb-b-10008	Melanoma skin cancer || id:ieu-b-4969	ukb-b-10008	ieu-b-4969	375767	rs61194703	0.00546021	0.0165078	0.740822
248	Treatment/medication code: atorvastatin || id:ukb-b-10008	Melanoma skin cancer || id:ieu-b-4969	ukb-b-10008	ieu-b-4969	375767	rs629301	0.0137001	0.0166954	0.411879
249	Treatment/medication code: atorvastatin || id:ukb-b-10008	Melanoma skin cancer || id:ieu-b-4969	ukb-b-10008	ieu-b-4969	375767	rs964184	0.0104172	0.0164388	0.526279
250	Treatment/medication code: atorvastatin || id:ukb-b-10008	Melanoma skin cancer || id:ieu-b-4969	ukb-b-10008	ieu-b-4969	375767	All	0.0088947	0.0157642	0.572594
251	Treatment/medication code: atorvastatin || id:ukb-b-10008	Prostate cancer || id:ieu-b-85	ukb-b-10008	ieu-b-85	140254	rs10455872	0.145424	0.938459	0.876853
252	Treatment/medication code: atorvastatin || id:ukb-b-10008	Prostate cancer || id:ieu-b-85	ukb-b-10008	ieu-b-85	140254	rs1169288	0.756235	1.0197	0.458315
253	Treatment/medication code: atorvastatin || id:ukb-b-10008	Prostate cancer || id:ieu-b-85	ukb-b-10008	ieu-b-85	140254	rs117113213	0.708679	0.993046	0.475449
254	Treatment/medication code: atorvastatin || id:ukb-b-10008	Prostate cancer || id:ieu-b-85	ukb-b-10008	ieu-b-85	140254	rs12260037	0.846696	1.02759	0.409962
255	Treatment/medication code: atorvastatin || id:ukb-b-10008	Prostate cancer || id:ieu-b-85	ukb-b-10008	ieu-b-85	140254	rs12748266	0.78715	1.02082	0.440652
256	Treatment/medication code: atorvastatin || id:ukb-b-10008	Prostate cancer || id:ieu-b-85	ukb-b-10008	ieu-b-85	140254	rs12916	0.712787	1.02552	0.487025
257	Treatment/medication code: atorvastatin || id:ukb-b-10008	Prostate cancer || id:ieu-b-85	ukb-b-10008	ieu-b-85	140254	rs13022873	0.514305	0.924985	0.578201
258	Treatment/medication code: atorvastatin || id:ukb-b-10008	Prostate cancer || id:ieu-b-85	ukb-b-10008	ieu-b-85	140254	rs17411168	0.906964	1.03085	0.378955
259	Treatment/medication code: atorvastatin || id:ukb-b-10008	Prostate cancer || id:ieu-b-85	ukb-b-10008	ieu-b-85	140254	rs2519093	0.849781	1.02877	0.408796
260	Treatment/medication code: atorvastatin || id:ukb-b-10008	Prostate cancer || id:ieu-b-85	ukb-b-10008	ieu-b-85	140254	rs2569550	1.09156	1.00086	0.275439
261	Treatment/medication code: atorvastatin || id:ukb-b-10008	Prostate cancer || id:ieu-b-85	ukb-b-10008	ieu-b-85	140254	rs28601761	1.01219	1.04937	0.334758
262	Treatment/medication code: atorvastatin || id:ukb-b-10008	Prostate cancer || id:ieu-b-85	ukb-b-10008	ieu-b-85	140254	rs2927472	0.793693	1.02868	0.44037
263	Treatment/medication code: atorvastatin || id:ukb-b-10008	Prostate cancer || id:ieu-b-85	ukb-b-10008	ieu-b-85	140254	rs34468875	0.833366	1.04274	0.424168
264	Treatment/medication code: atorvastatin || id:ukb-b-10008	Prostate cancer || id:ieu-b-85	ukb-b-10008	ieu-b-85	140254	rs429358	1.70777	0.943827	0.070388
265	Treatment/medication code: atorvastatin || id:ukb-b-10008	Prostate cancer || id:ieu-b-85	ukb-b-10008	ieu-b-85	140254	rs4299376	1.06295	1.01882	0.2968
266	Treatment/medication code: atorvastatin || id:ukb-b-10008	Prostate cancer || id:ieu-b-85	ukb-b-10008	ieu-b-85	140254	rs4915853	1.00259	1.01277	0.322198
267	Treatment/medication code: atorvastatin || id:ukb-b-10008	Prostate cancer || id:ieu-b-85	ukb-b-10008	ieu-b-85	140254	rs56130071	0.828179	1.02547	0.419317
268	Treatment/medication code: atorvastatin || id:ukb-b-10008	Prostate cancer || id:ieu-b-85	ukb-b-10008	ieu-b-85	140254	rs58542926	0.934078	1.02754	0.363327
269	Treatment/medication code: atorvastatin || id:ukb-b-10008	Prostate cancer || id:ieu-b-85	ukb-b-10008	ieu-b-85	140254	rs6093446	0.860591	1.0296	0.403238
270	Treatment/medication code: atorvastatin || id:ukb-b-10008	Prostate cancer || id:ieu-b-85	ukb-b-10008	ieu-b-85	140254	rs61194703	1.04788	1.05665	0.32134
271	Treatment/medication code: atorvastatin || id:ukb-b-10008	Prostate cancer || id:ieu-b-85	ukb-b-10008	ieu-b-85	140254	rs629301	0.787664	1.08112	0.466267
272	Treatment/medication code: atorvastatin || id:ukb-b-10008	Prostate cancer || id:ieu-b-85	ukb-b-10008	ieu-b-85	140254	rs964184	1.1682	1.0433	0.262834
273	Treatment/medication code: atorvastatin || id:ukb-b-10008	Prostate cancer || id:ieu-b-85	ukb-b-10008	ieu-b-85	140254	All	0.877645	0.994787	0.377645
274	Treatment/medication code: atorvastatin || id:ukb-b-10008	Oesophageal cancer || id:ieu-b-4960	ukb-b-10008	ieu-b-4960	372756	rs10455872	0.00241671	0.00786507	0.758637
275	Treatment/medication code: atorvastatin || id:ukb-b-10008	Oesophageal cancer || id:ieu-b-4960	ukb-b-10008	ieu-b-4960	372756	rs1169288	0.00386948	0.00736959	0.599542
276	Treatment/medication code: atorvastatin || id:ukb-b-10008	Oesophageal cancer || id:ieu-b-4960	ukb-b-10008	ieu-b-4960	372756	rs117113213	0.00422732	0.00717744	0.555879
277	Treatment/medication code: atorvastatin || id:ukb-b-10008	Oesophageal cancer || id:ieu-b-4960	ukb-b-10008	ieu-b-4960	372756	rs12260037	0.00389587	0.00726105	0.591583
278	Treatment/medication code: atorvastatin || id:ukb-b-10008	Oesophageal cancer || id:ieu-b-4960	ukb-b-10008	ieu-b-4960	372756	rs12748266	0.00233956	0.00751018	0.755407
279	Treatment/medication code: atorvastatin || id:ukb-b-10008	Oesophageal cancer || id:ieu-b-4960	ukb-b-10008	ieu-b-4960	372756	rs12916	0.00341291	0.00755244	0.651345
280	Treatment/medication code: atorvastatin || id:ukb-b-10008	Oesophageal cancer || id:ieu-b-4960	ukb-b-10008	ieu-b-4960	372756	rs13022873	0.00234557	0.00753125	0.755462
281	Treatment/medication code: atorvastatin || id:ukb-b-10008	Oesophageal cancer || id:ieu-b-4960	ukb-b-10008	ieu-b-4960	372756	rs17411168	0.000753333	0.00716597	0.916275
282	Treatment/medication code: atorvastatin || id:ukb-b-10008	Oesophageal cancer || id:ieu-b-4960	ukb-b-10008	ieu-b-4960	372756	rs2519093	0.00411335	0.00716192	0.565741
283	Treatment/medication code: atorvastatin || id:ukb-b-10008	Oesophageal cancer || id:ieu-b-4960	ukb-b-10008	ieu-b-4960	372756	rs2569550	0.00144896	0.00736935	0.844126
284	Treatment/medication code: atorvastatin || id:ukb-b-10008	Oesophageal cancer || id:ieu-b-4960	ukb-b-10008	ieu-b-4960	372756	rs28601761	0.00269406	0.00771218	0.726845
285	Treatment/medication code: atorvastatin || id:ukb-b-10008	Oesophageal cancer || id:ieu-b-4960	ukb-b-10008	ieu-b-4960	372756	rs2927472	0.00187609	0.007489	0.802191
286	Treatment/medication code: atorvastatin || id:ukb-b-10008	Oesophageal cancer || id:ieu-b-4960	ukb-b-10008	ieu-b-4960	372756	rs34468875	0.00326617	0.00760601	0.667618
287	Treatment/medication code: atorvastatin || id:ukb-b-10008	Oesophageal cancer || id:ieu-b-4960	ukb-b-10008	ieu-b-4960	372756	rs429358	0.0010463	0.00788486	0.894433
288	Treatment/medication code: atorvastatin || id:ukb-b-10008	Oesophageal cancer || id:ieu-b-4960	ukb-b-10008	ieu-b-4960	372756	rs4299376	0.00470165	0.00729506	0.519253
289	Treatment/medication code: atorvastatin || id:ukb-b-10008	Oesophageal cancer || id:ieu-b-4960	ukb-b-10008	ieu-b-4960	372756	rs4915853	0.00129858	0.00719008	0.856676
290	Treatment/medication code: atorvastatin || id:ukb-b-10008	Oesophageal cancer || id:ieu-b-4960	ukb-b-10008	ieu-b-4960	372756	rs56130071	0.00272978	0.00751511	0.716426
291	Treatment/medication code: atorvastatin || id:ukb-b-10008	Oesophageal cancer || id:ieu-b-4960	ukb-b-10008	ieu-b-4960	372756	rs58542926	0.00453699	0.00715895	0.526243
292	Treatment/medication code: atorvastatin || id:ukb-b-10008	Oesophageal cancer || id:ieu-b-4960	ukb-b-10008	ieu-b-4960	372756	rs6093446	0.00152452	0.00726366	0.833759
293	Treatment/medication code: atorvastatin || id:ukb-b-10008	Oesophageal cancer || id:ieu-b-4960	ukb-b-10008	ieu-b-4960	372756	rs61194703	0.00410947	0.00772675	0.59483
294	Treatment/medication code: atorvastatin || id:ukb-b-10008	Oesophageal cancer || id:ieu-b-4960	ukb-b-10008	ieu-b-4960	372756	rs629301	0.00339256	0.00787151	0.666474
295	Treatment/medication code: atorvastatin || id:ukb-b-10008	Oesophageal cancer || id:ieu-b-4960	ukb-b-10008	ieu-b-4960	372756	rs964184	-2.23e-05	0.00745241	0.997616
296	Treatment/medication code: atorvastatin || id:ukb-b-10008	Oesophageal cancer || id:ieu-b-4960	ukb-b-10008	ieu-b-4960	372756	All	0.00273446	0.00726507	0.706631
