# Supplementary material for: Assessing the role of lipid-lowering therapy on multi-cancer prevention: A mendelian randomization study
Source: Front Pharmacol. 2023 Apr 19;14:1109580. doi: 10.3389/fphar.2023.1109580 (PMC10154601; doi:10.3389/fphar.2023.1109580)
Supplement: Supplementary file 2 [file DataSheet1.ZIP › Table S12-simvastatin-mr_base_leaveoneout.xlsx]

## Sheet: Table S12-simvastatin-mr_base_l
	Exposure	Outcome	id.exposure	id.outcome	samplesize	SNP	b	se	p
1	Treatment/medication code: simvastatin || id:ukb-b-11268	Breast cancer (iCOGS) || id:ieu-a-1130	ukb-b-11268	ieu-a-1130	89677	rs10410835	0.183109	0.562056	0.744588
2	Treatment/medication code: simvastatin || id:ukb-b-11268	Breast cancer (iCOGS) || id:ieu-a-1130	ukb-b-11268	ieu-a-1130	89677	rs1081105	0.151326	0.561634	0.787592
3	Treatment/medication code: simvastatin || id:ukb-b-11268	Breast cancer (iCOGS) || id:ieu-a-1130	ukb-b-11268	ieu-a-1130	89677	rs10857147	0.128483	0.557603	0.817765
4	Treatment/medication code: simvastatin || id:ukb-b-11268	Breast cancer (iCOGS) || id:ieu-a-1130	ukb-b-11268	ieu-a-1130	89677	rs112552009	0.142166	0.577673	0.805604
5	Treatment/medication code: simvastatin || id:ukb-b-11268	Breast cancer (iCOGS) || id:ieu-a-1130	ukb-b-11268	ieu-a-1130	89677	rs11570891	0.194935	0.561488	0.728459
6	Treatment/medication code: simvastatin || id:ukb-b-11268	Breast cancer (iCOGS) || id:ieu-a-1130	ukb-b-11268	ieu-a-1130	89677	rs11591147	0.110789	0.567332	0.845173
7	Treatment/medication code: simvastatin || id:ukb-b-11268	Breast cancer (iCOGS) || id:ieu-a-1130	ukb-b-11268	ieu-a-1130	89677	rs11601507	0.122095	0.558111	0.826833
8	Treatment/medication code: simvastatin || id:ukb-b-11268	Breast cancer (iCOGS) || id:ieu-a-1130	ukb-b-11268	ieu-a-1130	89677	rs117733303	0.182555	0.562283	0.745432
9	Treatment/medication code: simvastatin || id:ukb-b-11268	Breast cancer (iCOGS) || id:ieu-a-1130	ukb-b-11268	ieu-a-1130	89677	rs1260326	0.132588	0.561136	0.813211
10	Treatment/medication code: simvastatin || id:ukb-b-11268	Breast cancer (iCOGS) || id:ieu-a-1130	ukb-b-11268	ieu-a-1130	89677	rs12740374	0.277837	0.581626	0.632872
11	Treatment/medication code: simvastatin || id:ukb-b-11268	Breast cancer (iCOGS) || id:ieu-a-1130	ukb-b-11268	ieu-a-1130	89677	rs12916	0.136546	0.56452	0.808874
12	Treatment/medication code: simvastatin || id:ukb-b-11268	Breast cancer (iCOGS) || id:ieu-a-1130	ukb-b-11268	ieu-a-1130	89677	rs13167071	0.0992472	0.551127	0.85709
13	Treatment/medication code: simvastatin || id:ukb-b-11268	Breast cancer (iCOGS) || id:ieu-a-1130	ukb-b-11268	ieu-a-1130	89677	rs1367117	0.0665204	0.570034	0.907101
14	Treatment/medication code: simvastatin || id:ukb-b-11268	Breast cancer (iCOGS) || id:ieu-a-1130	ukb-b-11268	ieu-a-1130	89677	rs1421085	0.491878	0.428989	0.251548
15	Treatment/medication code: simvastatin || id:ukb-b-11268	Breast cancer (iCOGS) || id:ieu-a-1130	ukb-b-11268	ieu-a-1130	89677	rs1831733	0.278158	0.551572	0.614051
16	Treatment/medication code: simvastatin || id:ukb-b-11268	Breast cancer (iCOGS) || id:ieu-a-1130	ukb-b-11268	ieu-a-1130	89677	rs2207132	0.124576	0.560472	0.824104
17	Treatment/medication code: simvastatin || id:ukb-b-11268	Breast cancer (iCOGS) || id:ieu-a-1130	ukb-b-11268	ieu-a-1130	89677	rs2618567	0.152223	0.5604	0.785905
18	Treatment/medication code: simvastatin || id:ukb-b-11268	Breast cancer (iCOGS) || id:ieu-a-1130	ukb-b-11268	ieu-a-1130	89677	rs2673134	0.135609	0.561617	0.809197
19	Treatment/medication code: simvastatin || id:ukb-b-11268	Breast cancer (iCOGS) || id:ieu-a-1130	ukb-b-11268	ieu-a-1130	89677	rs2737231	0.072715	0.54501	0.893862
20	Treatment/medication code: simvastatin || id:ukb-b-11268	Breast cancer (iCOGS) || id:ieu-a-1130	ukb-b-11268	ieu-a-1130	89677	rs2738447	0.139115	0.565965	0.805836
21	Treatment/medication code: simvastatin || id:ukb-b-11268	Breast cancer (iCOGS) || id:ieu-a-1130	ukb-b-11268	ieu-a-1130	89677	rs2980888	0.218746	0.568356	0.70033
22	Treatment/medication code: simvastatin || id:ukb-b-11268	Breast cancer (iCOGS) || id:ieu-a-1130	ukb-b-11268	ieu-a-1130	89677	rs3104415	0.168189	0.562777	0.76505
23	Treatment/medication code: simvastatin || id:ukb-b-11268	Breast cancer (iCOGS) || id:ieu-a-1130	ukb-b-11268	ieu-a-1130	89677	rs34042070	0.201185	0.561769	0.720247
24	Treatment/medication code: simvastatin || id:ukb-b-11268	Breast cancer (iCOGS) || id:ieu-a-1130	ukb-b-11268	ieu-a-1130	89677	rs35198068	0.0149549	0.544979	0.978108
25	Treatment/medication code: simvastatin || id:ukb-b-11268	Breast cancer (iCOGS) || id:ieu-a-1130	ukb-b-11268	ieu-a-1130	89677	rs4299376	0.254756	0.55835	0.648199
26	Treatment/medication code: simvastatin || id:ukb-b-11268	Breast cancer (iCOGS) || id:ieu-a-1130	ukb-b-11268	ieu-a-1130	89677	rs4360309	0.175093	0.561092	0.754997
27	Treatment/medication code: simvastatin || id:ukb-b-11268	Breast cancer (iCOGS) || id:ieu-a-1130	ukb-b-11268	ieu-a-1130	89677	rs57180587	0.135476	0.564193	0.810235
28	Treatment/medication code: simvastatin || id:ukb-b-11268	Breast cancer (iCOGS) || id:ieu-a-1130	ukb-b-11268	ieu-a-1130	89677	rs58542926	0.220326	0.559401	0.693684
29	Treatment/medication code: simvastatin || id:ukb-b-11268	Breast cancer (iCOGS) || id:ieu-a-1130	ukb-b-11268	ieu-a-1130	89677	rs635634	-0.0444074	0.515968	0.931414
30	Treatment/medication code: simvastatin || id:ukb-b-11268	Breast cancer (iCOGS) || id:ieu-a-1130	ukb-b-11268	ieu-a-1130	89677	rs645040	0.193032	0.561115	0.730835
31	Treatment/medication code: simvastatin || id:ukb-b-11268	Breast cancer (iCOGS) || id:ieu-a-1130	ukb-b-11268	ieu-a-1130	89677	rs693668	0.167255	0.561272	0.765709
32	Treatment/medication code: simvastatin || id:ukb-b-11268	Breast cancer (iCOGS) || id:ieu-a-1130	ukb-b-11268	ieu-a-1130	89677	rs7412	0.156072	0.615614	0.799864
33	Treatment/medication code: simvastatin || id:ukb-b-11268	Breast cancer (iCOGS) || id:ieu-a-1130	ukb-b-11268	ieu-a-1130	89677	rs74617384	0.0806716	0.562027	0.885866
34	Treatment/medication code: simvastatin || id:ukb-b-11268	Breast cancer (iCOGS) || id:ieu-a-1130	ukb-b-11268	ieu-a-1130	89677	rs7513688	0.175192	0.561296	0.754949
35	Treatment/medication code: simvastatin || id:ukb-b-11268	Breast cancer (iCOGS) || id:ieu-a-1130	ukb-b-11268	ieu-a-1130	89677	rs7534572	0.179831	0.56378	0.749747
36	Treatment/medication code: simvastatin || id:ukb-b-11268	Breast cancer (iCOGS) || id:ieu-a-1130	ukb-b-11268	ieu-a-1130	89677	rs79598313	0.176178	0.561572	0.753732
37	Treatment/medication code: simvastatin || id:ukb-b-11268	Breast cancer (iCOGS) || id:ieu-a-1130	ukb-b-11268	ieu-a-1130	89677	rs8126001	0.20207	0.557496	0.717008
38	Treatment/medication code: simvastatin || id:ukb-b-11268	Breast cancer (iCOGS) || id:ieu-a-1130	ukb-b-11268	ieu-a-1130	89677	rs9368222	0.135029	0.562084	0.810152
39	Treatment/medication code: simvastatin || id:ukb-b-11268	Breast cancer (iCOGS) || id:ieu-a-1130	ukb-b-11268	ieu-a-1130	89677	rs964184	0.210861	0.572825	0.712793
40	Treatment/medication code: simvastatin || id:ukb-b-11268	Breast cancer (iCOGS) || id:ieu-a-1130	ukb-b-11268	ieu-a-1130	89677	All	0.162502	0.551616	0.768306
41	Treatment/medication code: simvastatin || id:ukb-b-11268	Bladder cancer || id:ieu-b-4874	ukb-b-11268	ieu-b-4874	373295	rs10410835	-0.000523999	0.0043321	0.903725
42	Treatment/medication code: simvastatin || id:ukb-b-11268	Bladder cancer || id:ieu-b-4874	ukb-b-11268	ieu-b-4874	373295	rs1081105	-7.68e-05	0.00438528	0.986023
43	Treatment/medication code: simvastatin || id:ukb-b-11268	Bladder cancer || id:ieu-b-4874	ukb-b-11268	ieu-b-4874	373295	rs10857147	-0.000606594	0.00429577	0.887706
44	Treatment/medication code: simvastatin || id:ukb-b-11268	Bladder cancer || id:ieu-b-4874	ukb-b-11268	ieu-b-4874	373295	rs112552009	-0.00209015	0.00435906	0.631587
45	Treatment/medication code: simvastatin || id:ukb-b-11268	Bladder cancer || id:ieu-b-4874	ukb-b-11268	ieu-b-4874	373295	rs11570891	0.00095965	0.00415389	0.817296
46	Treatment/medication code: simvastatin || id:ukb-b-11268	Bladder cancer || id:ieu-b-4874	ukb-b-11268	ieu-b-4874	373295	rs11591147	-0.000968565	0.00440479	0.825958
47	Treatment/medication code: simvastatin || id:ukb-b-11268	Bladder cancer || id:ieu-b-4874	ukb-b-11268	ieu-b-4874	373295	rs11601507	0.000522957	0.00431233	0.903477
48	Treatment/medication code: simvastatin || id:ukb-b-11268	Bladder cancer || id:ieu-b-4874	ukb-b-11268	ieu-b-4874	373295	rs117733303	-1.27e-06	0.00438534	0.999769
49	Treatment/medication code: simvastatin || id:ukb-b-11268	Bladder cancer || id:ieu-b-4874	ukb-b-11268	ieu-b-4874	373295	rs1260326	0.000333381	0.00434913	0.938898
50	Treatment/medication code: simvastatin || id:ukb-b-11268	Bladder cancer || id:ieu-b-4874	ukb-b-11268	ieu-b-4874	373295	rs12740374	-0.000474095	0.0045255	0.916566
51	Treatment/medication code: simvastatin || id:ukb-b-11268	Bladder cancer || id:ieu-b-4874	ukb-b-11268	ieu-b-4874	373295	rs12916	-0.000343334	0.0043764	0.937469
52	Treatment/medication code: simvastatin || id:ukb-b-11268	Bladder cancer || id:ieu-b-4874	ukb-b-11268	ieu-b-4874	373295	rs13167071	0.000375905	0.00433786	0.930944
53	Treatment/medication code: simvastatin || id:ukb-b-11268	Bladder cancer || id:ieu-b-4874	ukb-b-11268	ieu-b-4874	373295	rs1367117	-0.000761431	0.00442196	0.863286
54	Treatment/medication code: simvastatin || id:ukb-b-11268	Bladder cancer || id:ieu-b-4874	ukb-b-11268	ieu-b-4874	373295	rs1421085	-0.000752522	0.00430232	0.86115
55	Treatment/medication code: simvastatin || id:ukb-b-11268	Bladder cancer || id:ieu-b-4874	ukb-b-11268	ieu-b-4874	373295	rs1831733	-8.83e-05	0.00439643	0.983968
56	Treatment/medication code: simvastatin || id:ukb-b-11268	Bladder cancer || id:ieu-b-4874	ukb-b-11268	ieu-b-4874	373295	rs2207132	-0.000217524	0.00438407	0.960428
57	Treatment/medication code: simvastatin || id:ukb-b-11268	Bladder cancer || id:ieu-b-4874	ukb-b-11268	ieu-b-4874	373295	rs2618567	0.000423465	0.00433213	0.922131
58	Treatment/medication code: simvastatin || id:ukb-b-11268	Bladder cancer || id:ieu-b-4874	ukb-b-11268	ieu-b-4874	373295	rs2673134	-0.00115838	0.00406449	0.775645
59	Treatment/medication code: simvastatin || id:ukb-b-11268	Bladder cancer || id:ieu-b-4874	ukb-b-11268	ieu-b-4874	373295	rs2737231	4.22e-05	0.00437475	0.992307
60	Treatment/medication code: simvastatin || id:ukb-b-11268	Bladder cancer || id:ieu-b-4874	ukb-b-11268	ieu-b-4874	373295	rs2738447	0.00086961	0.00430024	0.839742
61	Treatment/medication code: simvastatin || id:ukb-b-11268	Bladder cancer || id:ieu-b-4874	ukb-b-11268	ieu-b-4874	373295	rs2980888	0.00124479	0.00433099	0.773794
62	Treatment/medication code: simvastatin || id:ukb-b-11268	Bladder cancer || id:ieu-b-4874	ukb-b-11268	ieu-b-4874	373295	rs3104415	0.000249031	0.00436307	0.954484
63	Treatment/medication code: simvastatin || id:ukb-b-11268	Bladder cancer || id:ieu-b-4874	ukb-b-11268	ieu-b-4874	373295	rs3127580	0.000182296	0.00436965	0.966723
64	Treatment/medication code: simvastatin || id:ukb-b-11268	Bladder cancer || id:ieu-b-4874	ukb-b-11268	ieu-b-4874	373295	rs34042070	-0.000268124	0.00436838	0.951058
65	Treatment/medication code: simvastatin || id:ukb-b-11268	Bladder cancer || id:ieu-b-4874	ukb-b-11268	ieu-b-4874	373295	rs35198068	-0.00112105	0.00422864	0.790926
66	Treatment/medication code: simvastatin || id:ukb-b-11268	Bladder cancer || id:ieu-b-4874	ukb-b-11268	ieu-b-4874	373295	rs4299376	-0.000899551	0.00434889	0.83613
67	Treatment/medication code: simvastatin || id:ukb-b-11268	Bladder cancer || id:ieu-b-4874	ukb-b-11268	ieu-b-4874	373295	rs4360309	0.000391517	0.00433349	0.928012
68	Treatment/medication code: simvastatin || id:ukb-b-11268	Bladder cancer || id:ieu-b-4874	ukb-b-11268	ieu-b-4874	373295	rs57180587	0.00032932	0.00437695	0.940024
69	Treatment/medication code: simvastatin || id:ukb-b-11268	Bladder cancer || id:ieu-b-4874	ukb-b-11268	ieu-b-4874	373295	rs58542926	0.00036053	0.00436028	0.934102
70	Treatment/medication code: simvastatin || id:ukb-b-11268	Bladder cancer || id:ieu-b-4874	ukb-b-11268	ieu-b-4874	373295	rs635634	0.000603385	0.004338	0.889377
71	Treatment/medication code: simvastatin || id:ukb-b-11268	Bladder cancer || id:ieu-b-4874	ukb-b-11268	ieu-b-4874	373295	rs645040	0.000443783	0.00432911	0.918351
72	Treatment/medication code: simvastatin || id:ukb-b-11268	Bladder cancer || id:ieu-b-4874	ukb-b-11268	ieu-b-4874	373295	rs693668	0.000405908	0.00433855	0.92546
73	Treatment/medication code: simvastatin || id:ukb-b-11268	Bladder cancer || id:ieu-b-4874	ukb-b-11268	ieu-b-4874	373295	rs7412	0.000865421	0.0047279	0.854762
74	Treatment/medication code: simvastatin || id:ukb-b-11268	Bladder cancer || id:ieu-b-4874	ukb-b-11268	ieu-b-4874	373295	rs74617384	-2.9e-05	0.00441709	0.99476
75	Treatment/medication code: simvastatin || id:ukb-b-11268	Bladder cancer || id:ieu-b-4874	ukb-b-11268	ieu-b-4874	373295	rs7513688	-0.000171367	0.00436741	0.968701
76	Treatment/medication code: simvastatin || id:ukb-b-11268	Bladder cancer || id:ieu-b-4874	ukb-b-11268	ieu-b-4874	373295	rs79598313	0.000587311	0.00428272	0.890924
77	Treatment/medication code: simvastatin || id:ukb-b-11268	Bladder cancer || id:ieu-b-4874	ukb-b-11268	ieu-b-4874	373295	rs8126001	-0.0003397	0.00434147	0.937633
78	Treatment/medication code: simvastatin || id:ukb-b-11268	Bladder cancer || id:ieu-b-4874	ukb-b-11268	ieu-b-4874	373295	rs9368222	0.000250051	0.00436578	0.954326
79	Treatment/medication code: simvastatin || id:ukb-b-11268	Bladder cancer || id:ieu-b-4874	ukb-b-11268	ieu-b-4874	373295	rs964184	0.00137207	0.00432798	0.751227
80	Treatment/medication code: simvastatin || id:ukb-b-11268	Bladder cancer || id:ieu-b-4874	ukb-b-11268	ieu-b-4874	373295	All	-7.69e-07	0.00429455	0.999857
81	Treatment/medication code: simvastatin || id:ukb-b-11268	cervical cancer || id:ieu-b-4876	ukb-b-11268	ieu-b-4876	199086	rs10410835	-0.00381503	0.00511727	0.455957
82	Treatment/medication code: simvastatin || id:ukb-b-11268	cervical cancer || id:ieu-b-4876	ukb-b-11268	ieu-b-4876	199086	rs1081105	-0.00471619	0.00503379	0.348807
83	Treatment/medication code: simvastatin || id:ukb-b-11268	cervical cancer || id:ieu-b-4876	ukb-b-11268	ieu-b-4876	199086	rs10857147	-0.00491116	0.00497602	0.323659
84	Treatment/medication code: simvastatin || id:ukb-b-11268	cervical cancer || id:ieu-b-4876	ukb-b-11268	ieu-b-4876	199086	rs112552009	-0.00267824	0.00524616	0.609691
85	Treatment/medication code: simvastatin || id:ukb-b-11268	cervical cancer || id:ieu-b-4876	ukb-b-11268	ieu-b-4876	199086	rs11570891	-0.00395221	0.0051148	0.439699
86	Treatment/medication code: simvastatin || id:ukb-b-11268	cervical cancer || id:ieu-b-4876	ukb-b-11268	ieu-b-4876	199086	rs11601507	-0.00429745	0.00509504	0.398973
87	Treatment/medication code: simvastatin || id:ukb-b-11268	cervical cancer || id:ieu-b-4876	ukb-b-11268	ieu-b-4876	199086	rs1260326	-0.00500399	0.00497198	0.314205
88	Treatment/medication code: simvastatin || id:ukb-b-11268	cervical cancer || id:ieu-b-4876	ukb-b-11268	ieu-b-4876	199086	rs12740374	-0.0022821	0.00521193	0.661487
89	Treatment/medication code: simvastatin || id:ukb-b-11268	cervical cancer || id:ieu-b-4876	ukb-b-11268	ieu-b-4876	199086	rs12916	-0.00479142	0.00504707	0.342444
90	Treatment/medication code: simvastatin || id:ukb-b-11268	cervical cancer || id:ieu-b-4876	ukb-b-11268	ieu-b-4876	199086	rs13167071	-0.00345495	0.00504308	0.493289
91	Treatment/medication code: simvastatin || id:ukb-b-11268	cervical cancer || id:ieu-b-4876	ukb-b-11268	ieu-b-4876	199086	rs1367117	-0.00361451	0.00520598	0.487494
92	Treatment/medication code: simvastatin || id:ukb-b-11268	cervical cancer || id:ieu-b-4876	ukb-b-11268	ieu-b-4876	199086	rs1421085	-0.00319299	0.00504408	0.526722
93	Treatment/medication code: simvastatin || id:ukb-b-11268	cervical cancer || id:ieu-b-4876	ukb-b-11268	ieu-b-4876	199086	rs1831733	-0.00299902	0.00500984	0.549422
94	Treatment/medication code: simvastatin || id:ukb-b-11268	cervical cancer || id:ieu-b-4876	ukb-b-11268	ieu-b-4876	199086	rs2207132	-0.00277709	0.00498947	0.577807
95	Treatment/medication code: simvastatin || id:ukb-b-11268	cervical cancer || id:ieu-b-4876	ukb-b-11268	ieu-b-4876	199086	rs2618567	-0.00382806	0.00510682	0.453498
96	Treatment/medication code: simvastatin || id:ukb-b-11268	cervical cancer || id:ieu-b-4876	ukb-b-11268	ieu-b-4876	199086	rs2673134	-0.00358283	0.00508429	0.481006
97	Treatment/medication code: simvastatin || id:ukb-b-11268	cervical cancer || id:ieu-b-4876	ukb-b-11268	ieu-b-4876	199086	rs2737231	-0.00275079	0.00496847	0.579819
98	Treatment/medication code: simvastatin || id:ukb-b-11268	cervical cancer || id:ieu-b-4876	ukb-b-11268	ieu-b-4876	199086	rs2738447	-0.00393374	0.00514281	0.444331
99	Treatment/medication code: simvastatin || id:ukb-b-11268	cervical cancer || id:ieu-b-4876	ukb-b-11268	ieu-b-4876	199086	rs2980888	-0.00375472	0.00519307	0.469665
100	Treatment/medication code: simvastatin || id:ukb-b-11268	cervical cancer || id:ieu-b-4876	ukb-b-11268	ieu-b-4876	199086	rs3104415	-0.0045262	0.00505163	0.37026
101	Treatment/medication code: simvastatin || id:ukb-b-11268	cervical cancer || id:ieu-b-4876	ukb-b-11268	ieu-b-4876	199086	rs3127580	-0.00454907	0.00504408	0.367129
102	Treatment/medication code: simvastatin || id:ukb-b-11268	cervical cancer || id:ieu-b-4876	ukb-b-11268	ieu-b-4876	199086	rs34042070	-0.00404074	0.00511877	0.42988
103	Treatment/medication code: simvastatin || id:ukb-b-11268	cervical cancer || id:ieu-b-4876	ukb-b-11268	ieu-b-4876	199086	rs35198068	-0.00449016	0.00511341	0.379882
104	Treatment/medication code: simvastatin || id:ukb-b-11268	cervical cancer || id:ieu-b-4876	ukb-b-11268	ieu-b-4876	199086	rs4299376	-0.00399838	0.00517082	0.43937
105	Treatment/medication code: simvastatin || id:ukb-b-11268	cervical cancer || id:ieu-b-4876	ukb-b-11268	ieu-b-4876	199086	rs4360309	-0.00449123	0.00505139	0.373945
106	Treatment/medication code: simvastatin || id:ukb-b-11268	cervical cancer || id:ieu-b-4876	ukb-b-11268	ieu-b-4876	199086	rs57180587	-0.00398755	0.00513249	0.437204
107	Treatment/medication code: simvastatin || id:ukb-b-11268	cervical cancer || id:ieu-b-4876	ukb-b-11268	ieu-b-4876	199086	rs58542926	-0.00502393	0.00498197	0.313252
108	Treatment/medication code: simvastatin || id:ukb-b-11268	cervical cancer || id:ieu-b-4876	ukb-b-11268	ieu-b-4876	199086	rs635634	-0.00357216	0.00511037	0.484552
109	Treatment/medication code: simvastatin || id:ukb-b-11268	cervical cancer || id:ieu-b-4876	ukb-b-11268	ieu-b-4876	199086	rs645040	-0.00425197	0.00509892	0.40434
110	Treatment/medication code: simvastatin || id:ukb-b-11268	cervical cancer || id:ieu-b-4876	ukb-b-11268	ieu-b-4876	199086	rs693668	-0.00439739	0.00507964	0.386661
111	Treatment/medication code: simvastatin || id:ukb-b-11268	cervical cancer || id:ieu-b-4876	ukb-b-11268	ieu-b-4876	199086	rs7412	-0.00615681	0.00549802	0.262789
112	Treatment/medication code: simvastatin || id:ukb-b-11268	cervical cancer || id:ieu-b-4876	ukb-b-11268	ieu-b-4876	199086	rs74617384	-0.004201	0.00515743	0.415328
113	Treatment/medication code: simvastatin || id:ukb-b-11268	cervical cancer || id:ieu-b-4876	ukb-b-11268	ieu-b-4876	199086	rs7513688	-0.00454398	0.00503491	0.366795
114	Treatment/medication code: simvastatin || id:ukb-b-11268	cervical cancer || id:ieu-b-4876	ukb-b-11268	ieu-b-4876	199086	rs79598313	-0.0045258	0.00504649	0.369814
115	Treatment/medication code: simvastatin || id:ukb-b-11268	cervical cancer || id:ieu-b-4876	ukb-b-11268	ieu-b-4876	199086	rs8126001	-0.00308142	0.00496839	0.535123
116	Treatment/medication code: simvastatin || id:ukb-b-11268	cervical cancer || id:ieu-b-4876	ukb-b-11268	ieu-b-4876	199086	rs9368222	-0.00445392	0.00507225	0.379892
117	Treatment/medication code: simvastatin || id:ukb-b-11268	cervical cancer || id:ieu-b-4876	ukb-b-11268	ieu-b-4876	199086	rs964184	-0.00316409	0.0051702	0.540548
118	Treatment/medication code: simvastatin || id:ukb-b-11268	cervical cancer || id:ieu-b-4876	ukb-b-11268	ieu-b-4876	199086	All	-0.00399246	0.00500877	0.425396
119	Treatment/medication code: simvastatin || id:ukb-b-11268	Head and neck cancer || id:ieu-b-4912	ukb-b-11268	ieu-b-4912	373122	rs10410835	-0.0019082	0.00360134	0.59621
120	Treatment/medication code: simvastatin || id:ukb-b-11268	Head and neck cancer || id:ieu-b-4912	ukb-b-11268	ieu-b-4912	373122	rs1081105	-0.00154201	0.00360125	0.668514
121	Treatment/medication code: simvastatin || id:ukb-b-11268	Head and neck cancer || id:ieu-b-4912	ukb-b-11268	ieu-b-4912	373122	rs10857147	-0.00185889	0.00359713	0.605315
122	Treatment/medication code: simvastatin || id:ukb-b-11268	Head and neck cancer || id:ieu-b-4912	ukb-b-11268	ieu-b-4912	373122	rs112552009	-0.00248009	0.00371982	0.50495
123	Treatment/medication code: simvastatin || id:ukb-b-11268	Head and neck cancer || id:ieu-b-4912	ukb-b-11268	ieu-b-4912	373122	rs11570891	-0.00231745	0.00359642	0.519332
124	Treatment/medication code: simvastatin || id:ukb-b-11268	Head and neck cancer || id:ieu-b-4912	ukb-b-11268	ieu-b-4912	373122	rs11591147	-0.00199554	0.00366417	0.586022
125	Treatment/medication code: simvastatin || id:ukb-b-11268	Head and neck cancer || id:ieu-b-4912	ukb-b-11268	ieu-b-4912	373122	rs11601507	-0.00211189	0.00359592	0.557002
126	Treatment/medication code: simvastatin || id:ukb-b-11268	Head and neck cancer || id:ieu-b-4912	ukb-b-11268	ieu-b-4912	373122	rs117733303	-0.00234608	0.00360038	0.514646
127	Treatment/medication code: simvastatin || id:ukb-b-11268	Head and neck cancer || id:ieu-b-4912	ukb-b-11268	ieu-b-4912	373122	rs1260326	-0.00161086	0.00359455	0.654053
128	Treatment/medication code: simvastatin || id:ukb-b-11268	Head and neck cancer || id:ieu-b-4912	ukb-b-11268	ieu-b-4912	373122	rs12740374	-0.000300266	0.00372245	0.93571
129	Treatment/medication code: simvastatin || id:ukb-b-11268	Head and neck cancer || id:ieu-b-4912	ukb-b-11268	ieu-b-4912	373122	rs12916	-0.0017822	0.00360834	0.621368
130	Treatment/medication code: simvastatin || id:ukb-b-11268	Head and neck cancer || id:ieu-b-4912	ukb-b-11268	ieu-b-4912	373122	rs13167071	-0.0017461	0.00359345	0.627029
131	Treatment/medication code: simvastatin || id:ukb-b-11268	Head and neck cancer || id:ieu-b-4912	ukb-b-11268	ieu-b-4912	373122	rs1367117	-0.00230128	0.00366093	0.529607
132	Treatment/medication code: simvastatin || id:ukb-b-11268	Head and neck cancer || id:ieu-b-4912	ukb-b-11268	ieu-b-4912	373122	rs1421085	-0.000798765	0.00360775	0.824779
133	Treatment/medication code: simvastatin || id:ukb-b-11268	Head and neck cancer || id:ieu-b-4912	ukb-b-11268	ieu-b-4912	373122	rs1831733	-0.00143737	0.00361041	0.690542
134	Treatment/medication code: simvastatin || id:ukb-b-11268	Head and neck cancer || id:ieu-b-4912	ukb-b-11268	ieu-b-4912	373122	rs2207132	-0.00198179	0.0036059	0.582596
135	Treatment/medication code: simvastatin || id:ukb-b-11268	Head and neck cancer || id:ieu-b-4912	ukb-b-11268	ieu-b-4912	373122	rs2618567	-0.00230319	0.00359483	0.521721
136	Treatment/medication code: simvastatin || id:ukb-b-11268	Head and neck cancer || id:ieu-b-4912	ukb-b-11268	ieu-b-4912	373122	rs2673134	-0.00119723	0.00359754	0.739292
137	Treatment/medication code: simvastatin || id:ukb-b-11268	Head and neck cancer || id:ieu-b-4912	ukb-b-11268	ieu-b-4912	373122	rs2737231	-0.00142582	0.00359211	0.691418
138	Treatment/medication code: simvastatin || id:ukb-b-11268	Head and neck cancer || id:ieu-b-4912	ukb-b-11268	ieu-b-4912	373122	rs2738447	-0.00175135	0.0036148	0.628036
139	Treatment/medication code: simvastatin || id:ukb-b-11268	Head and neck cancer || id:ieu-b-4912	ukb-b-11268	ieu-b-4912	373122	rs2980888	-0.00149747	0.00364995	0.681607
140	Treatment/medication code: simvastatin || id:ukb-b-11268	Head and neck cancer || id:ieu-b-4912	ukb-b-11268	ieu-b-4912	373122	rs3104415	-0.00238967	0.0035951	0.506242
141	Treatment/medication code: simvastatin || id:ukb-b-11268	Head and neck cancer || id:ieu-b-4912	ukb-b-11268	ieu-b-4912	373122	rs3127580	-0.00139163	0.00359462	0.698651
142	Treatment/medication code: simvastatin || id:ukb-b-11268	Head and neck cancer || id:ieu-b-4912	ukb-b-11268	ieu-b-4912	373122	rs34042070	-0.00185496	0.00359907	0.606274
143	Treatment/medication code: simvastatin || id:ukb-b-11268	Head and neck cancer || id:ieu-b-4912	ukb-b-11268	ieu-b-4912	373122	rs35198068	-0.00205829	0.00361429	0.569025
144	Treatment/medication code: simvastatin || id:ukb-b-11268	Head and neck cancer || id:ieu-b-4912	ukb-b-11268	ieu-b-4912	373122	rs4299376	-0.00181581	0.00363297	0.617205
145	Treatment/medication code: simvastatin || id:ukb-b-11268	Head and neck cancer || id:ieu-b-4912	ukb-b-11268	ieu-b-4912	373122	rs4360309	-0.00114329	0.00359314	0.750342
146	Treatment/medication code: simvastatin || id:ukb-b-11268	Head and neck cancer || id:ieu-b-4912	ukb-b-11268	ieu-b-4912	373122	rs57180587	-0.00206718	0.00360787	0.56667
147	Treatment/medication code: simvastatin || id:ukb-b-11268	Head and neck cancer || id:ieu-b-4912	ukb-b-11268	ieu-b-4912	373122	rs58542926	-0.00166106	0.00360116	0.644615
148	Treatment/medication code: simvastatin || id:ukb-b-11268	Head and neck cancer || id:ieu-b-4912	ukb-b-11268	ieu-b-4912	373122	rs635634	-0.00139383	0.00360874	0.699321
149	Treatment/medication code: simvastatin || id:ukb-b-11268	Head and neck cancer || id:ieu-b-4912	ukb-b-11268	ieu-b-4912	373122	rs645040	-0.00154963	0.00359526	0.666454
150	Treatment/medication code: simvastatin || id:ukb-b-11268	Head and neck cancer || id:ieu-b-4912	ukb-b-11268	ieu-b-4912	373122	rs693668	-0.00211135	0.00359567	0.557075
151	Treatment/medication code: simvastatin || id:ukb-b-11268	Head and neck cancer || id:ieu-b-4912	ukb-b-11268	ieu-b-4912	373122	rs7412	-0.00402763	0.00389264	0.300819
152	Treatment/medication code: simvastatin || id:ukb-b-11268	Head and neck cancer || id:ieu-b-4912	ukb-b-11268	ieu-b-4912	373122	rs74617384	-0.00111641	0.00362648	0.758196
153	Treatment/medication code: simvastatin || id:ukb-b-11268	Head and neck cancer || id:ieu-b-4912	ukb-b-11268	ieu-b-4912	373122	rs7513688	-0.00140633	0.00359251	0.695456
154	Treatment/medication code: simvastatin || id:ukb-b-11268	Head and neck cancer || id:ieu-b-4912	ukb-b-11268	ieu-b-4912	373122	rs79598313	-0.00193258	0.00359374	0.59074
155	Treatment/medication code: simvastatin || id:ukb-b-11268	Head and neck cancer || id:ieu-b-4912	ukb-b-11268	ieu-b-4912	373122	rs8126001	-0.0021529	0.00359211	0.548946
156	Treatment/medication code: simvastatin || id:ukb-b-11268	Head and neck cancer || id:ieu-b-4912	ukb-b-11268	ieu-b-4912	373122	rs9368222	-0.00213409	0.00359659	0.552937
157	Treatment/medication code: simvastatin || id:ukb-b-11268	Head and neck cancer || id:ieu-b-4912	ukb-b-11268	ieu-b-4912	373122	rs964184	-0.00234305	0.00365764	0.52179
158	Treatment/medication code: simvastatin || id:ukb-b-11268	Head and neck cancer || id:ieu-b-4912	ukb-b-11268	ieu-b-4912	373122	All	-0.00181962	0.00357315	0.610578
159	Treatment/medication code: simvastatin || id:ukb-b-11268	Liver & bile duct cancer || id:ieu-b-4915	ukb-b-11268	ieu-b-4915	372366	rs10410835	0.000562765	0.00326097	0.862985
160	Treatment/medication code: simvastatin || id:ukb-b-11268	Liver & bile duct cancer || id:ieu-b-4915	ukb-b-11268	ieu-b-4915	372366	rs10857147	0.00111909	0.0032183	0.728045
161	Treatment/medication code: simvastatin || id:ukb-b-11268	Liver & bile duct cancer || id:ieu-b-4915	ukb-b-11268	ieu-b-4915	372366	rs112552009	0.00179003	0.0033318	0.591091
162	Treatment/medication code: simvastatin || id:ukb-b-11268	Liver & bile duct cancer || id:ieu-b-4915	ukb-b-11268	ieu-b-4915	372366	rs11570891	0.000352183	0.00321469	0.912763
163	Treatment/medication code: simvastatin || id:ukb-b-11268	Liver & bile duct cancer || id:ieu-b-4915	ukb-b-11268	ieu-b-4915	372366	rs11601507	0.000357416	0.00321457	0.911469
164	Treatment/medication code: simvastatin || id:ukb-b-11268	Liver & bile duct cancer || id:ieu-b-4915	ukb-b-11268	ieu-b-4915	372366	rs1260326	0.000481262	0.00323868	0.881871
165	Treatment/medication code: simvastatin || id:ukb-b-11268	Liver & bile duct cancer || id:ieu-b-4915	ukb-b-11268	ieu-b-4915	372366	rs12740374	0.000880433	0.00339269	0.795243
166	Treatment/medication code: simvastatin || id:ukb-b-11268	Liver & bile duct cancer || id:ieu-b-4915	ukb-b-11268	ieu-b-4915	372366	rs12916	0.000552617	0.00326898	0.865758
167	Treatment/medication code: simvastatin || id:ukb-b-11268	Liver & bile duct cancer || id:ieu-b-4915	ukb-b-11268	ieu-b-4915	372366	rs13167071	0.000438158	0.0032271	0.892
168	Treatment/medication code: simvastatin || id:ukb-b-11268	Liver & bile duct cancer || id:ieu-b-4915	ukb-b-11268	ieu-b-4915	372366	rs1367117	0.00130702	0.00330167	0.692203
169	Treatment/medication code: simvastatin || id:ukb-b-11268	Liver & bile duct cancer || id:ieu-b-4915	ukb-b-11268	ieu-b-4915	372366	rs1421085	0.000414681	0.00325257	0.89855
170	Treatment/medication code: simvastatin || id:ukb-b-11268	Liver & bile duct cancer || id:ieu-b-4915	ukb-b-11268	ieu-b-4915	372366	rs1831733	0.000544005	0.00327084	0.867906
171	Treatment/medication code: simvastatin || id:ukb-b-11268	Liver & bile duct cancer || id:ieu-b-4915	ukb-b-11268	ieu-b-4915	372366	rs2618567	0.00105449	0.00322691	0.743833
172	Treatment/medication code: simvastatin || id:ukb-b-11268	Liver & bile duct cancer || id:ieu-b-4915	ukb-b-11268	ieu-b-4915	372366	rs2673134	0.00113226	0.00321599	0.724784
173	Treatment/medication code: simvastatin || id:ukb-b-11268	Liver & bile duct cancer || id:ieu-b-4915	ukb-b-11268	ieu-b-4915	372366	rs2737231	0.000255546	0.00316421	0.935632
174	Treatment/medication code: simvastatin || id:ukb-b-11268	Liver & bile duct cancer || id:ieu-b-4915	ukb-b-11268	ieu-b-4915	372366	rs2738447	0.00144812	0.00318835	0.649691
175	Treatment/medication code: simvastatin || id:ukb-b-11268	Liver & bile duct cancer || id:ieu-b-4915	ukb-b-11268	ieu-b-4915	372366	rs2980888	9.13e-05	0.00327674	0.977771
176	Treatment/medication code: simvastatin || id:ukb-b-11268	Liver & bile duct cancer || id:ieu-b-4915	ukb-b-11268	ieu-b-4915	372366	rs3104415	0.00115309	0.00320193	0.718756
177	Treatment/medication code: simvastatin || id:ukb-b-11268	Liver & bile duct cancer || id:ieu-b-4915	ukb-b-11268	ieu-b-4915	372366	rs3127580	0.000340433	0.00320543	0.91542
178	Treatment/medication code: simvastatin || id:ukb-b-11268	Liver & bile duct cancer || id:ieu-b-4915	ukb-b-11268	ieu-b-4915	372366	rs34042070	0.000970754	0.00325087	0.765235
179	Treatment/medication code: simvastatin || id:ukb-b-11268	Liver & bile duct cancer || id:ieu-b-4915	ukb-b-11268	ieu-b-4915	372366	rs35198068	0.000551209	0.00327604	0.866383
180	Treatment/medication code: simvastatin || id:ukb-b-11268	Liver & bile duct cancer || id:ieu-b-4915	ukb-b-11268	ieu-b-4915	372366	rs4299376	0.00109041	0.00328561	0.739984
181	Treatment/medication code: simvastatin || id:ukb-b-11268	Liver & bile duct cancer || id:ieu-b-4915	ukb-b-11268	ieu-b-4915	372366	rs4360309	0.000776678	0.0032604	0.811714
182	Treatment/medication code: simvastatin || id:ukb-b-11268	Liver & bile duct cancer || id:ieu-b-4915	ukb-b-11268	ieu-b-4915	372366	rs57180587	9.11e-05	0.00318189	0.977167
183	Treatment/medication code: simvastatin || id:ukb-b-11268	Liver & bile duct cancer || id:ieu-b-4915	ukb-b-11268	ieu-b-4915	372366	rs58542926	0.00203536	0.00276839	0.462208
184	Treatment/medication code: simvastatin || id:ukb-b-11268	Liver & bile duct cancer || id:ieu-b-4915	ukb-b-11268	ieu-b-4915	372366	rs635634	0.000805711	0.00327592	0.805721
185	Treatment/medication code: simvastatin || id:ukb-b-11268	Liver & bile duct cancer || id:ieu-b-4915	ukb-b-11268	ieu-b-4915	372366	rs645040	0.000452619	0.00323473	0.888719
186	Treatment/medication code: simvastatin || id:ukb-b-11268	Liver & bile duct cancer || id:ieu-b-4915	ukb-b-11268	ieu-b-4915	372366	rs693668	0.00138108	0.00311897	0.65791
187	Treatment/medication code: simvastatin || id:ukb-b-11268	Liver & bile duct cancer || id:ieu-b-4915	ukb-b-11268	ieu-b-4915	372366	rs7412	-0.000330299	0.00354313	0.925727
188	Treatment/medication code: simvastatin || id:ukb-b-11268	Liver & bile duct cancer || id:ieu-b-4915	ukb-b-11268	ieu-b-4915	372366	rs74617384	-6.22e-05	0.00320118	0.984494
189	Treatment/medication code: simvastatin || id:ukb-b-11268	Liver & bile duct cancer || id:ieu-b-4915	ukb-b-11268	ieu-b-4915	372366	rs7513688	0.000611958	0.00325404	0.850829
190	Treatment/medication code: simvastatin || id:ukb-b-11268	Liver & bile duct cancer || id:ieu-b-4915	ukb-b-11268	ieu-b-4915	372366	rs8126001	0.000677877	0.00325848	0.835202
191	Treatment/medication code: simvastatin || id:ukb-b-11268	Liver & bile duct cancer || id:ieu-b-4915	ukb-b-11268	ieu-b-4915	372366	rs9368222	0.000591175	0.00325744	0.855987
192	Treatment/medication code: simvastatin || id:ukb-b-11268	Liver & bile duct cancer || id:ieu-b-4915	ukb-b-11268	ieu-b-4915	372366	rs964184	0.00108884	0.00331566	0.742613
193	Treatment/medication code: simvastatin || id:ukb-b-11268	Liver & bile duct cancer || id:ieu-b-4915	ukb-b-11268	ieu-b-4915	372366	All	0.000737782	0.00319113	0.817161
194	Treatment/medication code: simvastatin || id:ukb-b-11268	Liver cell carcinoma || id:ieu-b-4953	ukb-b-11268	ieu-b-4953	372184	rs10410835	-0.0016028	0.00273698	0.558139
195	Treatment/medication code: simvastatin || id:ukb-b-11268	Liver cell carcinoma || id:ieu-b-4953	ukb-b-11268	ieu-b-4953	372184	rs10857147	-0.00115681	0.00274402	0.673335
196	Treatment/medication code: simvastatin || id:ukb-b-11268	Liver cell carcinoma || id:ieu-b-4953	ukb-b-11268	ieu-b-4953	372184	rs112552009	-0.000623424	0.00283193	0.825761
197	Treatment/medication code: simvastatin || id:ukb-b-11268	Liver cell carcinoma || id:ieu-b-4953	ukb-b-11268	ieu-b-4953	372184	rs11570891	-0.00160832	0.00272654	0.555274
198	Treatment/medication code: simvastatin || id:ukb-b-11268	Liver cell carcinoma || id:ieu-b-4953	ukb-b-11268	ieu-b-4953	372184	rs1260326	-0.0017839	0.0026665	0.503493
199	Treatment/medication code: simvastatin || id:ukb-b-11268	Liver cell carcinoma || id:ieu-b-4953	ukb-b-11268	ieu-b-4953	372184	rs12740374	-0.000784684	0.00284774	0.782896
200	Treatment/medication code: simvastatin || id:ukb-b-11268	Liver cell carcinoma || id:ieu-b-4953	ukb-b-11268	ieu-b-4953	372184	rs12916	-0.00133071	0.00276642	0.630501
201	Treatment/medication code: simvastatin || id:ukb-b-11268	Liver cell carcinoma || id:ieu-b-4953	ukb-b-11268	ieu-b-4953	372184	rs13167071	-0.00145799	0.00274673	0.59555
202	Treatment/medication code: simvastatin || id:ukb-b-11268	Liver cell carcinoma || id:ieu-b-4953	ukb-b-11268	ieu-b-4953	372184	rs1367117	-0.000669999	0.0027649	0.80853
203	Treatment/medication code: simvastatin || id:ukb-b-11268	Liver cell carcinoma || id:ieu-b-4953	ukb-b-11268	ieu-b-4953	372184	rs1421085	-0.00141439	0.00276431	0.608889
204	Treatment/medication code: simvastatin || id:ukb-b-11268	Liver cell carcinoma || id:ieu-b-4953	ukb-b-11268	ieu-b-4953	372184	rs1831733	-0.00166251	0.00274174	0.544269
205	Treatment/medication code: simvastatin || id:ukb-b-11268	Liver cell carcinoma || id:ieu-b-4953	ukb-b-11268	ieu-b-4953	372184	rs2618567	-0.00132607	0.00275456	0.630225
206	Treatment/medication code: simvastatin || id:ukb-b-11268	Liver cell carcinoma || id:ieu-b-4953	ukb-b-11268	ieu-b-4953	372184	rs2673134	-0.00100284	0.00271415	0.711766
207	Treatment/medication code: simvastatin || id:ukb-b-11268	Liver cell carcinoma || id:ieu-b-4953	ukb-b-11268	ieu-b-4953	372184	rs2737231	-0.00154781	0.00273046	0.570804
208	Treatment/medication code: simvastatin || id:ukb-b-11268	Liver cell carcinoma || id:ieu-b-4953	ukb-b-11268	ieu-b-4953	372184	rs2738447	-0.00110246	0.00275978	0.689544
209	Treatment/medication code: simvastatin || id:ukb-b-11268	Liver cell carcinoma || id:ieu-b-4953	ukb-b-11268	ieu-b-4953	372184	rs2980888	-0.00218368	0.00271459	0.421152
210	Treatment/medication code: simvastatin || id:ukb-b-11268	Liver cell carcinoma || id:ieu-b-4953	ukb-b-11268	ieu-b-4953	372184	rs3104415	-0.00114366	0.00273899	0.676276
211	Treatment/medication code: simvastatin || id:ukb-b-11268	Liver cell carcinoma || id:ieu-b-4953	ukb-b-11268	ieu-b-4953	372184	rs3127580	-0.0016787	0.00270358	0.534654
212	Treatment/medication code: simvastatin || id:ukb-b-11268	Liver cell carcinoma || id:ieu-b-4953	ukb-b-11268	ieu-b-4953	372184	rs34042070	-0.00133939	0.00275832	0.627264
213	Treatment/medication code: simvastatin || id:ukb-b-11268	Liver cell carcinoma || id:ieu-b-4953	ukb-b-11268	ieu-b-4953	372184	rs35198068	-0.00125322	0.00277005	0.650968
214	Treatment/medication code: simvastatin || id:ukb-b-11268	Liver cell carcinoma || id:ieu-b-4953	ukb-b-11268	ieu-b-4953	372184	rs4299376	-0.00126024	0.00278711	0.651148
215	Treatment/medication code: simvastatin || id:ukb-b-11268	Liver cell carcinoma || id:ieu-b-4953	ukb-b-11268	ieu-b-4953	372184	rs4360309	-0.00137601	0.00275244	0.617128
216	Treatment/medication code: simvastatin || id:ukb-b-11268	Liver cell carcinoma || id:ieu-b-4953	ukb-b-11268	ieu-b-4953	372184	rs57180587	-0.00158233	0.0027499	0.56501
217	Treatment/medication code: simvastatin || id:ukb-b-11268	Liver cell carcinoma || id:ieu-b-4953	ukb-b-11268	ieu-b-4953	372184	rs58542926	2.86e-05	0.0020519	0.988897
218	Treatment/medication code: simvastatin || id:ukb-b-11268	Liver cell carcinoma || id:ieu-b-4953	ukb-b-11268	ieu-b-4953	372184	rs635634	-0.0014712	0.0027621	0.594284
219	Treatment/medication code: simvastatin || id:ukb-b-11268	Liver cell carcinoma || id:ieu-b-4953	ukb-b-11268	ieu-b-4953	372184	rs645040	-0.00178204	0.0026707	0.504608
220	Treatment/medication code: simvastatin || id:ukb-b-11268	Liver cell carcinoma || id:ieu-b-4953	ukb-b-11268	ieu-b-4953	372184	rs693668	-0.000985082	0.00270382	0.715612
221	Treatment/medication code: simvastatin || id:ukb-b-11268	Liver cell carcinoma || id:ieu-b-4953	ukb-b-11268	ieu-b-4953	372184	rs7412	-0.00177633	0.00301396	0.555614
222	Treatment/medication code: simvastatin || id:ukb-b-11268	Liver cell carcinoma || id:ieu-b-4953	ukb-b-11268	ieu-b-4953	372184	rs74617384	-0.00209425	0.00268057	0.434642
223	Treatment/medication code: simvastatin || id:ukb-b-11268	Liver cell carcinoma || id:ieu-b-4953	ukb-b-11268	ieu-b-4953	372184	rs7513688	-0.00148937	0.00274147	0.58694
224	Treatment/medication code: simvastatin || id:ukb-b-11268	Liver cell carcinoma || id:ieu-b-4953	ukb-b-11268	ieu-b-4953	372184	rs8126001	-0.00124144	0.00274777	0.651412
225	Treatment/medication code: simvastatin || id:ukb-b-11268	Liver cell carcinoma || id:ieu-b-4953	ukb-b-11268	ieu-b-4953	372184	rs9368222	-0.00132498	0.0027561	0.630697
226	Treatment/medication code: simvastatin || id:ukb-b-11268	Liver cell carcinoma || id:ieu-b-4953	ukb-b-11268	ieu-b-4953	372184	rs964184	-0.00107692	0.0028022	0.700747
227	Treatment/medication code: simvastatin || id:ukb-b-11268	Liver cell carcinoma || id:ieu-b-4953	ukb-b-11268	ieu-b-4953	372184	All	-0.00133714	0.00269261	0.619475
228	Treatment/medication code: simvastatin || id:ukb-b-11268	Lung cancer || id:ieu-b-4954	ukb-b-11268	ieu-b-4954	374687	rs10410835	-0.00638003	0.00611672	0.296926
229	Treatment/medication code: simvastatin || id:ukb-b-11268	Lung cancer || id:ieu-b-4954	ukb-b-11268	ieu-b-4954	374687	rs1081105	-0.00685495	0.00612597	0.263141
230	Treatment/medication code: simvastatin || id:ukb-b-11268	Lung cancer || id:ieu-b-4954	ukb-b-11268	ieu-b-4954	374687	rs10857147	-0.0075102	0.00600944	0.211397
231	Treatment/medication code: simvastatin || id:ukb-b-11268	Lung cancer || id:ieu-b-4954	ukb-b-11268	ieu-b-4954	374687	rs112552009	-0.0070231	0.00632866	0.267116
232	Treatment/medication code: simvastatin || id:ukb-b-11268	Lung cancer || id:ieu-b-4954	ukb-b-11268	ieu-b-4954	374687	rs11570891	-0.0073767	0.00603984	0.221957
233	Treatment/medication code: simvastatin || id:ukb-b-11268	Lung cancer || id:ieu-b-4954	ukb-b-11268	ieu-b-4954	374687	rs11591147	-0.0070545	0.00623111	0.257575
234	Treatment/medication code: simvastatin || id:ukb-b-11268	Lung cancer || id:ieu-b-4954	ukb-b-11268	ieu-b-4954	374687	rs11601507	-0.00745243	0.00601766	0.215558
235	Treatment/medication code: simvastatin || id:ukb-b-11268	Lung cancer || id:ieu-b-4954	ukb-b-11268	ieu-b-4954	374687	rs117733303	-0.00742602	0.0060481	0.219512
236	Treatment/medication code: simvastatin || id:ukb-b-11268	Lung cancer || id:ieu-b-4954	ukb-b-11268	ieu-b-4954	374687	rs1260326	-0.00620431	0.00607496	0.307116
237	Treatment/medication code: simvastatin || id:ukb-b-11268	Lung cancer || id:ieu-b-4954	ukb-b-11268	ieu-b-4954	374687	rs12740374	-0.00437372	0.00618918	0.479771
238	Treatment/medication code: simvastatin || id:ukb-b-11268	Lung cancer || id:ieu-b-4954	ukb-b-11268	ieu-b-4954	374687	rs12916	-0.0069337	0.00613511	0.258406
239	Treatment/medication code: simvastatin || id:ukb-b-11268	Lung cancer || id:ieu-b-4954	ukb-b-11268	ieu-b-4954	374687	rs13167071	-0.00632084	0.00609027	0.299336
240	Treatment/medication code: simvastatin || id:ukb-b-11268	Lung cancer || id:ieu-b-4954	ukb-b-11268	ieu-b-4954	374687	rs1367117	-0.00618914	0.00622013	0.319727
241	Treatment/medication code: simvastatin || id:ukb-b-11268	Lung cancer || id:ieu-b-4954	ukb-b-11268	ieu-b-4954	374687	rs1421085	-0.00597701	0.00608251	0.325778
242	Treatment/medication code: simvastatin || id:ukb-b-11268	Lung cancer || id:ieu-b-4954	ukb-b-11268	ieu-b-4954	374687	rs1831733	-0.00597925	0.00609158	0.326317
243	Treatment/medication code: simvastatin || id:ukb-b-11268	Lung cancer || id:ieu-b-4954	ukb-b-11268	ieu-b-4954	374687	rs2207132	-0.0078849	0.00596079	0.185903
244	Treatment/medication code: simvastatin || id:ukb-b-11268	Lung cancer || id:ieu-b-4954	ukb-b-11268	ieu-b-4954	374687	rs2618567	-0.00619998	0.00607521	0.307474
245	Treatment/medication code: simvastatin || id:ukb-b-11268	Lung cancer || id:ieu-b-4954	ukb-b-11268	ieu-b-4954	374687	rs2673134	-0.00604609	0.00605607	0.318109
246	Treatment/medication code: simvastatin || id:ukb-b-11268	Lung cancer || id:ieu-b-4954	ukb-b-11268	ieu-b-4954	374687	rs2737231	-0.0070216	0.00609089	0.248991
247	Treatment/medication code: simvastatin || id:ukb-b-11268	Lung cancer || id:ieu-b-4954	ukb-b-11268	ieu-b-4954	374687	rs2738447	-0.0078433	0.00602352	0.192878
248	Treatment/medication code: simvastatin || id:ukb-b-11268	Lung cancer || id:ieu-b-4954	ukb-b-11268	ieu-b-4954	374687	rs2980888	-0.00637413	0.00620771	0.304511
249	Treatment/medication code: simvastatin || id:ukb-b-11268	Lung cancer || id:ieu-b-4954	ukb-b-11268	ieu-b-4954	374687	rs3104415	-0.00553992	0.00587575	0.345761
250	Treatment/medication code: simvastatin || id:ukb-b-11268	Lung cancer || id:ieu-b-4954	ukb-b-11268	ieu-b-4954	374687	rs3127580	-0.00673671	0.00611821	0.270856
251	Treatment/medication code: simvastatin || id:ukb-b-11268	Lung cancer || id:ieu-b-4954	ukb-b-11268	ieu-b-4954	374687	rs34042070	-0.00752713	0.00601683	0.21093
252	Treatment/medication code: simvastatin || id:ukb-b-11268	Lung cancer || id:ieu-b-4954	ukb-b-11268	ieu-b-4954	374687	rs35198068	-0.00819184	0.00592836	0.167031
253	Treatment/medication code: simvastatin || id:ukb-b-11268	Lung cancer || id:ieu-b-4954	ukb-b-11268	ieu-b-4954	374687	rs4299376	-0.0083862	0.00598774	0.161345
254	Treatment/medication code: simvastatin || id:ukb-b-11268	Lung cancer || id:ieu-b-4954	ukb-b-11268	ieu-b-4954	374687	rs4360309	-0.00613419	0.00605486	0.311011
255	Treatment/medication code: simvastatin || id:ukb-b-11268	Lung cancer || id:ieu-b-4954	ukb-b-11268	ieu-b-4954	374687	rs57180587	-0.00715046	0.00611653	0.242388
256	Treatment/medication code: simvastatin || id:ukb-b-11268	Lung cancer || id:ieu-b-4954	ukb-b-11268	ieu-b-4954	374687	rs58542926	-0.00579012	0.00601415	0.335673
257	Treatment/medication code: simvastatin || id:ukb-b-11268	Lung cancer || id:ieu-b-4954	ukb-b-11268	ieu-b-4954	374687	rs635634	-0.00536926	0.00594474	0.366422
258	Treatment/medication code: simvastatin || id:ukb-b-11268	Lung cancer || id:ieu-b-4954	ukb-b-11268	ieu-b-4954	374687	rs645040	-0.00789221	0.00585235	0.17748
259	Treatment/medication code: simvastatin || id:ukb-b-11268	Lung cancer || id:ieu-b-4954	ukb-b-11268	ieu-b-4954	374687	rs693668	-0.00580405	0.00598084	0.331827
260	Treatment/medication code: simvastatin || id:ukb-b-11268	Lung cancer || id:ieu-b-4954	ukb-b-11268	ieu-b-4954	374687	rs7412	-0.00849529	0.00658365	0.196925
261	Treatment/medication code: simvastatin || id:ukb-b-11268	Lung cancer || id:ieu-b-4954	ukb-b-11268	ieu-b-4954	374687	rs74617384	-0.00659958	0.00617233	0.284971
262	Treatment/medication code: simvastatin || id:ukb-b-11268	Lung cancer || id:ieu-b-4954	ukb-b-11268	ieu-b-4954	374687	rs7513688	-0.00598134	0.00601166	0.319757
263	Treatment/medication code: simvastatin || id:ukb-b-11268	Lung cancer || id:ieu-b-4954	ukb-b-11268	ieu-b-4954	374687	rs79598313	-0.0067166	0.00611699	0.272194
264	Treatment/medication code: simvastatin || id:ukb-b-11268	Lung cancer || id:ieu-b-4954	ukb-b-11268	ieu-b-4954	374687	rs8126001	-0.00625364	0.00607477	0.303271
265	Treatment/medication code: simvastatin || id:ukb-b-11268	Lung cancer || id:ieu-b-4954	ukb-b-11268	ieu-b-4954	374687	rs9368222	-0.0055829	0.00591096	0.344914
266	Treatment/medication code: simvastatin || id:ukb-b-11268	Lung cancer || id:ieu-b-4954	ukb-b-11268	ieu-b-4954	374687	rs964184	-0.00639644	0.00622187	0.303923
267	Treatment/medication code: simvastatin || id:ukb-b-11268	Lung cancer || id:ieu-b-4954	ukb-b-11268	ieu-b-4954	374687	All	-0.00668739	0.00600156	0.265161
268	Treatment/medication code: simvastatin || id:ukb-b-11268	Malignant non-melanoma skin cancer || id:ieu-b-4959	ukb-b-11268	ieu-b-4959	395710	rs10410835	-0.0242352	0.0237854	0.308246
269	Treatment/medication code: simvastatin || id:ukb-b-11268	Malignant non-melanoma skin cancer || id:ieu-b-4959	ukb-b-11268	ieu-b-4959	395710	rs1081105	-0.0270372	0.0240941	0.261797
270	Treatment/medication code: simvastatin || id:ukb-b-11268	Malignant non-melanoma skin cancer || id:ieu-b-4959	ukb-b-11268	ieu-b-4959	395710	rs10857147	-0.0284197	0.0240002	0.236356
271	Treatment/medication code: simvastatin || id:ukb-b-11268	Malignant non-melanoma skin cancer || id:ieu-b-4959	ukb-b-11268	ieu-b-4959	395710	rs112552009	-0.0344544	0.0245113	0.159827
272	Treatment/medication code: simvastatin || id:ukb-b-11268	Malignant non-melanoma skin cancer || id:ieu-b-4959	ukb-b-11268	ieu-b-4959	395710	rs11570891	-0.0285883	0.0239734	0.233064
273	Treatment/medication code: simvastatin || id:ukb-b-11268	Malignant non-melanoma skin cancer || id:ieu-b-4959	ukb-b-11268	ieu-b-4959	395710	rs11591147	-0.0258365	0.0244978	0.291587
274	Treatment/medication code: simvastatin || id:ukb-b-11268	Malignant non-melanoma skin cancer || id:ieu-b-4959	ukb-b-11268	ieu-b-4959	395710	rs11601507	-0.0238033	0.0235504	0.312141
275	Treatment/medication code: simvastatin || id:ukb-b-11268	Malignant non-melanoma skin cancer || id:ieu-b-4959	ukb-b-11268	ieu-b-4959	395710	rs117733303	-0.0247835	0.0238767	0.29928
276	Treatment/medication code: simvastatin || id:ukb-b-11268	Malignant non-melanoma skin cancer || id:ieu-b-4959	ukb-b-11268	ieu-b-4959	395710	rs1260326	-0.0270646	0.0240496	0.260434
277	Treatment/medication code: simvastatin || id:ukb-b-11268	Malignant non-melanoma skin cancer || id:ieu-b-4959	ukb-b-11268	ieu-b-4959	395710	rs12740374	-0.0302774	0.0248393	0.22287
278	Treatment/medication code: simvastatin || id:ukb-b-11268	Malignant non-melanoma skin cancer || id:ieu-b-4959	ukb-b-11268	ieu-b-4959	395710	rs12916	-0.0303408	0.0238487	0.203293
279	Treatment/medication code: simvastatin || id:ukb-b-11268	Malignant non-melanoma skin cancer || id:ieu-b-4959	ukb-b-11268	ieu-b-4959	395710	rs13167071	-0.0283707	0.0239695	0.236565
280	Treatment/medication code: simvastatin || id:ukb-b-11268	Malignant non-melanoma skin cancer || id:ieu-b-4959	ukb-b-11268	ieu-b-4959	395710	rs1367117	-0.0264733	0.0244886	0.279677
281	Treatment/medication code: simvastatin || id:ukb-b-11268	Malignant non-melanoma skin cancer || id:ieu-b-4959	ukb-b-11268	ieu-b-4959	395710	rs1421085	-0.0259987	0.0240986	0.280655
282	Treatment/medication code: simvastatin || id:ukb-b-11268	Malignant non-melanoma skin cancer || id:ieu-b-4959	ukb-b-11268	ieu-b-4959	395710	rs1831733	-0.0149879	0.019713	0.447073
283	Treatment/medication code: simvastatin || id:ukb-b-11268	Malignant non-melanoma skin cancer || id:ieu-b-4959	ukb-b-11268	ieu-b-4959	395710	rs2207132	-0.0275406	0.0241214	0.253558
284	Treatment/medication code: simvastatin || id:ukb-b-11268	Malignant non-melanoma skin cancer || id:ieu-b-4959	ukb-b-11268	ieu-b-4959	395710	rs2618567	-0.0289115	0.0239081	0.226556
285	Treatment/medication code: simvastatin || id:ukb-b-11268	Malignant non-melanoma skin cancer || id:ieu-b-4959	ukb-b-11268	ieu-b-4959	395710	rs2673134	-0.0296063	0.0238201	0.2139
286	Treatment/medication code: simvastatin || id:ukb-b-11268	Malignant non-melanoma skin cancer || id:ieu-b-4959	ukb-b-11268	ieu-b-4959	395710	rs2737231	-0.0275069	0.0240273	0.252284
287	Treatment/medication code: simvastatin || id:ukb-b-11268	Malignant non-melanoma skin cancer || id:ieu-b-4959	ukb-b-11268	ieu-b-4959	395710	rs2738447	-0.0306187	0.0238915	0.199992
288	Treatment/medication code: simvastatin || id:ukb-b-11268	Malignant non-melanoma skin cancer || id:ieu-b-4959	ukb-b-11268	ieu-b-4959	395710	rs2980888	-0.0257389	0.0243936	0.291357
289	Treatment/medication code: simvastatin || id:ukb-b-11268	Malignant non-melanoma skin cancer || id:ieu-b-4959	ukb-b-11268	ieu-b-4959	395710	rs3104415	-0.0310944	0.0233302	0.182599
290	Treatment/medication code: simvastatin || id:ukb-b-11268	Malignant non-melanoma skin cancer || id:ieu-b-4959	ukb-b-11268	ieu-b-4959	395710	rs3127580	-0.0261381	0.024001	0.276136
291	Treatment/medication code: simvastatin || id:ukb-b-11268	Malignant non-melanoma skin cancer || id:ieu-b-4959	ukb-b-11268	ieu-b-4959	395710	rs34042070	-0.0289059	0.0239608	0.22767
292	Treatment/medication code: simvastatin || id:ukb-b-11268	Malignant non-melanoma skin cancer || id:ieu-b-4959	ukb-b-11268	ieu-b-4959	395710	rs35198068	-0.0310459	0.0238065	0.192201
293	Treatment/medication code: simvastatin || id:ukb-b-11268	Malignant non-melanoma skin cancer || id:ieu-b-4959	ukb-b-11268	ieu-b-4959	395710	rs4299376	-0.0199768	0.0234116	0.3935
294	Treatment/medication code: simvastatin || id:ukb-b-11268	Malignant non-melanoma skin cancer || id:ieu-b-4959	ukb-b-11268	ieu-b-4959	395710	rs4360309	-0.0275118	0.0240343	0.252337
295	Treatment/medication code: simvastatin || id:ukb-b-11268	Malignant non-melanoma skin cancer || id:ieu-b-4959	ukb-b-11268	ieu-b-4959	395710	rs57180587	-0.0235794	0.0237603	0.321008
296	Treatment/medication code: simvastatin || id:ukb-b-11268	Malignant non-melanoma skin cancer || id:ieu-b-4959	ukb-b-11268	ieu-b-4959	395710	rs58542926	-0.025587	0.0240045	0.286458
297	Treatment/medication code: simvastatin || id:ukb-b-11268	Malignant non-melanoma skin cancer || id:ieu-b-4959	ukb-b-11268	ieu-b-4959	395710	rs635634	-0.0232513	0.0237042	0.326647
298	Treatment/medication code: simvastatin || id:ukb-b-11268	Malignant non-melanoma skin cancer || id:ieu-b-4959	ukb-b-11268	ieu-b-4959	395710	rs645040	-0.0251032	0.02386	0.292752
299	Treatment/medication code: simvastatin || id:ukb-b-11268	Malignant non-melanoma skin cancer || id:ieu-b-4959	ukb-b-11268	ieu-b-4959	395710	rs693668	-0.0285627	0.0239688	0.233393
300	Treatment/medication code: simvastatin || id:ukb-b-11268	Malignant non-melanoma skin cancer || id:ieu-b-4959	ukb-b-11268	ieu-b-4959	395710	rs7412	-0.0294606	0.0260268	0.257663
301	Treatment/medication code: simvastatin || id:ukb-b-11268	Malignant non-melanoma skin cancer || id:ieu-b-4959	ukb-b-11268	ieu-b-4959	395710	rs74617384	-0.0260433	0.0242403	0.282653
302	Treatment/medication code: simvastatin || id:ukb-b-11268	Malignant non-melanoma skin cancer || id:ieu-b-4959	ukb-b-11268	ieu-b-4959	395710	rs7513688	-0.0288815	0.0238812	0.226515
303	Treatment/medication code: simvastatin || id:ukb-b-11268	Malignant non-melanoma skin cancer || id:ieu-b-4959	ukb-b-11268	ieu-b-4959	395710	rs79598313	-0.0276605	0.0240324	0.249746
304	Treatment/medication code: simvastatin || id:ukb-b-11268	Malignant non-melanoma skin cancer || id:ieu-b-4959	ukb-b-11268	ieu-b-4959	395710	rs8126001	-0.0330685	0.0220914	0.13442
305	Treatment/medication code: simvastatin || id:ukb-b-11268	Malignant non-melanoma skin cancer || id:ieu-b-4959	ukb-b-11268	ieu-b-4959	395710	rs9368222	-0.0255079	0.0239453	0.286759
306	Treatment/medication code: simvastatin || id:ukb-b-11268	Malignant non-melanoma skin cancer || id:ieu-b-4959	ukb-b-11268	ieu-b-4959	395710	rs964184	-0.0279765	0.0244637	0.252792
307	Treatment/medication code: simvastatin || id:ukb-b-11268	Malignant non-melanoma skin cancer || id:ieu-b-4959	ukb-b-11268	ieu-b-4959	395710	All	-0.0271608	0.0235902	0.249584
308	Treatment/medication code: simvastatin || id:ukb-b-11268	Ovarian cancer || id:ieu-b-4963	ukb-b-11268	ieu-b-4963	199741	rs10410835	0.00217634	0.0070485	0.757499
309	Treatment/medication code: simvastatin || id:ukb-b-11268	Ovarian cancer || id:ieu-b-4963	ukb-b-11268	ieu-b-4963	199741	rs1081105	0.00125771	0.00704848	0.85838
310	Treatment/medication code: simvastatin || id:ukb-b-11268	Ovarian cancer || id:ieu-b-4963	ukb-b-11268	ieu-b-4963	199741	rs10857147	0.00305243	0.00704064	0.664619
311	Treatment/medication code: simvastatin || id:ukb-b-11268	Ovarian cancer || id:ieu-b-4963	ukb-b-11268	ieu-b-4963	199741	rs112552009	0.00576207	0.00727972	0.428638
312	Treatment/medication code: simvastatin || id:ukb-b-11268	Ovarian cancer || id:ieu-b-4963	ukb-b-11268	ieu-b-4963	199741	rs11570891	0.00281169	0.00703895	0.689563
313	Treatment/medication code: simvastatin || id:ukb-b-11268	Ovarian cancer || id:ieu-b-4963	ukb-b-11268	ieu-b-4963	199741	rs11591147	0.00349356	0.0071729	0.626223
314	Treatment/medication code: simvastatin || id:ukb-b-11268	Ovarian cancer || id:ieu-b-4963	ukb-b-11268	ieu-b-4963	199741	rs11601507	0.00392616	0.00703793	0.576942
315	Treatment/medication code: simvastatin || id:ukb-b-11268	Ovarian cancer || id:ieu-b-4963	ukb-b-11268	ieu-b-4963	199741	rs117733303	0.00299448	0.00704668	0.670874
316	Treatment/medication code: simvastatin || id:ukb-b-11268	Ovarian cancer || id:ieu-b-4963	ukb-b-11268	ieu-b-4963	199741	rs1260326	0.00216747	0.00703532	0.758018
317	Treatment/medication code: simvastatin || id:ukb-b-11268	Ovarian cancer || id:ieu-b-4963	ukb-b-11268	ieu-b-4963	199741	rs12740374	0.00536373	0.00728461	0.461542
318	Treatment/medication code: simvastatin || id:ukb-b-11268	Ovarian cancer || id:ieu-b-4963	ukb-b-11268	ieu-b-4963	199741	rs12916	0.00330162	0.00706239	0.640147
319	Treatment/medication code: simvastatin || id:ukb-b-11268	Ovarian cancer || id:ieu-b-4963	ukb-b-11268	ieu-b-4963	199741	rs13167071	0.00240962	0.00703317	0.731894
320	Treatment/medication code: simvastatin || id:ukb-b-11268	Ovarian cancer || id:ieu-b-4963	ukb-b-11268	ieu-b-4963	199741	rs1367117	0.00193928	0.00716548	0.786667
321	Treatment/medication code: simvastatin || id:ukb-b-11268	Ovarian cancer || id:ieu-b-4963	ukb-b-11268	ieu-b-4963	199741	rs1421085	0.00231592	0.00706099	0.742921
322	Treatment/medication code: simvastatin || id:ukb-b-11268	Ovarian cancer || id:ieu-b-4963	ukb-b-11268	ieu-b-4963	199741	rs1831733	0.00385331	0.00706642	0.585548
323	Treatment/medication code: simvastatin || id:ukb-b-11268	Ovarian cancer || id:ieu-b-4963	ukb-b-11268	ieu-b-4963	199741	rs2207132	0.00304789	0.00705846	0.665883
324	Treatment/medication code: simvastatin || id:ukb-b-11268	Ovarian cancer || id:ieu-b-4963	ukb-b-11268	ieu-b-4963	199741	rs2618567	0.002625	0.00703585	0.709082
325	Treatment/medication code: simvastatin || id:ukb-b-11268	Ovarian cancer || id:ieu-b-4963	ukb-b-11268	ieu-b-4963	199741	rs2673134	0.0025949	0.00704118	0.712476
326	Treatment/medication code: simvastatin || id:ukb-b-11268	Ovarian cancer || id:ieu-b-4963	ukb-b-11268	ieu-b-4963	199741	rs2737231	0.00167391	0.00703064	0.811814
327	Treatment/medication code: simvastatin || id:ukb-b-11268	Ovarian cancer || id:ieu-b-4963	ukb-b-11268	ieu-b-4963	199741	rs2738447	0.00378806	0.00707501	0.592363
328	Treatment/medication code: simvastatin || id:ukb-b-11268	Ovarian cancer || id:ieu-b-4963	ukb-b-11268	ieu-b-4963	199741	rs2980888	0.00287373	0.00714356	0.687476
329	Treatment/medication code: simvastatin || id:ukb-b-11268	Ovarian cancer || id:ieu-b-4963	ukb-b-11268	ieu-b-4963	199741	rs3104415	0.00271015	0.00703644	0.700119
330	Treatment/medication code: simvastatin || id:ukb-b-11268	Ovarian cancer || id:ieu-b-4963	ukb-b-11268	ieu-b-4963	199741	rs3127580	0.00248601	0.00703553	0.723826
331	Treatment/medication code: simvastatin || id:ukb-b-11268	Ovarian cancer || id:ieu-b-4963	ukb-b-11268	ieu-b-4963	199741	rs34042070	0.00281334	0.00704418	0.68961
332	Treatment/medication code: simvastatin || id:ukb-b-11268	Ovarian cancer || id:ieu-b-4963	ukb-b-11268	ieu-b-4963	199741	rs35198068	0.00358116	0.00707358	0.612665
333	Treatment/medication code: simvastatin || id:ukb-b-11268	Ovarian cancer || id:ieu-b-4963	ukb-b-11268	ieu-b-4963	199741	rs4299376	0.00305977	0.00711047	0.666964
334	Treatment/medication code: simvastatin || id:ukb-b-11268	Ovarian cancer || id:ieu-b-4963	ukb-b-11268	ieu-b-4963	199741	rs4360309	0.00177157	0.00703269	0.801114
335	Treatment/medication code: simvastatin || id:ukb-b-11268	Ovarian cancer || id:ieu-b-4963	ukb-b-11268	ieu-b-4963	199741	rs57180587	0.00323096	0.00706129	0.64727
336	Treatment/medication code: simvastatin || id:ukb-b-11268	Ovarian cancer || id:ieu-b-4963	ukb-b-11268	ieu-b-4963	199741	rs58542926	0.00264014	0.00704853	0.707983
337	Treatment/medication code: simvastatin || id:ukb-b-11268	Ovarian cancer || id:ieu-b-4963	ukb-b-11268	ieu-b-4963	199741	rs635634	0.00131328	0.00706307	0.852495
338	Treatment/medication code: simvastatin || id:ukb-b-11268	Ovarian cancer || id:ieu-b-4963	ukb-b-11268	ieu-b-4963	199741	rs645040	0.00262868	0.00703664	0.708724
339	Treatment/medication code: simvastatin || id:ukb-b-11268	Ovarian cancer || id:ieu-b-4963	ukb-b-11268	ieu-b-4963	199741	rs693668	0.00227499	0.00703758	0.746495
340	Treatment/medication code: simvastatin || id:ukb-b-11268	Ovarian cancer || id:ieu-b-4963	ukb-b-11268	ieu-b-4963	199741	rs7412	0.00283501	0.00761871	0.70981
341	Treatment/medication code: simvastatin || id:ukb-b-11268	Ovarian cancer || id:ieu-b-4963	ukb-b-11268	ieu-b-4963	199741	rs74617384	0.0016945	0.00709828	0.811323
342	Treatment/medication code: simvastatin || id:ukb-b-11268	Ovarian cancer || id:ieu-b-4963	ukb-b-11268	ieu-b-4963	199741	rs7513688	0.00410533	0.00703146	0.55932
343	Treatment/medication code: simvastatin || id:ukb-b-11268	Ovarian cancer || id:ieu-b-4963	ukb-b-11268	ieu-b-4963	199741	rs79598313	0.00181019	0.00703418	0.796915
344	Treatment/medication code: simvastatin || id:ukb-b-11268	Ovarian cancer || id:ieu-b-4963	ukb-b-11268	ieu-b-4963	199741	rs8126001	0.00222467	0.00703054	0.751676
345	Treatment/medication code: simvastatin || id:ukb-b-11268	Ovarian cancer || id:ieu-b-4963	ukb-b-11268	ieu-b-4963	199741	rs9368222	0.0027773	0.00703925	0.693179
346	Treatment/medication code: simvastatin || id:ukb-b-11268	Ovarian cancer || id:ieu-b-4963	ukb-b-11268	ieu-b-4963	199741	rs964184	0.00262084	0.00715928	0.714309
347	Treatment/medication code: simvastatin || id:ukb-b-11268	Ovarian cancer || id:ieu-b-4963	ukb-b-11268	ieu-b-4963	199741	All	0.00281143	0.0069935	0.68768
348	Treatment/medication code: simvastatin || id:ukb-b-11268	Colorectal cancer || id:ieu-b-4965	ukb-b-11268	ieu-b-4965	377673	rs10410835	0.00691921	0.00912704	0.448391
349	Treatment/medication code: simvastatin || id:ukb-b-11268	Colorectal cancer || id:ieu-b-4965	ukb-b-11268	ieu-b-4965	377673	rs1081105	0.00752963	0.00921606	0.413922
350	Treatment/medication code: simvastatin || id:ukb-b-11268	Colorectal cancer || id:ieu-b-4965	ukb-b-11268	ieu-b-4965	377673	rs10857147	0.00780005	0.00922203	0.397661
351	Treatment/medication code: simvastatin || id:ukb-b-11268	Colorectal cancer || id:ieu-b-4965	ukb-b-11268	ieu-b-4965	377673	rs112552009	0.0049514	0.00936869	0.597149
352	Treatment/medication code: simvastatin || id:ukb-b-11268	Colorectal cancer || id:ieu-b-4965	ukb-b-11268	ieu-b-4965	377673	rs11570891	0.00791239	0.00922343	0.390971
353	Treatment/medication code: simvastatin || id:ukb-b-11268	Colorectal cancer || id:ieu-b-4965	ukb-b-11268	ieu-b-4965	377673	rs11591147	0.0104546	0.00922023	0.256844
354	Treatment/medication code: simvastatin || id:ukb-b-11268	Colorectal cancer || id:ieu-b-4965	ukb-b-11268	ieu-b-4965	377673	rs11601507	0.00807849	0.00922233	0.381046
355	Treatment/medication code: simvastatin || id:ukb-b-11268	Colorectal cancer || id:ieu-b-4965	ukb-b-11268	ieu-b-4965	377673	rs117733303	0.00778958	0.00923026	0.398715
356	Treatment/medication code: simvastatin || id:ukb-b-11268	Colorectal cancer || id:ieu-b-4965	ukb-b-11268	ieu-b-4965	377673	rs1260326	0.00883699	0.00913233	0.333214
357	Treatment/medication code: simvastatin || id:ukb-b-11268	Colorectal cancer || id:ieu-b-4965	ukb-b-11268	ieu-b-4965	377673	rs12740374	0.00761023	0.00954481	0.425268
358	Treatment/medication code: simvastatin || id:ukb-b-11268	Colorectal cancer || id:ieu-b-4965	ukb-b-11268	ieu-b-4965	377673	rs12916	0.0093968	0.00910658	0.302133
359	Treatment/medication code: simvastatin || id:ukb-b-11268	Colorectal cancer || id:ieu-b-4965	ukb-b-11268	ieu-b-4965	377673	rs13167071	0.00600241	0.00868281	0.489378
360	Treatment/medication code: simvastatin || id:ukb-b-11268	Colorectal cancer || id:ieu-b-4965	ukb-b-11268	ieu-b-4965	377673	rs1367117	0.0103569	0.00921933	0.26127
361	Treatment/medication code: simvastatin || id:ukb-b-11268	Colorectal cancer || id:ieu-b-4965	ukb-b-11268	ieu-b-4965	377673	rs1421085	0.00847107	0.00923625	0.359062
362	Treatment/medication code: simvastatin || id:ukb-b-11268	Colorectal cancer || id:ieu-b-4965	ukb-b-11268	ieu-b-4965	377673	rs1831733	0.0102577	0.00889021	0.248572
363	Treatment/medication code: simvastatin || id:ukb-b-11268	Colorectal cancer || id:ieu-b-4965	ukb-b-11268	ieu-b-4965	377673	rs2207132	0.0109285	0.00852494	0.199864
364	Treatment/medication code: simvastatin || id:ukb-b-11268	Colorectal cancer || id:ieu-b-4965	ukb-b-11268	ieu-b-4965	377673	rs2618567	0.00750346	0.00919033	0.414242
365	Treatment/medication code: simvastatin || id:ukb-b-11268	Colorectal cancer || id:ieu-b-4965	ukb-b-11268	ieu-b-4965	377673	rs2673134	0.00721559	0.00916056	0.430884
366	Treatment/medication code: simvastatin || id:ukb-b-11268	Colorectal cancer || id:ieu-b-4965	ukb-b-11268	ieu-b-4965	377673	rs2737231	0.00873201	0.00913803	0.339291
367	Treatment/medication code: simvastatin || id:ukb-b-11268	Colorectal cancer || id:ieu-b-4965	ukb-b-11268	ieu-b-4965	377673	rs2738447	0.00491167	0.00864418	0.569896
368	Treatment/medication code: simvastatin || id:ukb-b-11268	Colorectal cancer || id:ieu-b-4965	ukb-b-11268	ieu-b-4965	377673	rs2980888	0.00781957	0.00936066	0.403512
369	Treatment/medication code: simvastatin || id:ukb-b-11268	Colorectal cancer || id:ieu-b-4965	ukb-b-11268	ieu-b-4965	377673	rs3104415	0.00858013	0.0091801	0.349972
370	Treatment/medication code: simvastatin || id:ukb-b-11268	Colorectal cancer || id:ieu-b-4965	ukb-b-11268	ieu-b-4965	377673	rs3127580	0.0085689	0.00917956	0.350574
371	Treatment/medication code: simvastatin || id:ukb-b-11268	Colorectal cancer || id:ieu-b-4965	ukb-b-11268	ieu-b-4965	377673	rs34042070	0.00753135	0.00920887	0.41345
372	Treatment/medication code: simvastatin || id:ukb-b-11268	Colorectal cancer || id:ieu-b-4965	ukb-b-11268	ieu-b-4965	377673	rs35198068	0.00721794	0.00923085	0.434252
373	Treatment/medication code: simvastatin || id:ukb-b-11268	Colorectal cancer || id:ieu-b-4965	ukb-b-11268	ieu-b-4965	377673	rs4299376	0.00650348	0.00921846	0.480508
374	Treatment/medication code: simvastatin || id:ukb-b-11268	Colorectal cancer || id:ieu-b-4965	ukb-b-11268	ieu-b-4965	377673	rs4360309	0.00856584	0.0091733	0.350418
375	Treatment/medication code: simvastatin || id:ukb-b-11268	Colorectal cancer || id:ieu-b-4965	ukb-b-11268	ieu-b-4965	377673	rs57180587	0.00813659	0.00925227	0.379176
376	Treatment/medication code: simvastatin || id:ukb-b-11268	Colorectal cancer || id:ieu-b-4965	ukb-b-11268	ieu-b-4965	377673	rs58542926	0.00792856	0.00923601	0.39065
377	Treatment/medication code: simvastatin || id:ukb-b-11268	Colorectal cancer || id:ieu-b-4965	ukb-b-11268	ieu-b-4965	377673	rs635634	0.00880539	0.00920735	0.338899
378	Treatment/medication code: simvastatin || id:ukb-b-11268	Colorectal cancer || id:ieu-b-4965	ukb-b-11268	ieu-b-4965	377673	rs645040	0.00857058	0.00918218	0.350617
379	Treatment/medication code: simvastatin || id:ukb-b-11268	Colorectal cancer || id:ieu-b-4965	ukb-b-11268	ieu-b-4965	377673	rs693668	0.00831395	0.00921071	0.366717
380	Treatment/medication code: simvastatin || id:ukb-b-11268	Colorectal cancer || id:ieu-b-4965	ukb-b-11268	ieu-b-4965	377673	rs7412	0.00255398	0.00972491	0.792841
381	Treatment/medication code: simvastatin || id:ukb-b-11268	Colorectal cancer || id:ieu-b-4965	ukb-b-11268	ieu-b-4965	377673	rs74617384	0.00986947	0.00912549	0.279462
382	Treatment/medication code: simvastatin || id:ukb-b-11268	Colorectal cancer || id:ieu-b-4965	ukb-b-11268	ieu-b-4965	377673	rs7513688	0.00748091	0.00917773	0.415006
383	Treatment/medication code: simvastatin || id:ukb-b-11268	Colorectal cancer || id:ieu-b-4965	ukb-b-11268	ieu-b-4965	377673	rs79598313	0.00845258	0.00919092	0.357747
384	Treatment/medication code: simvastatin || id:ukb-b-11268	Colorectal cancer || id:ieu-b-4965	ukb-b-11268	ieu-b-4965	377673	rs8126001	0.00997303	0.0086533	0.249111
385	Treatment/medication code: simvastatin || id:ukb-b-11268	Colorectal cancer || id:ieu-b-4965	ukb-b-11268	ieu-b-4965	377673	rs9368222	0.00826623	0.00921668	0.369784
386	Treatment/medication code: simvastatin || id:ukb-b-11268	Colorectal cancer || id:ieu-b-4965	ukb-b-11268	ieu-b-4965	377673	rs964184	0.00622946	0.00928222	0.502146
387	Treatment/medication code: simvastatin || id:ukb-b-11268	Colorectal cancer || id:ieu-b-4965	ukb-b-11268	ieu-b-4965	377673	All	0.0079984	0.00904326	0.376448
388	Treatment/medication code: simvastatin || id:ukb-b-11268	Melanoma skin cancer || id:ieu-b-4969	ukb-b-11268	ieu-b-4969	375767	rs10410835	0.00280778	0.00656524	0.668889
389	Treatment/medication code: simvastatin || id:ukb-b-11268	Melanoma skin cancer || id:ieu-b-4969	ukb-b-11268	ieu-b-4969	375767	rs1081105	0.000214635	0.00656512	0.973919
390	Treatment/medication code: simvastatin || id:ukb-b-11268	Melanoma skin cancer || id:ieu-b-4969	ukb-b-11268	ieu-b-4969	375767	rs10857147	0.00212143	0.00655756	0.74631
391	Treatment/medication code: simvastatin || id:ukb-b-11268	Melanoma skin cancer || id:ieu-b-4969	ukb-b-11268	ieu-b-4969	375767	rs112552009	-0.000329069	0.00678109	0.961296
392	Treatment/medication code: simvastatin || id:ukb-b-11268	Melanoma skin cancer || id:ieu-b-4969	ukb-b-11268	ieu-b-4969	375767	rs11570891	0.000618508	0.00655626	0.92484
393	Treatment/medication code: simvastatin || id:ukb-b-11268	Melanoma skin cancer || id:ieu-b-4969	ukb-b-11268	ieu-b-4969	375767	rs11591147	0.00183582	0.00667985	0.783447
394	Treatment/medication code: simvastatin || id:ukb-b-11268	Melanoma skin cancer || id:ieu-b-4969	ukb-b-11268	ieu-b-4969	375767	rs11601507	0.000377947	0.00655538	0.954024
395	Treatment/medication code: simvastatin || id:ukb-b-11268	Melanoma skin cancer || id:ieu-b-4969	ukb-b-11268	ieu-b-4969	375767	rs117733303	0.00017981	0.00656351	0.978144
396	Treatment/medication code: simvastatin || id:ukb-b-11268	Melanoma skin cancer || id:ieu-b-4969	ukb-b-11268	ieu-b-4969	375767	rs1260326	0.000581372	0.00655286	0.929304
397	Treatment/medication code: simvastatin || id:ukb-b-11268	Melanoma skin cancer || id:ieu-b-4969	ukb-b-11268	ieu-b-4969	375767	rs12740374	0.00245744	0.00678599	0.717251
398	Treatment/medication code: simvastatin || id:ukb-b-11268	Melanoma skin cancer || id:ieu-b-4969	ukb-b-11268	ieu-b-4969	375767	rs12916	0.000834427	0.006578	0.899058
399	Treatment/medication code: simvastatin || id:ukb-b-11268	Melanoma skin cancer || id:ieu-b-4969	ukb-b-11268	ieu-b-4969	375767	rs13167071	0.000309167	0.00655086	0.962358
400	Treatment/medication code: simvastatin || id:ukb-b-11268	Melanoma skin cancer || id:ieu-b-4969	ukb-b-11268	ieu-b-4969	375767	rs1367117	0.00159465	0.00667384	0.811152
401	Treatment/medication code: simvastatin || id:ukb-b-11268	Melanoma skin cancer || id:ieu-b-4969	ukb-b-11268	ieu-b-4969	375767	rs1421085	0.00122584	0.00657691	0.852142
402	Treatment/medication code: simvastatin || id:ukb-b-11268	Melanoma skin cancer || id:ieu-b-4969	ukb-b-11268	ieu-b-4969	375767	rs1831733	0.00158356	0.00658179	0.809867
403	Treatment/medication code: simvastatin || id:ukb-b-11268	Melanoma skin cancer || id:ieu-b-4969	ukb-b-11268	ieu-b-4969	375767	rs2207132	0.00157711	0.00657352	0.810393
404	Treatment/medication code: simvastatin || id:ukb-b-11268	Melanoma skin cancer || id:ieu-b-4969	ukb-b-11268	ieu-b-4969	375767	rs2618567	0.000343693	0.00655337	0.958174
405	Treatment/medication code: simvastatin || id:ukb-b-11268	Melanoma skin cancer || id:ieu-b-4969	ukb-b-11268	ieu-b-4969	375767	rs2673134	0.00122054	0.0065583	0.852361
406	Treatment/medication code: simvastatin || id:ukb-b-11268	Melanoma skin cancer || id:ieu-b-4969	ukb-b-11268	ieu-b-4969	375767	rs2737231	0.000777788	0.00654842	0.905454
407	Treatment/medication code: simvastatin || id:ukb-b-11268	Melanoma skin cancer || id:ieu-b-4969	ukb-b-11268	ieu-b-4969	375767	rs2738447	0.000662091	0.00658976	0.919969
408	Treatment/medication code: simvastatin || id:ukb-b-11268	Melanoma skin cancer || id:ieu-b-4969	ukb-b-11268	ieu-b-4969	375767	rs2980888	0.00284275	0.00665381	0.669207
409	Treatment/medication code: simvastatin || id:ukb-b-11268	Melanoma skin cancer || id:ieu-b-4969	ukb-b-11268	ieu-b-4969	375767	rs3104415	0.00163012	0.00655386	0.803572
410	Treatment/medication code: simvastatin || id:ukb-b-11268	Melanoma skin cancer || id:ieu-b-4969	ukb-b-11268	ieu-b-4969	375767	rs3127580	0.00155323	0.006553	0.812637
411	Treatment/medication code: simvastatin || id:ukb-b-11268	Melanoma skin cancer || id:ieu-b-4969	ukb-b-11268	ieu-b-4969	375767	rs34042070	0.00065367	0.00656111	0.92064
412	Treatment/medication code: simvastatin || id:ukb-b-11268	Melanoma skin cancer || id:ieu-b-4969	ukb-b-11268	ieu-b-4969	375767	rs35198068	0.00188565	0.00658881	0.774733
413	Treatment/medication code: simvastatin || id:ukb-b-11268	Melanoma skin cancer || id:ieu-b-4969	ukb-b-11268	ieu-b-4969	375767	rs4299376	0.00246419	0.00662292	0.709841
414	Treatment/medication code: simvastatin || id:ukb-b-11268	Melanoma skin cancer || id:ieu-b-4969	ukb-b-11268	ieu-b-4969	375767	rs4360309	-0.000828503	0.00655029	0.899349
415	Treatment/medication code: simvastatin || id:ukb-b-11268	Melanoma skin cancer || id:ieu-b-4969	ukb-b-11268	ieu-b-4969	375767	rs57180587	0.000921108	0.00657713	0.888623
416	Treatment/medication code: simvastatin || id:ukb-b-11268	Melanoma skin cancer || id:ieu-b-4969	ukb-b-11268	ieu-b-4969	375767	rs58542926	0.00121162	0.00656491	0.853574
417	Treatment/medication code: simvastatin || id:ukb-b-11268	Melanoma skin cancer || id:ieu-b-4969	ukb-b-11268	ieu-b-4969	375767	rs635634	0.000396932	0.00657876	0.951889
418	Treatment/medication code: simvastatin || id:ukb-b-11268	Melanoma skin cancer || id:ieu-b-4969	ukb-b-11268	ieu-b-4969	375767	rs645040	0.000418294	0.00655415	0.949113
419	Treatment/medication code: simvastatin || id:ukb-b-11268	Melanoma skin cancer || id:ieu-b-4969	ukb-b-11268	ieu-b-4969	375767	rs693668	0.00197081	0.00655489	0.763672
420	Treatment/medication code: simvastatin || id:ukb-b-11268	Melanoma skin cancer || id:ieu-b-4969	ukb-b-11268	ieu-b-4969	375767	rs7412	0.00243068	0.00709659	0.731964
421	Treatment/medication code: simvastatin || id:ukb-b-11268	Melanoma skin cancer || id:ieu-b-4969	ukb-b-11268	ieu-b-4969	375767	rs74617384	0.00194565	0.00661108	0.768528
422	Treatment/medication code: simvastatin || id:ukb-b-11268	Melanoma skin cancer || id:ieu-b-4969	ukb-b-11268	ieu-b-4969	375767	rs7513688	0.000420821	0.00654914	0.948766
423	Treatment/medication code: simvastatin || id:ukb-b-11268	Melanoma skin cancer || id:ieu-b-4969	ukb-b-11268	ieu-b-4969	375767	rs79598313	0.00146106	0.00655137	0.823523
424	Treatment/medication code: simvastatin || id:ukb-b-11268	Melanoma skin cancer || id:ieu-b-4969	ukb-b-11268	ieu-b-4969	375767	rs8126001	-2.22e-05	0.00654842	0.997296
425	Treatment/medication code: simvastatin || id:ukb-b-11268	Melanoma skin cancer || id:ieu-b-4969	ukb-b-11268	ieu-b-4969	375767	rs9368222	0.000742423	0.00655658	0.909846
426	Treatment/medication code: simvastatin || id:ukb-b-11268	Melanoma skin cancer || id:ieu-b-4969	ukb-b-11268	ieu-b-4969	375767	rs964184	0.0014102	0.00666786	0.832503
427	Treatment/medication code: simvastatin || id:ukb-b-11268	Melanoma skin cancer || id:ieu-b-4969	ukb-b-11268	ieu-b-4969	375767	All	0.00113251	0.00651386	0.861974
428	Treatment/medication code: simvastatin || id:ukb-b-11268	Prostate cancer || id:ieu-b-85	ukb-b-11268	ieu-b-85	140254	rs10410835	0.562877	0.577226	0.329491
429	Treatment/medication code: simvastatin || id:ukb-b-11268	Prostate cancer || id:ieu-b-85	ukb-b-11268	ieu-b-85	140254	rs1081105	0.541956	0.577792	0.348256
430	Treatment/medication code: simvastatin || id:ukb-b-11268	Prostate cancer || id:ieu-b-85	ukb-b-11268	ieu-b-85	140254	rs10857147	0.548966	0.577243	0.341597
431	Treatment/medication code: simvastatin || id:ukb-b-11268	Prostate cancer || id:ieu-b-85	ukb-b-11268	ieu-b-85	140254	rs112552009	0.636164	0.592832	0.283229
432	Treatment/medication code: simvastatin || id:ukb-b-11268	Prostate cancer || id:ieu-b-85	ukb-b-11268	ieu-b-85	140254	rs11570891	0.55774	0.577261	0.333953
433	Treatment/medication code: simvastatin || id:ukb-b-11268	Prostate cancer || id:ieu-b-85	ukb-b-11268	ieu-b-85	140254	rs11591147	0.472987	0.585771	0.419401
434	Treatment/medication code: simvastatin || id:ukb-b-11268	Prostate cancer || id:ieu-b-85	ukb-b-11268	ieu-b-85	140254	rs11601507	0.644348	0.553325	0.24422
435	Treatment/medication code: simvastatin || id:ukb-b-11268	Prostate cancer || id:ieu-b-85	ukb-b-11268	ieu-b-85	140254	rs117733303	0.534754	0.578052	0.354915
436	Treatment/medication code: simvastatin || id:ukb-b-11268	Prostate cancer || id:ieu-b-85	ukb-b-11268	ieu-b-85	140254	rs1260326	0.474159	0.569732	0.405269
437	Treatment/medication code: simvastatin || id:ukb-b-11268	Prostate cancer || id:ieu-b-85	ukb-b-11268	ieu-b-85	140254	rs12740374	0.523067	0.599005	0.38254
438	Treatment/medication code: simvastatin || id:ukb-b-11268	Prostate cancer || id:ieu-b-85	ukb-b-11268	ieu-b-85	140254	rs12916	0.492462	0.577694	0.393958
439	Treatment/medication code: simvastatin || id:ukb-b-11268	Prostate cancer || id:ieu-b-85	ukb-b-11268	ieu-b-85	140254	rs13167071	0.548525	0.576833	0.341643
440	Treatment/medication code: simvastatin || id:ukb-b-11268	Prostate cancer || id:ieu-b-85	ukb-b-11268	ieu-b-85	140254	rs1367117	0.64946	0.582126	0.264563
441	Treatment/medication code: simvastatin || id:ukb-b-11268	Prostate cancer || id:ieu-b-85	ukb-b-11268	ieu-b-85	140254	rs1421085	0.614053	0.57315	0.284006
442	Treatment/medication code: simvastatin || id:ukb-b-11268	Prostate cancer || id:ieu-b-85	ukb-b-11268	ieu-b-85	140254	rs1831733	0.528319	0.580296	0.362595
443	Treatment/medication code: simvastatin || id:ukb-b-11268	Prostate cancer || id:ieu-b-85	ukb-b-11268	ieu-b-85	140254	rs2207132	0.479474	0.573086	0.402788
444	Treatment/medication code: simvastatin || id:ukb-b-11268	Prostate cancer || id:ieu-b-85	ukb-b-11268	ieu-b-85	140254	rs2618567	0.573258	0.57425	0.318147
445	Treatment/medication code: simvastatin || id:ukb-b-11268	Prostate cancer || id:ieu-b-85	ukb-b-11268	ieu-b-85	140254	rs2673134	0.515008	0.577009	0.3721
446	Treatment/medication code: simvastatin || id:ukb-b-11268	Prostate cancer || id:ieu-b-85	ukb-b-11268	ieu-b-85	140254	rs2737231	0.450726	0.560808	0.421565
447	Treatment/medication code: simvastatin || id:ukb-b-11268	Prostate cancer || id:ieu-b-85	ukb-b-11268	ieu-b-85	140254	rs2738447	0.621195	0.574702	0.279742
448	Treatment/medication code: simvastatin || id:ukb-b-11268	Prostate cancer || id:ieu-b-85	ukb-b-11268	ieu-b-85	140254	rs2980888	0.585549	0.584701	0.31661
449	Treatment/medication code: simvastatin || id:ukb-b-11268	Prostate cancer || id:ieu-b-85	ukb-b-11268	ieu-b-85	140254	rs3104415	0.491838	0.573852	0.3914
450	Treatment/medication code: simvastatin || id:ukb-b-11268	Prostate cancer || id:ieu-b-85	ukb-b-11268	ieu-b-85	140254	rs3127580	0.257149	0.401785	0.522162
451	Treatment/medication code: simvastatin || id:ukb-b-11268	Prostate cancer || id:ieu-b-85	ukb-b-11268	ieu-b-85	140254	rs34042070	0.530428	0.578566	0.359249
452	Treatment/medication code: simvastatin || id:ukb-b-11268	Prostate cancer || id:ieu-b-85	ukb-b-11268	ieu-b-85	140254	rs35198068	0.508417	0.579774	0.380529
453	Treatment/medication code: simvastatin || id:ukb-b-11268	Prostate cancer || id:ieu-b-85	ukb-b-11268	ieu-b-85	140254	rs4299376	0.609186	0.579164	0.292874
454	Treatment/medication code: simvastatin || id:ukb-b-11268	Prostate cancer || id:ieu-b-85	ukb-b-11268	ieu-b-85	140254	rs4360309	0.585272	0.572226	0.306403
455	Treatment/medication code: simvastatin || id:ukb-b-11268	Prostate cancer || id:ieu-b-85	ukb-b-11268	ieu-b-85	140254	rs57180587	0.487358	0.577247	0.398513
456	Treatment/medication code: simvastatin || id:ukb-b-11268	Prostate cancer || id:ieu-b-85	ukb-b-11268	ieu-b-85	140254	rs58542926	0.560719	0.578203	0.332165
457	Treatment/medication code: simvastatin || id:ukb-b-11268	Prostate cancer || id:ieu-b-85	ukb-b-11268	ieu-b-85	140254	rs635634	0.531043	0.580168	0.36002
458	Treatment/medication code: simvastatin || id:ukb-b-11268	Prostate cancer || id:ieu-b-85	ukb-b-11268	ieu-b-85	140254	rs645040	0.52133	0.577085	0.366321
459	Treatment/medication code: simvastatin || id:ukb-b-11268	Prostate cancer || id:ieu-b-85	ukb-b-11268	ieu-b-85	140254	rs693668	0.463859	0.566097	0.412559
460	Treatment/medication code: simvastatin || id:ukb-b-11268	Prostate cancer || id:ieu-b-85	ukb-b-11268	ieu-b-85	140254	rs7412	0.672781	0.624887	0.28164
461	Treatment/medication code: simvastatin || id:ukb-b-11268	Prostate cancer || id:ieu-b-85	ukb-b-11268	ieu-b-85	140254	rs74617384	0.388209	0.562715	0.490266
462	Treatment/medication code: simvastatin || id:ukb-b-11268	Prostate cancer || id:ieu-b-85	ukb-b-11268	ieu-b-85	140254	rs7513688	0.5574	0.576203	0.33336
463	Treatment/medication code: simvastatin || id:ukb-b-11268	Prostate cancer || id:ieu-b-85	ukb-b-11268	ieu-b-85	140254	rs79598313	0.560888	0.576546	0.330632
464	Treatment/medication code: simvastatin || id:ukb-b-11268	Prostate cancer || id:ieu-b-85	ukb-b-11268	ieu-b-85	140254	rs8126001	0.559633	0.575861	0.331141
465	Treatment/medication code: simvastatin || id:ukb-b-11268	Prostate cancer || id:ieu-b-85	ukb-b-11268	ieu-b-85	140254	rs9368222	0.573963	0.576148	0.31915
466	Treatment/medication code: simvastatin || id:ukb-b-11268	Prostate cancer || id:ieu-b-85	ukb-b-11268	ieu-b-85	140254	rs964184	0.627793	0.58475	0.282998
467	Treatment/medication code: simvastatin || id:ukb-b-11268	Prostate cancer || id:ieu-b-85	ukb-b-11268	ieu-b-85	140254	All	0.538771	0.56642	0.34151
468	Treatment/medication code: simvastatin || id:ukb-b-11268	Oesophageal cancer || id:ieu-b-4960	ukb-b-11268	ieu-b-4960	372756	rs10410835	-0.00488437	0.00333733	0.143315
469	Treatment/medication code: simvastatin || id:ukb-b-11268	Oesophageal cancer || id:ieu-b-4960	ukb-b-11268	ieu-b-4960	372756	rs1081105	-0.0042176	0.00339754	0.214469
470	Treatment/medication code: simvastatin || id:ukb-b-11268	Oesophageal cancer || id:ieu-b-4960	ukb-b-11268	ieu-b-4960	372756	rs10857147	-0.00421713	0.0033925	0.213841
471	Treatment/medication code: simvastatin || id:ukb-b-11268	Oesophageal cancer || id:ieu-b-4960	ukb-b-11268	ieu-b-4960	372756	rs112552009	-0.00424919	0.00351519	0.226736
472	Treatment/medication code: simvastatin || id:ukb-b-11268	Oesophageal cancer || id:ieu-b-4960	ukb-b-11268	ieu-b-4960	372756	rs11570891	-0.00515836	0.00320469	0.107479
473	Treatment/medication code: simvastatin || id:ukb-b-11268	Oesophageal cancer || id:ieu-b-4960	ukb-b-11268	ieu-b-4960	372756	rs11591147	-0.00498031	0.00343411	0.14699
474	Treatment/medication code: simvastatin || id:ukb-b-11268	Oesophageal cancer || id:ieu-b-4960	ukb-b-11268	ieu-b-4960	372756	rs11601507	-0.00447492	0.00339573	0.187568
475	Treatment/medication code: simvastatin || id:ukb-b-11268	Oesophageal cancer || id:ieu-b-4960	ukb-b-11268	ieu-b-4960	372756	rs117733303	-0.00385519	0.00333091	0.24711
476	Treatment/medication code: simvastatin || id:ukb-b-11268	Oesophageal cancer || id:ieu-b-4960	ukb-b-11268	ieu-b-4960	372756	rs1260326	-0.00444285	0.00339603	0.190789
477	Treatment/medication code: simvastatin || id:ukb-b-11268	Oesophageal cancer || id:ieu-b-4960	ukb-b-11268	ieu-b-4960	372756	rs12740374	-0.00462275	0.00351543	0.188514
478	Treatment/medication code: simvastatin || id:ukb-b-11268	Oesophageal cancer || id:ieu-b-4960	ukb-b-11268	ieu-b-4960	372756	rs12916	-0.00429808	0.00340937	0.207428
479	Treatment/medication code: simvastatin || id:ukb-b-11268	Oesophageal cancer || id:ieu-b-4960	ukb-b-11268	ieu-b-4960	372756	rs13167071	-0.00438841	0.00339646	0.196338
480	Treatment/medication code: simvastatin || id:ukb-b-11268	Oesophageal cancer || id:ieu-b-4960	ukb-b-11268	ieu-b-4960	372756	rs1367117	-0.00392872	0.00344383	0.253953
481	Treatment/medication code: simvastatin || id:ukb-b-11268	Oesophageal cancer || id:ieu-b-4960	ukb-b-11268	ieu-b-4960	372756	rs1421085	-0.00388474	0.00335968	0.247567
482	Treatment/medication code: simvastatin || id:ukb-b-11268	Oesophageal cancer || id:ieu-b-4960	ukb-b-11268	ieu-b-4960	372756	rs1831733	-0.00328337	0.00317431	0.300969
483	Treatment/medication code: simvastatin || id:ukb-b-11268	Oesophageal cancer || id:ieu-b-4960	ukb-b-11268	ieu-b-4960	372756	rs2207132	-0.00387832	0.00335365	0.247498
484	Treatment/medication code: simvastatin || id:ukb-b-11268	Oesophageal cancer || id:ieu-b-4960	ukb-b-11268	ieu-b-4960	372756	rs2618567	-0.00499947	0.00326638	0.125872
485	Treatment/medication code: simvastatin || id:ukb-b-11268	Oesophageal cancer || id:ieu-b-4960	ukb-b-11268	ieu-b-4960	372756	rs2673134	-0.00505221	0.00326278	0.121517
486	Treatment/medication code: simvastatin || id:ukb-b-11268	Oesophageal cancer || id:ieu-b-4960	ukb-b-11268	ieu-b-4960	372756	rs2737231	-0.00460526	0.0033752	0.172429
487	Treatment/medication code: simvastatin || id:ukb-b-11268	Oesophageal cancer || id:ieu-b-4960	ukb-b-11268	ieu-b-4960	372756	rs2738447	-0.00499733	0.00334922	0.135677
488	Treatment/medication code: simvastatin || id:ukb-b-11268	Oesophageal cancer || id:ieu-b-4960	ukb-b-11268	ieu-b-4960	372756	rs2980888	-0.00465089	0.00344277	0.176723
489	Treatment/medication code: simvastatin || id:ukb-b-11268	Oesophageal cancer || id:ieu-b-4960	ukb-b-11268	ieu-b-4960	372756	rs3104415	-0.00408977	0.00337133	0.225091
490	Treatment/medication code: simvastatin || id:ukb-b-11268	Oesophageal cancer || id:ieu-b-4960	ukb-b-11268	ieu-b-4960	372756	rs3127580	-0.00508908	0.00322298	0.114337
491	Treatment/medication code: simvastatin || id:ukb-b-11268	Oesophageal cancer || id:ieu-b-4960	ukb-b-11268	ieu-b-4960	372756	rs34042070	-0.00404628	0.00337173	0.230116
492	Treatment/medication code: simvastatin || id:ukb-b-11268	Oesophageal cancer || id:ieu-b-4960	ukb-b-11268	ieu-b-4960	372756	rs35198068	-0.00391554	0.00337906	0.246552
493	Treatment/medication code: simvastatin || id:ukb-b-11268	Oesophageal cancer || id:ieu-b-4960	ukb-b-11268	ieu-b-4960	372756	rs4299376	-0.00385489	0.00340109	0.257034
494	Treatment/medication code: simvastatin || id:ukb-b-11268	Oesophageal cancer || id:ieu-b-4960	ukb-b-11268	ieu-b-4960	372756	rs4360309	-0.00425109	0.00339069	0.209931
495	Treatment/medication code: simvastatin || id:ukb-b-11268	Oesophageal cancer || id:ieu-b-4960	ukb-b-11268	ieu-b-4960	372756	rs57180587	-0.00460975	0.00339875	0.175001
496	Treatment/medication code: simvastatin || id:ukb-b-11268	Oesophageal cancer || id:ieu-b-4960	ukb-b-11268	ieu-b-4960	372756	rs58542926	-0.00382247	0.00332462	0.250248
497	Treatment/medication code: simvastatin || id:ukb-b-11268	Oesophageal cancer || id:ieu-b-4960	ukb-b-11268	ieu-b-4960	372756	rs635634	-0.00390338	0.00336573	0.246154
498	Treatment/medication code: simvastatin || id:ukb-b-11268	Oesophageal cancer || id:ieu-b-4960	ukb-b-11268	ieu-b-4960	372756	rs645040	-0.00454484	0.00338889	0.179888
499	Treatment/medication code: simvastatin || id:ukb-b-11268	Oesophageal cancer || id:ieu-b-4960	ukb-b-11268	ieu-b-4960	372756	rs693668	-0.00401604	0.00335726	0.231609
500	Treatment/medication code: simvastatin || id:ukb-b-11268	Oesophageal cancer || id:ieu-b-4960	ukb-b-11268	ieu-b-4960	372756	rs7412	-0.00436341	0.00367938	0.235658
501	Treatment/medication code: simvastatin || id:ukb-b-11268	Oesophageal cancer || id:ieu-b-4960	ukb-b-11268	ieu-b-4960	372756	rs74617384	-0.0045932	0.00342134	0.179429
502	Treatment/medication code: simvastatin || id:ukb-b-11268	Oesophageal cancer || id:ieu-b-4960	ukb-b-11268	ieu-b-4960	372756	rs7513688	-0.00430852	0.00339398	0.204277
503	Treatment/medication code: simvastatin || id:ukb-b-11268	Oesophageal cancer || id:ieu-b-4960	ukb-b-11268	ieu-b-4960	372756	rs79598313	-0.00407486	0.0033652	0.22594
504	Treatment/medication code: simvastatin || id:ukb-b-11268	Oesophageal cancer || id:ieu-b-4960	ukb-b-11268	ieu-b-4960	372756	rs8126001	-0.00447648	0.00339138	0.186849
505	Treatment/medication code: simvastatin || id:ukb-b-11268	Oesophageal cancer || id:ieu-b-4960	ukb-b-11268	ieu-b-4960	372756	rs9368222	-0.00415617	0.00338476	0.219482
506	Treatment/medication code: simvastatin || id:ukb-b-11268	Oesophageal cancer || id:ieu-b-4960	ukb-b-11268	ieu-b-4960	372756	rs964184	-0.00548361	0.00335037	0.101689
507	Treatment/medication code: simvastatin || id:ukb-b-11268	Oesophageal cancer || id:ieu-b-4960	ukb-b-11268	ieu-b-4960	372756	All	-0.00437526	0.0033326	0.189227
