# Supplementary material for: Assessing the role of lipid-lowering therapy on multi-cancer prevention: A mendelian randomization study
Source: Front Pharmacol. 2023 Apr 19;14:1109580. doi: 10.3389/fphar.2023.1109580 (PMC10154601; doi:10.3389/fphar.2023.1109580)
Supplement: Supplementary file 2 [file DataSheet1.ZIP › Table S13-simvastatin-mr_base_singlesnp.xlsx]

## Sheet: Table S13-simvastatin-mr_base_s
	Exposure	Outcome	id.exposure	id.outcome	samplesize	SNP	b	se	p
1	Treatment/medication code: simvastatin || id:ukb-b-11268	Breast cancer (iCOGS) || id:ieu-a-1130	ukb-b-11268	ieu-a-1130	89677	rs10410835	-1.35017	2.52539	0.592902
2	Treatment/medication code: simvastatin || id:ukb-b-11268	Breast cancer (iCOGS) || id:ieu-a-1130	ukb-b-11268	ieu-a-1130	89677	rs1081105	1.23506	2.88306	0.66837
3	Treatment/medication code: simvastatin || id:ukb-b-11268	Breast cancer (iCOGS) || id:ieu-a-1130	ukb-b-11268	ieu-a-1130	89677	rs10857147	4.50985	3.32258	0.174675
4	Treatment/medication code: simvastatin || id:ukb-b-11268	Breast cancer (iCOGS) || id:ieu-a-1130	ukb-b-11268	ieu-a-1130	89677	rs112552009	0.45979	1.15706	0.691089
5	Treatment/medication code: simvastatin || id:ukb-b-11268	Breast cancer (iCOGS) || id:ieu-a-1130	ukb-b-11268	ieu-a-1130	89677	rs11570891	-1.99926	2.40806	0.406405
6	Treatment/medication code: simvastatin || id:ukb-b-11268	Breast cancer (iCOGS) || id:ieu-a-1130	ukb-b-11268	ieu-a-1130	89677	rs11591147	1.57854	1.55975	0.311515
7	Treatment/medication code: simvastatin || id:ukb-b-11268	Breast cancer (iCOGS) || id:ieu-a-1130	ukb-b-11268	ieu-a-1130	89677	rs11601507	4.03721	2.88186	0.161243
8	Treatment/medication code: simvastatin || id:ukb-b-11268	Breast cancer (iCOGS) || id:ieu-a-1130	ukb-b-11268	ieu-a-1130	89677	rs117733303	-1.25058	2.47501	0.613359
9	Treatment/medication code: simvastatin || id:ukb-b-11268	Breast cancer (iCOGS) || id:ieu-a-1130	ukb-b-11268	ieu-a-1130	89677	rs1260326	2.39056	2.54363	0.34731
10	Treatment/medication code: simvastatin || id:ukb-b-11268	Breast cancer (iCOGS) || id:ieu-a-1130	ukb-b-11268	ieu-a-1130	89677	rs12740374	-1.04286	0.990715	0.29251
11	Treatment/medication code: simvastatin || id:ukb-b-11268	Breast cancer (iCOGS) || id:ieu-a-1130	ukb-b-11268	ieu-a-1130	89677	rs12916	1.31984	1.97677	0.50434
12	Treatment/medication code: simvastatin || id:ukb-b-11268	Breast cancer (iCOGS) || id:ieu-a-1130	ukb-b-11268	ieu-a-1130	89677	rs13167071	6.93272	3.04301	0.0227119
13	Treatment/medication code: simvastatin || id:ukb-b-11268	Breast cancer (iCOGS) || id:ieu-a-1130	ukb-b-11268	ieu-a-1130	89677	rs1367117	1.90575	1.2816	0.137013
14	Treatment/medication code: simvastatin || id:ukb-b-11268	Breast cancer (iCOGS) || id:ieu-a-1130	ukb-b-11268	ieu-a-1130	89677	rs1421085	-14.717	1.98944	1.39e-13
15	Treatment/medication code: simvastatin || id:ukb-b-11268	Breast cancer (iCOGS) || id:ieu-a-1130	ukb-b-11268	ieu-a-1130	89677	rs1831733	-4.73119	1.92679	0.0140698
16	Treatment/medication code: simvastatin || id:ukb-b-11268	Breast cancer (iCOGS) || id:ieu-a-1130	ukb-b-11268	ieu-a-1130	89677	rs2207132	2.84702	2.4805	0.251067
17	Treatment/medication code: simvastatin || id:ukb-b-11268	Breast cancer (iCOGS) || id:ieu-a-1130	ukb-b-11268	ieu-a-1130	89677	rs2618567	1.77317	3.6765	0.629594
18	Treatment/medication code: simvastatin || id:ukb-b-11268	Breast cancer (iCOGS) || id:ieu-a-1130	ukb-b-11268	ieu-a-1130	89677	rs2673134	2.10015	2.50231	0.401309
19	Treatment/medication code: simvastatin || id:ukb-b-11268	Breast cancer (iCOGS) || id:ieu-a-1130	ukb-b-11268	ieu-a-1130	89677	rs2737231	7.93472	2.73961	0.00377596
20	Treatment/medication code: simvastatin || id:ukb-b-11268	Breast cancer (iCOGS) || id:ieu-a-1130	ukb-b-11268	ieu-a-1130	89677	rs2738447	1.03481	1.81184	0.567906
21	Treatment/medication code: simvastatin || id:ukb-b-11268	Breast cancer (iCOGS) || id:ieu-a-1130	ukb-b-11268	ieu-a-1130	89677	rs2980888	-1.2202	1.48085	0.409947
22	Treatment/medication code: simvastatin || id:ukb-b-11268	Breast cancer (iCOGS) || id:ieu-a-1130	ukb-b-11268	ieu-a-1130	89677	rs3104415	-0.252879	2.51906	0.920038
23	Treatment/medication code: simvastatin || id:ukb-b-11268	Breast cancer (iCOGS) || id:ieu-a-1130	ukb-b-11268	ieu-a-1130	89677	rs34042070	-2.05859	2.23767	0.35759
24	Treatment/medication code: simvastatin || id:ukb-b-11268	Breast cancer (iCOGS) || id:ieu-a-1130	ukb-b-11268	ieu-a-1130	89677	rs35198068	5.91312	1.85106	0.001401
25	Treatment/medication code: simvastatin || id:ukb-b-11268	Breast cancer (iCOGS) || id:ieu-a-1130	ukb-b-11268	ieu-a-1130	89677	rs4299376	-3.34361	1.82847	0.0674535
26	Treatment/medication code: simvastatin || id:ukb-b-11268	Breast cancer (iCOGS) || id:ieu-a-1130	ukb-b-11268	ieu-a-1130	89677	rs4360309	-1.24173	3.10564	0.689282
27	Treatment/medication code: simvastatin || id:ukb-b-11268	Breast cancer (iCOGS) || id:ieu-a-1130	ukb-b-11268	ieu-a-1130	89677	rs57180587	1.41481	2.01434	0.482447
28	Treatment/medication code: simvastatin || id:ukb-b-11268	Breast cancer (iCOGS) || id:ieu-a-1130	ukb-b-11268	ieu-a-1130	89677	rs58542926	-3.07695	2.21081	0.163991
29	Treatment/medication code: simvastatin || id:ukb-b-11268	Breast cancer (iCOGS) || id:ieu-a-1130	ukb-b-11268	ieu-a-1130	89677	rs635634	9.47357	1.98569	1.83e-06
30	Treatment/medication code: simvastatin || id:ukb-b-11268	Breast cancer (iCOGS) || id:ieu-a-1130	ukb-b-11268	ieu-a-1130	89677	rs645040	-2.09213	2.53291	0.408818
31	Treatment/medication code: simvastatin || id:ukb-b-11268	Breast cancer (iCOGS) || id:ieu-a-1130	ukb-b-11268	ieu-a-1130	89677	rs693668	-0.409489	3.22503	0.898962
32	Treatment/medication code: simvastatin || id:ukb-b-11268	Breast cancer (iCOGS) || id:ieu-a-1130	ukb-b-11268	ieu-a-1130	89677	rs7412	0.192724	0.699013	0.782772
33	Treatment/medication code: simvastatin || id:ukb-b-11268	Breast cancer (iCOGS) || id:ieu-a-1130	ukb-b-11268	ieu-a-1130	89677	rs74617384	2.85359	1.70428	0.094058
34	Treatment/medication code: simvastatin || id:ukb-b-11268	Breast cancer (iCOGS) || id:ieu-a-1130	ukb-b-11268	ieu-a-1130	89677	rs7513688	-1.15692	2.99962	0.699727
35	Treatment/medication code: simvastatin || id:ukb-b-11268	Breast cancer (iCOGS) || id:ieu-a-1130	ukb-b-11268	ieu-a-1130	89677	rs7534572	-0.77282	2.17074	0.721828
36	Treatment/medication code: simvastatin || id:ukb-b-11268	Breast cancer (iCOGS) || id:ieu-a-1130	ukb-b-11268	ieu-a-1130	89677	rs79598313	-1.11813	2.8482	0.694633
37	Treatment/medication code: simvastatin || id:ukb-b-11268	Breast cancer (iCOGS) || id:ieu-a-1130	ukb-b-11268	ieu-a-1130	89677	rs8126001	-4.10129	3.05321	0.179185
38	Treatment/medication code: simvastatin || id:ukb-b-11268	Breast cancer (iCOGS) || id:ieu-a-1130	ukb-b-11268	ieu-a-1130	89677	rs9368222	1.95599	2.38359	0.41187
39	Treatment/medication code: simvastatin || id:ukb-b-11268	Breast cancer (iCOGS) || id:ieu-a-1130	ukb-b-11268	ieu-a-1130	89677	rs964184	-0.73389	1.29404	0.570624
40	Treatment/medication code: simvastatin || id:ukb-b-11268	Breast cancer (iCOGS) || id:ieu-a-1130	ukb-b-11268	ieu-a-1130	89677	All - Inverse variance weighted	0.162502	0.551616	0.768306
41	Treatment/medication code: simvastatin || id:ukb-b-11268	Breast cancer (iCOGS) || id:ieu-a-1130	ukb-b-11268	ieu-a-1130	89677	All - MR Egger	0.342434	1.12284	0.762097
42	Treatment/medication code: simvastatin || id:ukb-b-11268	Bladder cancer || id:ieu-b-4874	ukb-b-11268	ieu-b-4874	373295	rs10410835	0.0330335	0.0307443	0.282616
43	Treatment/medication code: simvastatin || id:ukb-b-11268	Bladder cancer || id:ieu-b-4874	ukb-b-11268	ieu-b-4874	373295	rs1081105	0.0048152	0.0307887	0.875722
44	Treatment/medication code: simvastatin || id:ukb-b-11268	Bladder cancer || id:ieu-b-4874	ukb-b-11268	ieu-b-4874	373295	rs10857147	0.0448291	0.0332461	0.17753
45	Treatment/medication code: simvastatin || id:ukb-b-11268	Bladder cancer || id:ieu-b-4874	ukb-b-11268	ieu-b-4874	373295	rs112552009	0.0249451	0.0138093	0.0708569
46	Treatment/medication code: simvastatin || id:ukb-b-11268	Bladder cancer || id:ieu-b-4874	ukb-b-11268	ieu-b-4874	373295	rs11570891	-0.0735541	0.0338146	0.0296137
47	Treatment/medication code: simvastatin || id:ukb-b-11268	Bladder cancer || id:ieu-b-4874	ukb-b-11268	ieu-b-4874	373295	rs11591147	0.0187665	0.0173358	0.279018
48	Treatment/medication code: simvastatin || id:ukb-b-11268	Bladder cancer || id:ieu-b-4874	ukb-b-11268	ieu-b-4874	373295	rs11601507	-0.0409813	0.0341751	0.230468
49	Treatment/medication code: simvastatin || id:ukb-b-11268	Bladder cancer || id:ieu-b-4874	ukb-b-11268	ieu-b-4874	373295	rs117733303	3.21e-05	0.0312846	0.999181
50	Treatment/medication code: simvastatin || id:ukb-b-11268	Bladder cancer || id:ieu-b-4874	ukb-b-11268	ieu-b-4874	373295	rs1260326	-0.0278154	0.0352351	0.429864
51	Treatment/medication code: simvastatin || id:ukb-b-11268	Bladder cancer || id:ieu-b-4874	ukb-b-11268	ieu-b-4874	373295	rs12740374	0.00554878	0.0136942	0.685337
52	Treatment/medication code: simvastatin || id:ukb-b-11268	Bladder cancer || id:ieu-b-4874	ukb-b-11268	ieu-b-4874	373295	rs12916	0.0173145	0.0275622	0.529874
53	Treatment/medication code: simvastatin || id:ukb-b-11268	Bladder cancer || id:ieu-b-4874	ukb-b-11268	ieu-b-4874	373295	rs13167071	-0.0330608	0.0361697	0.360693
54	Treatment/medication code: simvastatin || id:ukb-b-11268	Bladder cancer || id:ieu-b-4874	ukb-b-11268	ieu-b-4874	373295	rs1367117	0.0152921	0.0176362	0.385896
55	Treatment/medication code: simvastatin || id:ukb-b-11268	Bladder cancer || id:ieu-b-4874	ukb-b-11268	ieu-b-4874	373295	rs1421085	0.0386343	0.0277878	0.164428
56	Treatment/medication code: simvastatin || id:ukb-b-11268	Bladder cancer || id:ieu-b-4874	ukb-b-11268	ieu-b-4874	373295	rs1831733	0.00417656	0.0267907	0.876115
57	Treatment/medication code: simvastatin || id:ukb-b-11268	Bladder cancer || id:ieu-b-4874	ukb-b-11268	ieu-b-4874	373295	rs2207132	0.0117726	0.0285525	0.680108
58	Treatment/medication code: simvastatin || id:ukb-b-11268	Bladder cancer || id:ieu-b-4874	ukb-b-11268	ieu-b-4874	373295	rs2618567	-0.0348702	0.0350156	0.319324
59	Treatment/medication code: simvastatin || id:ukb-b-11268	Bladder cancer || id:ieu-b-4874	ukb-b-11268	ieu-b-4874	373295	rs2673134	0.0845301	0.0330291	0.0104894
60	Treatment/medication code: simvastatin || id:ukb-b-11268	Bladder cancer || id:ieu-b-4874	ukb-b-11268	ieu-b-4874	373295	rs2737231	-0.00403755	0.0374164	0.914068
61	Treatment/medication code: simvastatin || id:ukb-b-11268	Bladder cancer || id:ieu-b-4874	ukb-b-11268	ieu-b-4874	373295	rs2738447	-0.0371213	0.0253631	0.143304
62	Treatment/medication code: simvastatin || id:ukb-b-11268	Bladder cancer || id:ieu-b-4874	ukb-b-11268	ieu-b-4874	373295	rs2980888	-0.0286708	0.018814	0.127532
63	Treatment/medication code: simvastatin || id:ukb-b-11268	Bladder cancer || id:ieu-b-4874	ukb-b-11268	ieu-b-4874	373295	rs3104415	-0.0202765	0.0347991	0.560112
64	Treatment/medication code: simvastatin || id:ukb-b-11268	Bladder cancer || id:ieu-b-4874	ukb-b-11268	ieu-b-4874	373295	rs3127580	-0.0151923	0.0351815	0.665868
65	Treatment/medication code: simvastatin || id:ukb-b-11268	Bladder cancer || id:ieu-b-4874	ukb-b-11268	ieu-b-4874	373295	rs34042070	0.0183634	0.0320477	0.566643
66	Treatment/medication code: simvastatin || id:ukb-b-11268	Bladder cancer || id:ieu-b-4874	ukb-b-11268	ieu-b-4874	373295	rs35198068	0.0483813	0.0255192	0.0579754
67	Treatment/medication code: simvastatin || id:ukb-b-11268	Bladder cancer || id:ieu-b-4874	ukb-b-11268	ieu-b-4874	373295	rs4299376	0.0266159	0.0212411	0.210192
68	Treatment/medication code: simvastatin || id:ukb-b-11268	Bladder cancer || id:ieu-b-4874	ukb-b-11268	ieu-b-4874	373295	rs4360309	-0.0349741	0.0364506	0.337311
69	Treatment/medication code: simvastatin || id:ukb-b-11268	Bladder cancer || id:ieu-b-4874	ukb-b-11268	ieu-b-4874	373295	rs57180587	-0.0169058	0.0277401	0.542235
70	Treatment/medication code: simvastatin || id:ukb-b-11268	Bladder cancer || id:ieu-b-4874	ukb-b-11268	ieu-b-4874	373295	rs58542926	-0.0229584	0.0308416	0.456636
71	Treatment/medication code: simvastatin || id:ukb-b-11268	Bladder cancer || id:ieu-b-4874	ukb-b-11268	ieu-b-4874	373295	rs635634	-0.030176	0.0274014	0.270784
72	Treatment/medication code: simvastatin || id:ukb-b-11268	Bladder cancer || id:ieu-b-4874	ukb-b-11268	ieu-b-4874	373295	rs645040	-0.0358083	0.0346674	0.301646
73	Treatment/medication code: simvastatin || id:ukb-b-11268	Bladder cancer || id:ieu-b-4874	ukb-b-11268	ieu-b-4874	373295	rs693668	-0.0321689	0.0343583	0.349131
74	Treatment/medication code: simvastatin || id:ukb-b-11268	Bladder cancer || id:ieu-b-4874	ukb-b-11268	ieu-b-4874	373295	rs7412	-0.00463532	0.00967431	0.631841
75	Treatment/medication code: simvastatin || id:ukb-b-11268	Bladder cancer || id:ieu-b-4874	ukb-b-11268	ieu-b-4874	373295	rs74617384	0.000938014	0.0224653	0.966695
76	Treatment/medication code: simvastatin || id:ukb-b-11268	Bladder cancer || id:ieu-b-4874	ukb-b-11268	ieu-b-4874	373295	rs7513688	0.0157015	0.0370303	0.671553
77	Treatment/medication code: simvastatin || id:ukb-b-11268	Bladder cancer || id:ieu-b-4874	ukb-b-11268	ieu-b-4874	373295	rs79598313	-0.0509216	0.0359285	0.156394
78	Treatment/medication code: simvastatin || id:ukb-b-11268	Bladder cancer || id:ieu-b-4874	ukb-b-11268	ieu-b-4874	373295	rs8126001	0.0318491	0.0374122	0.394601
79	Treatment/medication code: simvastatin || id:ukb-b-11268	Bladder cancer || id:ieu-b-4874	ukb-b-11268	ieu-b-4874	373295	rs9368222	-0.0190583	0.0336827	0.571518
80	Treatment/medication code: simvastatin || id:ukb-b-11268	Bladder cancer || id:ieu-b-4874	ukb-b-11268	ieu-b-4874	373295	rs964184	-0.0287076	0.0179698	0.110144
81	Treatment/medication code: simvastatin || id:ukb-b-11268	Bladder cancer || id:ieu-b-4874	ukb-b-11268	ieu-b-4874	373295	All - Inverse variance weighted	-7.69e-07	0.00429455	0.999857
82	Treatment/medication code: simvastatin || id:ukb-b-11268	Bladder cancer || id:ieu-b-4874	ukb-b-11268	ieu-b-4874	373295	All - MR Egger	0.00177037	0.00861834	0.838371
83	Treatment/medication code: simvastatin || id:ukb-b-11268	cervical cancer || id:ieu-b-4876	ukb-b-11268	ieu-b-4876	199086	rs10410835	-0.0144922	0.0383245	0.705323
84	Treatment/medication code: simvastatin || id:ukb-b-11268	cervical cancer || id:ieu-b-4876	ukb-b-11268	ieu-b-4876	199086	rs1081105	0.038869	0.0383393	0.31067
85	Treatment/medication code: simvastatin || id:ukb-b-11268	cervical cancer || id:ieu-b-4876	ukb-b-11268	ieu-b-4876	199086	rs10857147	0.0594824	0.0413614	0.150402
86	Treatment/medication code: simvastatin || id:ukb-b-11268	cervical cancer || id:ieu-b-4876	ukb-b-11268	ieu-b-4876	199086	rs112552009	-0.0186313	0.0172128	0.279069
87	Treatment/medication code: simvastatin || id:ukb-b-11268	cervical cancer || id:ieu-b-4876	ukb-b-11268	ieu-b-4876	199086	rs11570891	-0.00687784	0.0421203	0.87029
88	Treatment/medication code: simvastatin || id:ukb-b-11268	cervical cancer || id:ieu-b-4876	ukb-b-11268	ieu-b-4876	199086	rs11601507	0.0183513	0.0425738	0.666434
89	Treatment/medication code: simvastatin || id:ukb-b-11268	cervical cancer || id:ieu-b-4876	ukb-b-11268	ieu-b-4876	199086	rs1260326	0.0748673	0.0439003	0.0881208
90	Treatment/medication code: simvastatin || id:ukb-b-11268	cervical cancer || id:ieu-b-4876	ukb-b-11268	ieu-b-4876	199086	rs12740374	-0.0227099	0.0170738	0.183484
91	Treatment/medication code: simvastatin || id:ukb-b-11268	cervical cancer || id:ieu-b-4876	ukb-b-11268	ieu-b-4876	199086	rs12916	0.0336987	0.0342906	0.325735
92	Treatment/medication code: simvastatin || id:ukb-b-11268	cervical cancer || id:ieu-b-4876	ukb-b-11268	ieu-b-4876	199086	rs13167071	-0.0481334	0.0450419	0.285234
93	Treatment/medication code: simvastatin || id:ukb-b-11268	cervical cancer || id:ieu-b-4876	ukb-b-11268	ieu-b-4876	199086	rs1367117	-0.0110691	0.0219411	0.613917
94	Treatment/medication code: simvastatin || id:ukb-b-11268	cervical cancer || id:ieu-b-4876	ukb-b-11268	ieu-b-4876	199086	rs1421085	-0.0424907	0.0346374	0.219925
95	Treatment/medication code: simvastatin || id:ukb-b-11268	cervical cancer || id:ieu-b-4876	ukb-b-11268	ieu-b-4876	199086	rs1831733	-0.0482721	0.0333512	0.147789
96	Treatment/medication code: simvastatin || id:ukb-b-11268	cervical cancer || id:ieu-b-4876	ukb-b-11268	ieu-b-4876	199086	rs2207132	-0.0648747	0.0353139	0.0661972
97	Treatment/medication code: simvastatin || id:ukb-b-11268	cervical cancer || id:ieu-b-4876	ukb-b-11268	ieu-b-4876	199086	rs2618567	-0.0166441	0.0436202	0.702781
98	Treatment/medication code: simvastatin || id:ukb-b-11268	cervical cancer || id:ieu-b-4876	ukb-b-11268	ieu-b-4876	199086	rs2673134	-0.0319731	0.0411291	0.436932
99	Treatment/medication code: simvastatin || id:ukb-b-11268	cervical cancer || id:ieu-b-4876	ukb-b-11268	ieu-b-4876	199086	rs2737231	-0.112954	0.0465431	0.0152298
100	Treatment/medication code: simvastatin || id:ukb-b-11268	cervical cancer || id:ieu-b-4876	ukb-b-11268	ieu-b-4876	199086	rs2738447	-0.00633091	0.031566	0.841042
101	Treatment/medication code: simvastatin || id:ukb-b-11268	cervical cancer || id:ieu-b-4876	ukb-b-11268	ieu-b-4876	199086	rs2980888	-0.00910574	0.0234383	0.697647
102	Treatment/medication code: simvastatin || id:ukb-b-11268	cervical cancer || id:ieu-b-4876	ukb-b-11268	ieu-b-4876	199086	rs3104415	0.0365016	0.0433148	0.399393
103	Treatment/medication code: simvastatin || id:ukb-b-11268	cervical cancer || id:ieu-b-4876	ukb-b-11268	ieu-b-4876	199086	rs3127580	0.0391418	0.0437705	0.371188
104	Treatment/medication code: simvastatin || id:ukb-b-11268	cervical cancer || id:ieu-b-4876	ukb-b-11268	ieu-b-4876	199086	rs34042070	-0.00089006	0.0399094	0.982207
105	Treatment/medication code: simvastatin || id:ukb-b-11268	cervical cancer || id:ieu-b-4876	ukb-b-11268	ieu-b-4876	199086	rs35198068	0.0161856	0.0318426	0.611242
106	Treatment/medication code: simvastatin || id:ukb-b-11268	cervical cancer || id:ieu-b-4876	ukb-b-11268	ieu-b-4876	199086	rs4299376	-0.00382865	0.0264489	0.884903
107	Treatment/medication code: simvastatin || id:ukb-b-11268	cervical cancer || id:ieu-b-4876	ukb-b-11268	ieu-b-4876	199086	rs4360309	0.0374911	0.0453257	0.408152
108	Treatment/medication code: simvastatin || id:ukb-b-11268	cervical cancer || id:ieu-b-4876	ukb-b-11268	ieu-b-4876	199086	rs57180587	-0.00422773	0.0345714	0.90267
109	Treatment/medication code: simvastatin || id:ukb-b-11268	cervical cancer || id:ieu-b-4876	ukb-b-11268	ieu-b-4876	199086	rs58542926	0.0570347	0.0383208	0.136659
110	Treatment/medication code: simvastatin || id:ukb-b-11268	cervical cancer || id:ieu-b-4876	ukb-b-11268	ieu-b-4876	199086	rs635634	-0.0236312	0.03413	0.488693
111	Treatment/medication code: simvastatin || id:ukb-b-11268	cervical cancer || id:ieu-b-4876	ukb-b-11268	ieu-b-4876	199086	rs645040	0.0156041	0.0432148	0.718038
112	Treatment/medication code: simvastatin || id:ukb-b-11268	cervical cancer || id:ieu-b-4876	ukb-b-11268	ieu-b-4876	199086	rs693668	0.0259352	0.0427589	0.544153
113	Treatment/medication code: simvastatin || id:ukb-b-11268	cervical cancer || id:ieu-b-4876	ukb-b-11268	ieu-b-4876	199086	rs7412	0.00670842	0.012045	0.577564
114	Treatment/medication code: simvastatin || id:ukb-b-11268	cervical cancer || id:ieu-b-4876	ukb-b-11268	ieu-b-4876	199086	rs74617384	0.00245851	0.0279184	0.929829
115	Treatment/medication code: simvastatin || id:ukb-b-11268	cervical cancer || id:ieu-b-4876	ukb-b-11268	ieu-b-4876	199086	rs7513688	0.0433549	0.046041	0.346367
116	Treatment/medication code: simvastatin || id:ukb-b-11268	cervical cancer || id:ieu-b-4876	ukb-b-11268	ieu-b-4876	199086	rs79598313	0.0387524	0.0445034	0.383877
117	Treatment/medication code: simvastatin || id:ukb-b-11268	cervical cancer || id:ieu-b-4876	ukb-b-11268	ieu-b-4876	199086	rs8126001	-0.0841702	0.0466093	0.0709394
118	Treatment/medication code: simvastatin || id:ukb-b-11268	cervical cancer || id:ieu-b-4876	ukb-b-11268	ieu-b-4876	199086	rs9368222	0.0288629	0.0419784	0.491726
119	Treatment/medication code: simvastatin || id:ukb-b-11268	cervical cancer || id:ieu-b-4876	ukb-b-11268	ieu-b-4876	199086	rs964184	-0.0200977	0.022337	0.368252
120	Treatment/medication code: simvastatin || id:ukb-b-11268	cervical cancer || id:ieu-b-4876	ukb-b-11268	ieu-b-4876	199086	All - Inverse variance weighted	-0.00399246	0.00500877	0.425396
121	Treatment/medication code: simvastatin || id:ukb-b-11268	cervical cancer || id:ieu-b-4876	ukb-b-11268	ieu-b-4876	199086	All - MR Egger	-0.0054837	0.0105375	0.606062
122	Treatment/medication code: simvastatin || id:ukb-b-11268	Head and neck cancer || id:ieu-b-4912	ukb-b-11268	ieu-b-4912	373122	rs10410835	0.00377239	0.0286139	0.895113
123	Treatment/medication code: simvastatin || id:ukb-b-11268	Head and neck cancer || id:ieu-b-4912	ukb-b-11268	ieu-b-4912	373122	rs1081105	-0.0194027	0.0286606	0.498416
124	Treatment/medication code: simvastatin || id:ukb-b-11268	Head and neck cancer || id:ieu-b-4912	ukb-b-11268	ieu-b-4912	373122	rs10857147	0.00109732	0.0310002	0.971763
125	Treatment/medication code: simvastatin || id:ukb-b-11268	Head and neck cancer || id:ieu-b-4912	ukb-b-11268	ieu-b-4912	373122	rs112552009	0.00606377	0.0128515	0.637045
126	Treatment/medication code: simvastatin || id:ukb-b-11268	Head and neck cancer || id:ieu-b-4912	ukb-b-11268	ieu-b-4912	373122	rs11570891	0.0362817	0.0314631	0.248849
127	Treatment/medication code: simvastatin || id:ukb-b-11268	Head and neck cancer || id:ieu-b-4912	ukb-b-11268	ieu-b-4912	373122	rs11591147	0.00159	0.0161312	0.921482
128	Treatment/medication code: simvastatin || id:ukb-b-11268	Head and neck cancer || id:ieu-b-4912	ukb-b-11268	ieu-b-4912	373122	rs11601507	0.021039	0.0318013	0.508242
129	Treatment/medication code: simvastatin || id:ukb-b-11268	Head and neck cancer || id:ieu-b-4912	ukb-b-11268	ieu-b-4912	373122	rs117733303	0.0325978	0.0291108	0.262806
130	Treatment/medication code: simvastatin || id:ukb-b-11268	Head and neck cancer || id:ieu-b-4912	ukb-b-11268	ieu-b-4912	373122	rs1260326	-0.0191964	0.0327948	0.558312
131	Treatment/medication code: simvastatin || id:ukb-b-11268	Head and neck cancer || id:ieu-b-4912	ukb-b-11268	ieu-b-4912	373122	rs12740374	-0.0196286	0.0127444	0.123518
132	Treatment/medication code: simvastatin || id:ukb-b-11268	Head and neck cancer || id:ieu-b-4912	ukb-b-11268	ieu-b-4912	373122	rs12916	-0.00371026	0.0256493	0.884985
133	Treatment/medication code: simvastatin || id:ukb-b-11268	Head and neck cancer || id:ieu-b-4912	ukb-b-11268	ieu-b-4912	373122	rs13167071	-0.00827329	0.0336676	0.805888
134	Treatment/medication code: simvastatin || id:ukb-b-11268	Head and neck cancer || id:ieu-b-4912	ukb-b-11268	ieu-b-4912	373122	rs1367117	0.00786461	0.0164154	0.631869
135	Treatment/medication code: simvastatin || id:ukb-b-11268	Head and neck cancer || id:ieu-b-4912	ukb-b-11268	ieu-b-4912	373122	rs1421085	-0.0542885	0.0258645	0.0358208
136	Treatment/medication code: simvastatin || id:ukb-b-11268	Head and neck cancer || id:ieu-b-4912	ukb-b-11268	ieu-b-4912	373122	rs1831733	-0.0200568	0.024938	0.421244
137	Treatment/medication code: simvastatin || id:ukb-b-11268	Head and neck cancer || id:ieu-b-4912	ukb-b-11268	ieu-b-4912	373122	rs2207132	0.00698805	0.0265741	0.792578
138	Treatment/medication code: simvastatin || id:ukb-b-11268	Head and neck cancer || id:ieu-b-4912	ukb-b-11268	ieu-b-4912	373122	rs2618567	0.037919	0.032588	0.24459
139	Treatment/medication code: simvastatin || id:ukb-b-11268	Head and neck cancer || id:ieu-b-4912	ukb-b-11268	ieu-b-4912	373122	rs2673134	-0.0472607	0.0307396	0.124182
140	Treatment/medication code: simvastatin || id:ukb-b-11268	Head and neck cancer || id:ieu-b-4912	ukb-b-11268	ieu-b-4912	373122	rs2737231	-0.0388268	0.0348222	0.264849
141	Treatment/medication code: simvastatin || id:ukb-b-11268	Head and neck cancer || id:ieu-b-4912	ukb-b-11268	ieu-b-4912	373122	rs2738447	-0.00473184	0.0236081	0.841142
142	Treatment/medication code: simvastatin || id:ukb-b-11268	Head and neck cancer || id:ieu-b-4912	ukb-b-11268	ieu-b-4912	373122	rs2980888	-0.009234	0.0175104	0.597955
143	Treatment/medication code: simvastatin || id:ukb-b-11268	Head and neck cancer || id:ieu-b-4912	ukb-b-11268	ieu-b-4912	373122	rs3104415	0.0444457	0.032388	0.169973
144	Treatment/medication code: simvastatin || id:ukb-b-11268	Head and neck cancer || id:ieu-b-4912	ukb-b-11268	ieu-b-4912	373122	rs3127580	-0.0373333	0.032744	0.254221
145	Treatment/medication code: simvastatin || id:ukb-b-11268	Head and neck cancer || id:ieu-b-4912	ukb-b-11268	ieu-b-4912	373122	rs34042070	0.000607694	0.0298297	0.983747
146	Treatment/medication code: simvastatin || id:ukb-b-11268	Head and neck cancer || id:ieu-b-4912	ukb-b-11268	ieu-b-4912	373122	rs35198068	0.00848765	0.0237516	0.720829
147	Treatment/medication code: simvastatin || id:ukb-b-11268	Head and neck cancer || id:ieu-b-4912	ukb-b-11268	ieu-b-4912	373122	rs4299376	-0.00193238	0.0197728	0.922147
148	Treatment/medication code: simvastatin || id:ukb-b-11268	Head and neck cancer || id:ieu-b-4912	ukb-b-11268	ieu-b-4912	373122	rs4360309	-0.0621152	0.0339264	0.0671184
149	Treatment/medication code: simvastatin || id:ukb-b-11268	Head and neck cancer || id:ieu-b-4912	ukb-b-11268	ieu-b-4912	373122	rs57180587	0.0108576	0.0258183	0.674092
150	Treatment/medication code: simvastatin || id:ukb-b-11268	Head and neck cancer || id:ieu-b-4912	ukb-b-11268	ieu-b-4912	373122	rs58542926	-0.0118942	0.028705	0.67861
151	Treatment/medication code: simvastatin || id:ukb-b-11268	Head and neck cancer || id:ieu-b-4912	ukb-b-11268	ieu-b-4912	373122	rs635634	-0.0230878	0.0255049	0.365345
152	Treatment/medication code: simvastatin || id:ukb-b-11268	Head and neck cancer || id:ieu-b-4912	ukb-b-11268	ieu-b-4912	373122	rs645040	-0.0235733	0.0322714	0.465103
153	Treatment/medication code: simvastatin || id:ukb-b-11268	Head and neck cancer || id:ieu-b-4912	ukb-b-11268	ieu-b-4912	373122	rs693668	0.0212582	0.0319809	0.506231
154	Treatment/medication code: simvastatin || id:ukb-b-11268	Head and neck cancer || id:ieu-b-4912	ukb-b-11268	ieu-b-4912	373122	rs7412	0.00999914	0.00900596	0.266878
155	Treatment/medication code: simvastatin || id:ukb-b-11268	Head and neck cancer || id:ieu-b-4912	ukb-b-11268	ieu-b-4912	373122	rs74617384	-0.0252045	0.0209127	0.228118
156	Treatment/medication code: simvastatin || id:ukb-b-11268	Head and neck cancer || id:ieu-b-4912	ukb-b-11268	ieu-b-4912	373122	rs7513688	-0.0398661	0.0344689	0.247443
157	Treatment/medication code: simvastatin || id:ukb-b-11268	Head and neck cancer || id:ieu-b-4912	ukb-b-11268	ieu-b-4912	373122	rs79598313	0.00795585	0.0334309	0.811897
158	Treatment/medication code: simvastatin || id:ukb-b-11268	Head and neck cancer || id:ieu-b-4912	ukb-b-11268	ieu-b-4912	373122	rs8126001	0.0294978	0.034821	0.396923
159	Treatment/medication code: simvastatin || id:ukb-b-11268	Head and neck cancer || id:ieu-b-4912	ukb-b-11268	ieu-b-4912	373122	rs9368222	0.022074	0.0313502	0.481365
160	Treatment/medication code: simvastatin || id:ukb-b-11268	Head and neck cancer || id:ieu-b-4912	ukb-b-11268	ieu-b-4912	373122	rs964184	0.00911924	0.0167209	0.585493
161	Treatment/medication code: simvastatin || id:ukb-b-11268	Head and neck cancer || id:ieu-b-4912	ukb-b-11268	ieu-b-4912	373122	All - Inverse variance weighted	-0.00181962	0.00357315	0.610578
162	Treatment/medication code: simvastatin || id:ukb-b-11268	Head and neck cancer || id:ieu-b-4912	ukb-b-11268	ieu-b-4912	373122	All - MR Egger	0.00703512	0.00708109	0.326916
163	Treatment/medication code: simvastatin || id:ukb-b-11268	Liver & bile duct cancer || id:ieu-b-4915	ukb-b-11268	ieu-b-4915	372366	rs10410835	0.0105627	0.016152	0.513139
164	Treatment/medication code: simvastatin || id:ukb-b-11268	Liver & bile duct cancer || id:ieu-b-4915	ukb-b-11268	ieu-b-4915	372366	rs10857147	-0.0243639	0.0174684	0.163094
165	Treatment/medication code: simvastatin || id:ukb-b-11268	Liver & bile duct cancer || id:ieu-b-4915	ukb-b-11268	ieu-b-4915	372366	rs112552009	-0.0103343	0.00725333	0.154224
166	Treatment/medication code: simvastatin || id:ukb-b-11268	Liver & bile duct cancer || id:ieu-b-4915	ukb-b-11268	ieu-b-4915	372366	rs11570891	0.0270219	0.0177709	0.128367
167	Treatment/medication code: simvastatin || id:ukb-b-11268	Liver & bile duct cancer || id:ieu-b-4915	ukb-b-11268	ieu-b-4915	372366	rs11601507	0.0271992	0.0179503	0.129709
168	Treatment/medication code: simvastatin || id:ukb-b-11268	Liver & bile duct cancer || id:ieu-b-4915	ukb-b-11268	ieu-b-4915	372366	rs1260326	0.0197317	0.0185108	0.286446
169	Treatment/medication code: simvastatin || id:ukb-b-11268	Liver & bile duct cancer || id:ieu-b-4915	ukb-b-11268	ieu-b-4915	372366	rs12740374	-0.000736725	0.0071946	0.918439
170	Treatment/medication code: simvastatin || id:ukb-b-11268	Liver & bile duct cancer || id:ieu-b-4915	ukb-b-11268	ieu-b-4915	372366	rs12916	0.00905327	0.0144781	0.53177
171	Treatment/medication code: simvastatin || id:ukb-b-11268	Liver & bile duct cancer || id:ieu-b-4915	ukb-b-11268	ieu-b-4915	372366	rs13167071	0.024133	0.0190023	0.204082
172	Treatment/medication code: simvastatin || id:ukb-b-11268	Liver & bile duct cancer || id:ieu-b-4915	ukb-b-11268	ieu-b-4915	372366	rs1367117	-0.00939637	0.00926574	0.310536
173	Treatment/medication code: simvastatin || id:ukb-b-11268	Liver & bile duct cancer || id:ieu-b-4915	ukb-b-11268	ieu-b-4915	372366	rs1421085	0.0154958	0.0145987	0.288486
174	Treatment/medication code: simvastatin || id:ukb-b-11268	Liver & bile duct cancer || id:ieu-b-4915	ukb-b-11268	ieu-b-4915	372366	rs1831733	0.00895139	0.0140749	0.524788
175	Treatment/medication code: simvastatin || id:ukb-b-11268	Liver & bile duct cancer || id:ieu-b-4915	ukb-b-11268	ieu-b-4915	372366	rs2618567	-0.0224143	0.0183942	0.223013
176	Treatment/medication code: simvastatin || id:ukb-b-11268	Liver & bile duct cancer || id:ieu-b-4915	ukb-b-11268	ieu-b-4915	372366	rs2673134	-0.0248801	0.0173518	0.151611
177	Treatment/medication code: simvastatin || id:ukb-b-11268	Liver & bile duct cancer || id:ieu-b-4915	ukb-b-11268	ieu-b-4915	372366	rs2737231	0.0410606	0.019656	0.0367109
178	Treatment/medication code: simvastatin || id:ukb-b-11268	Liver & bile duct cancer || id:ieu-b-4915	ukb-b-11268	ieu-b-4915	372366	rs2738447	-0.0261736	0.0133248	0.0494971
179	Treatment/medication code: simvastatin || id:ukb-b-11268	Liver & bile duct cancer || id:ieu-b-4915	ukb-b-11268	ieu-b-4915	372366	rs2980888	0.0139226	0.00988374	0.158941
180	Treatment/medication code: simvastatin || id:ukb-b-11268	Liver & bile duct cancer || id:ieu-b-4915	ukb-b-11268	ieu-b-4915	372366	rs3104415	-0.0292523	0.0182835	0.109614
181	Treatment/medication code: simvastatin || id:ukb-b-11268	Liver & bile duct cancer || id:ieu-b-4915	ukb-b-11268	ieu-b-4915	372366	rs3127580	0.0300654	0.0184817	0.103787
182	Treatment/medication code: simvastatin || id:ukb-b-11268	Liver & bile duct cancer || id:ieu-b-4915	ukb-b-11268	ieu-b-4915	372366	rs34042070	-0.0134941	0.0168373	0.422876
183	Treatment/medication code: simvastatin || id:ukb-b-11268	Liver & bile duct cancer || id:ieu-b-4915	ukb-b-11268	ieu-b-4915	372366	rs35198068	0.00789589	0.0134069	0.555901
184	Treatment/medication code: simvastatin || id:ukb-b-11268	Liver & bile duct cancer || id:ieu-b-4915	ukb-b-11268	ieu-b-4915	372366	rs4299376	-0.0085279	0.0111599	0.444773
185	Treatment/medication code: simvastatin || id:ukb-b-11268	Liver & bile duct cancer || id:ieu-b-4915	ukb-b-11268	ieu-b-4915	372366	rs4360309	-0.00234702	0.0191492	0.902451
186	Treatment/medication code: simvastatin || id:ukb-b-11268	Liver & bile duct cancer || id:ieu-b-4915	ukb-b-11268	ieu-b-4915	372366	rs57180587	0.0301693	0.0145726	0.0384265
187	Treatment/medication code: simvastatin || id:ukb-b-11268	Liver & bile duct cancer || id:ieu-b-4915	ukb-b-11268	ieu-b-4915	372366	rs58542926	-0.0725299	0.0161982	7.55e-06
188	Treatment/medication code: simvastatin || id:ukb-b-11268	Liver & bile duct cancer || id:ieu-b-4915	ukb-b-11268	ieu-b-4915	372366	rs635634	-0.00227695	0.0143947	0.874315
189	Treatment/medication code: simvastatin || id:ukb-b-11268	Liver & bile duct cancer || id:ieu-b-4915	ukb-b-11268	ieu-b-4915	372366	rs645040	0.0211723	0.0182143	0.245072
190	Treatment/medication code: simvastatin || id:ukb-b-11268	Liver & bile duct cancer || id:ieu-b-4915	ukb-b-11268	ieu-b-4915	372366	rs693668	-0.0445253	0.0180508	0.0136379
191	Treatment/medication code: simvastatin || id:ukb-b-11268	Liver & bile duct cancer || id:ieu-b-4915	ukb-b-11268	ieu-b-4915	372366	rs7412	0.00571419	0.00508329	0.260965
192	Treatment/medication code: simvastatin || id:ukb-b-11268	Liver & bile duct cancer || id:ieu-b-4915	ukb-b-11268	ieu-b-4915	372366	rs74617384	0.024338	0.011801	0.0391731
193	Treatment/medication code: simvastatin || id:ukb-b-11268	Liver & bile duct cancer || id:ieu-b-4915	ukb-b-11268	ieu-b-4915	372366	rs7513688	0.0110416	0.0194545	0.570332
194	Treatment/medication code: simvastatin || id:ukb-b-11268	Liver & bile duct cancer || id:ieu-b-4915	ukb-b-11268	ieu-b-4915	372366	rs8126001	0.00574622	0.0196547	0.770012
195	Treatment/medication code: simvastatin || id:ukb-b-11268	Liver & bile duct cancer || id:ieu-b-4915	ukb-b-11268	ieu-b-4915	372366	rs9368222	0.0106445	0.0176947	0.547465
196	Treatment/medication code: simvastatin || id:ukb-b-11268	Liver & bile duct cancer || id:ieu-b-4915	ukb-b-11268	ieu-b-4915	372366	rs964184	-0.00576219	0.00943958	0.541578
197	Treatment/medication code: simvastatin || id:ukb-b-11268	Liver & bile duct cancer || id:ieu-b-4915	ukb-b-11268	ieu-b-4915	372366	All - Inverse variance weighted	0.000737782	0.00319113	0.817161
198	Treatment/medication code: simvastatin || id:ukb-b-11268	Liver & bile duct cancer || id:ieu-b-4915	ukb-b-11268	ieu-b-4915	372366	All - MR Egger	0.000856139	0.00677797	0.900275
199	Treatment/medication code: simvastatin || id:ukb-b-11268	Liver cell carcinoma || id:ieu-b-4953	ukb-b-11268	ieu-b-4953	372184	rs10410835	0.0133603	0.0111975	0.232811
200	Treatment/medication code: simvastatin || id:ukb-b-11268	Liver cell carcinoma || id:ieu-b-4953	ukb-b-11268	ieu-b-4953	372184	rs10857147	-0.0130777	0.0121311	0.281021
201	Treatment/medication code: simvastatin || id:ukb-b-11268	Liver cell carcinoma || id:ieu-b-4953	ukb-b-11268	ieu-b-4953	372184	rs112552009	-0.00873066	0.00502864	0.0825308
202	Treatment/medication code: simvastatin || id:ukb-b-11268	Liver cell carcinoma || id:ieu-b-4953	ukb-b-11268	ieu-b-4953	372184	rs11570891	0.016857	0.0123118	0.170945
203	Treatment/medication code: simvastatin || id:ukb-b-11268	Liver cell carcinoma || id:ieu-b-4953	ukb-b-11268	ieu-b-4953	372184	rs1260326	0.0312686	0.0128334	0.0148298
204	Treatment/medication code: simvastatin || id:ukb-b-11268	Liver cell carcinoma || id:ieu-b-4953	ukb-b-11268	ieu-b-4953	372184	rs12740374	-0.00695796	0.00498754	0.162995
205	Treatment/medication code: simvastatin || id:ukb-b-11268	Liver cell carcinoma || id:ieu-b-4953	ukb-b-11268	ieu-b-4953	372184	rs12916	-0.00162175	0.0100378	0.871649
206	Treatment/medication code: simvastatin || id:ukb-b-11268	Liver cell carcinoma || id:ieu-b-4953	ukb-b-11268	ieu-b-4953	372184	rs13167071	0.0079638	0.0131737	0.545496
207	Treatment/medication code: simvastatin || id:ukb-b-11268	Liver cell carcinoma || id:ieu-b-4953	ukb-b-11268	ieu-b-4953	372184	rs1367117	-0.0130362	0.00642371	0.0424193
208	Treatment/medication code: simvastatin || id:ukb-b-11268	Liver cell carcinoma || id:ieu-b-4953	ukb-b-11268	ieu-b-4953	372184	rs1421085	0.00214032	0.0101211	0.832519
209	Treatment/medication code: simvastatin || id:ukb-b-11268	Liver cell carcinoma || id:ieu-b-4953	ukb-b-11268	ieu-b-4953	372184	rs1831733	0.012254	0.00975778	0.209182
210	Treatment/medication code: simvastatin || id:ukb-b-11268	Liver cell carcinoma || id:ieu-b-4953	ukb-b-11268	ieu-b-4953	372184	rs2618567	-0.00213433	0.0127524	0.867081
211	Treatment/medication code: simvastatin || id:ukb-b-11268	Liver cell carcinoma || id:ieu-b-4953	ukb-b-11268	ieu-b-4953	372184	rs2673134	-0.0227333	0.0120294	0.0587836
212	Treatment/medication code: simvastatin || id:ukb-b-11268	Liver cell carcinoma || id:ieu-b-4953	ukb-b-11268	ieu-b-4953	372184	rs2737231	0.0160245	0.0136266	0.239605
213	Treatment/medication code: simvastatin || id:ukb-b-11268	Liver cell carcinoma || id:ieu-b-4953	ukb-b-11268	ieu-b-4953	372184	rs2738447	-0.0100985	0.00923779	0.274318
214	Treatment/medication code: simvastatin || id:ukb-b-11268	Liver cell carcinoma || id:ieu-b-4953	ukb-b-11268	ieu-b-4953	372184	rs2980888	0.0156703	0.00685203	0.0221985
215	Treatment/medication code: simvastatin || id:ukb-b-11268	Liver cell carcinoma || id:ieu-b-4953	ukb-b-11268	ieu-b-4953	372184	rs3104415	-0.0151068	0.0126752	0.233327
216	Treatment/medication code: simvastatin || id:ukb-b-11268	Liver cell carcinoma || id:ieu-b-4953	ukb-b-11268	ieu-b-4953	372184	rs3127580	0.0235107	0.012813	0.0665183
217	Treatment/medication code: simvastatin || id:ukb-b-11268	Liver cell carcinoma || id:ieu-b-4953	ukb-b-11268	ieu-b-4953	372184	rs34042070	-0.00120161	0.0116724	0.918007
218	Treatment/medication code: simvastatin || id:ukb-b-11268	Liver cell carcinoma || id:ieu-b-4953	ukb-b-11268	ieu-b-4953	372184	rs35198068	-0.0045099	0.00929476	0.627529
219	Treatment/medication code: simvastatin || id:ukb-b-11268	Liver cell carcinoma || id:ieu-b-4953	ukb-b-11268	ieu-b-4953	372184	rs4299376	-0.00332793	0.00773695	0.667098
220	Treatment/medication code: simvastatin || id:ukb-b-11268	Liver cell carcinoma || id:ieu-b-4953	ukb-b-11268	ieu-b-4953	372184	rs4360309	0.00170193	0.0132761	0.897994
221	Treatment/medication code: simvastatin || id:ukb-b-11268	Liver cell carcinoma || id:ieu-b-4953	ukb-b-11268	ieu-b-4953	372184	rs57180587	0.00966126	0.0101035	0.338957
222	Treatment/medication code: simvastatin || id:ukb-b-11268	Liver cell carcinoma || id:ieu-b-4953	ukb-b-11268	ieu-b-4953	372184	rs58542926	-0.0773351	0.0112297	5.71e-12
223	Treatment/medication code: simvastatin || id:ukb-b-11268	Liver cell carcinoma || id:ieu-b-4953	ukb-b-11268	ieu-b-4953	372184	rs635634	0.00452617	0.00997933	0.650149
224	Treatment/medication code: simvastatin || id:ukb-b-11268	Liver cell carcinoma || id:ieu-b-4953	ukb-b-11268	ieu-b-4953	372184	rs645040	0.0300866	0.0126277	0.0171915
225	Treatment/medication code: simvastatin || id:ukb-b-11268	Liver cell carcinoma || id:ieu-b-4953	ukb-b-11268	ieu-b-4953	372184	rs693668	-0.0257535	0.0125147	0.0396032
226	Treatment/medication code: simvastatin || id:ukb-b-11268	Liver cell carcinoma || id:ieu-b-4953	ukb-b-11268	ieu-b-4953	372184	rs7412	0.000673698	0.00352398	0.848388
227	Treatment/medication code: simvastatin || id:ukb-b-11268	Liver cell carcinoma || id:ieu-b-4953	ukb-b-11268	ieu-b-4953	372184	rs74617384	0.0206721	0.00818167	0.011516
228	Treatment/medication code: simvastatin || id:ukb-b-11268	Liver cell carcinoma || id:ieu-b-4953	ukb-b-11268	ieu-b-4953	372184	rs7513688	0.0109504	0.0134873	0.416845
229	Treatment/medication code: simvastatin || id:ukb-b-11268	Liver cell carcinoma || id:ieu-b-4953	ukb-b-11268	ieu-b-4953	372184	rs8126001	-0.0092226	0.013626	0.498508
230	Treatment/medication code: simvastatin || id:ukb-b-11268	Liver cell carcinoma || id:ieu-b-4953	ukb-b-11268	ieu-b-4953	372184	rs9368222	-0.00214684	0.0122682	0.861086
231	Treatment/medication code: simvastatin || id:ukb-b-11268	Liver cell carcinoma || id:ieu-b-4953	ukb-b-11268	ieu-b-4953	372184	rs964184	-0.00608313	0.00654431	0.352615
232	Treatment/medication code: simvastatin || id:ukb-b-11268	Liver cell carcinoma || id:ieu-b-4953	ukb-b-11268	ieu-b-4953	372184	All - Inverse variance weighted	-0.00133714	0.00269261	0.619475
233	Treatment/medication code: simvastatin || id:ukb-b-11268	Liver cell carcinoma || id:ieu-b-4953	ukb-b-11268	ieu-b-4953	372184	All - MR Egger	-0.00450343	0.00565452	0.43184
234	Treatment/medication code: simvastatin || id:ukb-b-11268	Lung cancer || id:ieu-b-4954	ukb-b-11268	ieu-b-4954	374687	rs10410835	-0.0260945	0.0441937	0.554884
235	Treatment/medication code: simvastatin || id:ukb-b-11268	Lung cancer || id:ieu-b-4954	ukb-b-11268	ieu-b-4954	374687	rs1081105	0.0039225	0.0442554	0.929373
236	Treatment/medication code: simvastatin || id:ukb-b-11268	Lung cancer || id:ieu-b-4954	ukb-b-11268	ieu-b-4954	374687	rs10857147	0.054408	0.0478691	0.255705
237	Treatment/medication code: simvastatin || id:ukb-b-11268	Lung cancer || id:ieu-b-4954	ukb-b-11268	ieu-b-4954	374687	rs112552009	-0.00268036	0.019847	0.892571
238	Treatment/medication code: simvastatin || id:ukb-b-11268	Lung cancer || id:ieu-b-4954	ukb-b-11268	ieu-b-4954	374687	rs11570891	0.0460728	0.0485915	0.343045
239	Treatment/medication code: simvastatin || id:ukb-b-11268	Lung cancer || id:ieu-b-4954	ukb-b-11268	ieu-b-4954	374687	rs11591147	0.000426851	0.0249109	0.986329
240	Treatment/medication code: simvastatin || id:ukb-b-11268	Lung cancer || id:ieu-b-4954	ukb-b-11268	ieu-b-4954	374687	rs11601507	0.0531427	0.0491103	0.279204
241	Treatment/medication code: simvastatin || id:ukb-b-11268	Lung cancer || id:ieu-b-4954	ukb-b-11268	ieu-b-4954	374687	rs117733303	0.0415915	0.0449528	0.354848
242	Treatment/medication code: simvastatin || id:ukb-b-11268	Lung cancer || id:ieu-b-4954	ukb-b-11268	ieu-b-4954	374687	rs1260326	-0.0469047	0.0506505	0.354422
243	Treatment/medication code: simvastatin || id:ukb-b-11268	Lung cancer || id:ieu-b-4954	ukb-b-11268	ieu-b-4954	374687	rs12740374	-0.0338158	0.0196846	0.0858189
244	Treatment/medication code: simvastatin || id:ukb-b-11268	Lung cancer || id:ieu-b-4954	ukb-b-11268	ieu-b-4954	374687	rs12916	0.00576091	0.0396157	0.884379
245	Treatment/medication code: simvastatin || id:ukb-b-11268	Lung cancer || id:ieu-b-4954	ukb-b-11268	ieu-b-4954	374687	rs13167071	-0.0388568	0.0519882	0.454812
246	Treatment/medication code: simvastatin || id:ukb-b-11268	Lung cancer || id:ieu-b-4954	ukb-b-11268	ieu-b-4954	374687	rs1367117	-0.0167073	0.0253536	0.509914
247	Treatment/medication code: simvastatin || id:ukb-b-11268	Lung cancer || id:ieu-b-4954	ukb-b-11268	ieu-b-4954	374687	rs1421085	-0.0432061	0.0399474	0.279441
248	Treatment/medication code: simvastatin || id:ukb-b-11268	Lung cancer || id:ieu-b-4954	ukb-b-11268	ieu-b-4954	374687	rs1831733	-0.0404715	0.0385117	0.293311
249	Treatment/medication code: simvastatin || id:ukb-b-11268	Lung cancer || id:ieu-b-4954	ukb-b-11268	ieu-b-4954	374687	rs2207132	0.0583162	0.0410286	0.155214
250	Treatment/medication code: simvastatin || id:ukb-b-11268	Lung cancer || id:ieu-b-4954	ukb-b-11268	ieu-b-4954	374687	rs2618567	-0.0467448	0.0503282	0.352993
251	Treatment/medication code: simvastatin || id:ukb-b-11268	Lung cancer || id:ieu-b-4954	ukb-b-11268	ieu-b-4954	374687	rs2673134	-0.0535153	0.0474755	0.259649
252	Treatment/medication code: simvastatin || id:ukb-b-11268	Lung cancer || id:ieu-b-4954	ukb-b-11268	ieu-b-4954	374687	rs2737231	0.0247244	0.0537813	0.645717
253	Treatment/medication code: simvastatin || id:ukb-b-11268	Lung cancer || id:ieu-b-4954	ukb-b-11268	ieu-b-4954	374687	rs2738447	0.0426203	0.0364604	0.242425
254	Treatment/medication code: simvastatin || id:ukb-b-11268	Lung cancer || id:ieu-b-4954	ukb-b-11268	ieu-b-4954	374687	rs2980888	-0.0138979	0.0270429	0.607309
255	Treatment/medication code: simvastatin || id:ukb-b-11268	Lung cancer || id:ieu-b-4954	ukb-b-11268	ieu-b-4954	374687	rs3104415	-0.0998074	0.0500153	0.0459843
256	Treatment/medication code: simvastatin || id:ukb-b-11268	Lung cancer || id:ieu-b-4954	ukb-b-11268	ieu-b-4954	374687	rs3127580	-0.0025949	0.0505674	0.959074
257	Treatment/medication code: simvastatin || id:ukb-b-11268	Lung cancer || id:ieu-b-4954	ukb-b-11268	ieu-b-4954	374687	rs34042070	0.0510044	0.04607	0.268249
258	Treatment/medication code: simvastatin || id:ukb-b-11268	Lung cancer || id:ieu-b-4954	ukb-b-11268	ieu-b-4954	374687	rs35198068	0.0582899	0.0366823	0.11205
259	Treatment/medication code: simvastatin || id:ukb-b-11268	Lung cancer || id:ieu-b-4954	ukb-b-11268	ieu-b-4954	374687	rs4299376	0.0436265	0.0305335	0.153059
260	Treatment/medication code: simvastatin || id:ukb-b-11268	Lung cancer || id:ieu-b-4954	ukb-b-11268	ieu-b-4954	374687	rs4360309	-0.0560116	0.0523969	0.285075
261	Treatment/medication code: simvastatin || id:ukb-b-11268	Lung cancer || id:ieu-b-4954	ukb-b-11268	ieu-b-4954	374687	rs57180587	0.0170269	0.0398727	0.669357
262	Treatment/medication code: simvastatin || id:ukb-b-11268	Lung cancer || id:ieu-b-4954	ukb-b-11268	ieu-b-4954	374687	rs58542926	-0.0636988	0.0443307	0.150746
263	Treatment/medication code: simvastatin || id:ukb-b-11268	Lung cancer || id:ieu-b-4954	ukb-b-11268	ieu-b-4954	374687	rs635634	-0.0725337	0.0393898	0.0655583
264	Treatment/medication code: simvastatin || id:ukb-b-11268	Lung cancer || id:ieu-b-4954	ukb-b-11268	ieu-b-4954	374687	rs645040	0.0904149	0.0498455	0.0696927
265	Treatment/medication code: simvastatin || id:ukb-b-11268	Lung cancer || id:ieu-b-4954	ukb-b-11268	ieu-b-4954	374687	rs693668	-0.0765634	0.0493881	0.121084
266	Treatment/medication code: simvastatin || id:ukb-b-11268	Lung cancer || id:ieu-b-4954	ukb-b-11268	ieu-b-4954	374687	rs7412	0.00298634	0.0139062	0.829963
267	Treatment/medication code: simvastatin || id:ukb-b-11268	Lung cancer || id:ieu-b-4954	ukb-b-11268	ieu-b-4954	374687	rs74617384	-0.00960687	0.0322926	0.766089
268	Treatment/medication code: simvastatin || id:ukb-b-11268	Lung cancer || id:ieu-b-4954	ukb-b-11268	ieu-b-4954	374687	rs7513688	-0.0716926	0.0532348	0.178069
269	Treatment/medication code: simvastatin || id:ukb-b-11268	Lung cancer || id:ieu-b-4954	ukb-b-11268	ieu-b-4954	374687	rs79598313	-0.00415963	0.0516341	0.935792
270	Treatment/medication code: simvastatin || id:ukb-b-11268	Lung cancer || id:ieu-b-4954	ukb-b-11268	ieu-b-4954	374687	rs8126001	-0.0474486	0.0537768	0.377601
271	Treatment/medication code: simvastatin || id:ukb-b-11268	Lung cancer || id:ieu-b-4954	ukb-b-11268	ieu-b-4954	374687	rs9368222	-0.090649	0.0484274	0.0612271
272	Treatment/medication code: simvastatin || id:ukb-b-11268	Lung cancer || id:ieu-b-4954	ukb-b-11268	ieu-b-4954	374687	rs964184	-0.0127696	0.0258261	0.620991
273	Treatment/medication code: simvastatin || id:ukb-b-11268	Lung cancer || id:ieu-b-4954	ukb-b-11268	ieu-b-4954	374687	All - Inverse variance weighted	-0.00668739	0.00600156	0.265161
274	Treatment/medication code: simvastatin || id:ukb-b-11268	Lung cancer || id:ieu-b-4954	ukb-b-11268	ieu-b-4954	374687	All - MR Egger	0.00921368	0.0116661	0.434687
275	Treatment/medication code: simvastatin || id:ukb-b-11268	Malignant non-melanoma skin cancer || id:ieu-b-4959	ukb-b-11268	ieu-b-4959	395710	rs10410835	-0.211919	0.121098	0.0801203
276	Treatment/medication code: simvastatin || id:ukb-b-11268	Malignant non-melanoma skin cancer || id:ieu-b-4959	ukb-b-11268	ieu-b-4959	395710	rs1081105	-0.0349944	0.121338	0.773038
277	Treatment/medication code: simvastatin || id:ukb-b-11268	Malignant non-melanoma skin cancer || id:ieu-b-4959	ukb-b-11268	ieu-b-4959	395710	rs10857147	0.0663071	0.131147	0.613143
278	Treatment/medication code: simvastatin || id:ukb-b-11268	Malignant non-melanoma skin cancer || id:ieu-b-4959	ukb-b-11268	ieu-b-4959	395710	rs112552009	0.0599198	0.0543857	0.270568
279	Treatment/medication code: simvastatin || id:ukb-b-11268	Malignant non-melanoma skin cancer || id:ieu-b-4959	ukb-b-11268	ieu-b-4959	395710	rs11570891	0.0822001	0.133192	0.537132
280	Treatment/medication code: simvastatin || id:ukb-b-11268	Malignant non-melanoma skin cancer || id:ieu-b-4959	ukb-b-11268	ieu-b-4959	395710	rs11591147	-0.0527591	0.0681704	0.438972
281	Treatment/medication code: simvastatin || id:ukb-b-11268	Malignant non-melanoma skin cancer || id:ieu-b-4959	ukb-b-11268	ieu-b-4959	395710	rs11601507	-0.290519	0.134755	0.0310915
282	Treatment/medication code: simvastatin || id:ukb-b-11268	Malignant non-melanoma skin cancer || id:ieu-b-4959	ukb-b-11268	ieu-b-4959	395710	rs117733303	-0.182942	0.12332	0.137949
283	Treatment/medication code: simvastatin || id:ukb-b-11268	Malignant non-melanoma skin cancer || id:ieu-b-4959	ukb-b-11268	ieu-b-4959	395710	rs1260326	-0.0351649	0.138746	0.799923
284	Treatment/medication code: simvastatin || id:ukb-b-11268	Malignant non-melanoma skin cancer || id:ieu-b-4959	ukb-b-11268	ieu-b-4959	395710	rs12740374	0.00934746	0.0539106	0.862346
285	Treatment/medication code: simvastatin || id:ukb-b-11268	Malignant non-melanoma skin cancer || id:ieu-b-4959	ukb-b-11268	ieu-b-4959	395710	rs12916	0.133559	0.108543	0.218518
286	Treatment/medication code: simvastatin || id:ukb-b-11268	Malignant non-melanoma skin cancer || id:ieu-b-4959	ukb-b-11268	ieu-b-4959	395710	rs13167071	0.079024	0.142443	0.579047
287	Treatment/medication code: simvastatin || id:ukb-b-11268	Malignant non-melanoma skin cancer || id:ieu-b-4959	ukb-b-11268	ieu-b-4959	395710	rs1367117	-0.0409821	0.0694587	0.555177
288	Treatment/medication code: simvastatin || id:ukb-b-11268	Malignant non-melanoma skin cancer || id:ieu-b-4959	ukb-b-11268	ieu-b-4959	395710	rs1421085	-0.0868963	0.109451	0.427238
289	Treatment/medication code: simvastatin || id:ukb-b-11268	Malignant non-melanoma skin cancer || id:ieu-b-4959	ukb-b-11268	ieu-b-4959	395710	rs1831733	-0.607467	0.10548	8.46e-09
290	Treatment/medication code: simvastatin || id:ukb-b-11268	Malignant non-melanoma skin cancer || id:ieu-b-4959	ukb-b-11268	ieu-b-4959	395710	rs2207132	-0.00652826	0.112454	0.953707
291	Treatment/medication code: simvastatin || id:ukb-b-11268	Malignant non-melanoma skin cancer || id:ieu-b-4959	ukb-b-11268	ieu-b-4959	395710	rs2618567	0.116773	0.13792	0.397175
292	Treatment/medication code: simvastatin || id:ukb-b-11268	Malignant non-melanoma skin cancer || id:ieu-b-4959	ukb-b-11268	ieu-b-4959	395710	rs2673134	0.151432	0.130085	0.244384
293	Treatment/medication code: simvastatin || id:ukb-b-11268	Malignant non-melanoma skin cancer || id:ieu-b-4959	ukb-b-11268	ieu-b-4959	395710	rs2737231	0.00536481	0.147343	0.970955
294	Treatment/medication code: simvastatin || id:ukb-b-11268	Malignant non-melanoma skin cancer || id:ieu-b-4959	ukb-b-11268	ieu-b-4959	395710	rs2738447	0.120462	0.0999361	0.228055
295	Treatment/medication code: simvastatin || id:ukb-b-11268	Malignant non-melanoma skin cancer || id:ieu-b-4959	ukb-b-11268	ieu-b-4959	395710	rs2980888	-0.059901	0.074108	0.418922
296	Treatment/medication code: simvastatin || id:ukb-b-11268	Malignant non-melanoma skin cancer || id:ieu-b-4959	ukb-b-11268	ieu-b-4959	395710	rs3104415	0.291465	0.136911	0.033265
297	Treatment/medication code: simvastatin || id:ukb-b-11268	Malignant non-melanoma skin cancer || id:ieu-b-4959	ukb-b-11268	ieu-b-4959	395710	rs3127580	-0.112025	0.138556	0.41879
298	Treatment/medication code: simvastatin || id:ukb-b-11268	Malignant non-melanoma skin cancer || id:ieu-b-4959	ukb-b-11268	ieu-b-4959	395710	rs34042070	0.0927008	0.126208	0.462641
299	Treatment/medication code: simvastatin || id:ukb-b-11268	Malignant non-melanoma skin cancer || id:ieu-b-4959	ukb-b-11268	ieu-b-4959	395710	rs35198068	0.140598	0.100494	0.16179
300	Treatment/medication code: simvastatin || id:ukb-b-11268	Malignant non-melanoma skin cancer || id:ieu-b-4959	ukb-b-11268	ieu-b-4959	395710	rs4299376	-0.240015	0.0836751	0.00412538
301	Treatment/medication code: simvastatin || id:ukb-b-11268	Malignant non-melanoma skin cancer || id:ieu-b-4959	ukb-b-11268	ieu-b-4959	395710	rs4360309	0.00414072	0.143574	0.976992
302	Treatment/medication code: simvastatin || id:ukb-b-11268	Malignant non-melanoma skin cancer || id:ieu-b-4959	ukb-b-11268	ieu-b-4959	395710	rs57180587	-0.210862	0.109334	0.0537796
303	Treatment/medication code: simvastatin || id:ukb-b-11268	Malignant non-melanoma skin cancer || id:ieu-b-4959	ukb-b-11268	ieu-b-4959	395710	rs58542926	-0.127113	0.121435	0.295212
304	Treatment/medication code: simvastatin || id:ukb-b-11268	Malignant non-melanoma skin cancer || id:ieu-b-4959	ukb-b-11268	ieu-b-4959	395710	rs635634	-0.222689	0.107987	0.0391903
305	Treatment/medication code: simvastatin || id:ukb-b-11268	Malignant non-melanoma skin cancer || id:ieu-b-4959	ukb-b-11268	ieu-b-4959	395710	rs645040	-0.1929	0.136536	0.157709
306	Treatment/medication code: simvastatin || id:ukb-b-11268	Malignant non-melanoma skin cancer || id:ieu-b-4959	ukb-b-11268	ieu-b-4959	395710	rs693668	0.0837777	0.135342	0.535911
307	Treatment/medication code: simvastatin || id:ukb-b-11268	Malignant non-melanoma skin cancer || id:ieu-b-4959	ukb-b-11268	ieu-b-4959	395710	rs7412	-0.0148496	0.0381086	0.696785
308	Treatment/medication code: simvastatin || id:ukb-b-11268	Malignant non-melanoma skin cancer || id:ieu-b-4959	ukb-b-11268	ieu-b-4959	395710	rs74617384	-0.0642721	0.0884297	0.467339
309	Treatment/medication code: simvastatin || id:ukb-b-11268	Malignant non-melanoma skin cancer || id:ieu-b-4959	ukb-b-11268	ieu-b-4959	395710	rs7513688	0.131104	0.145785	0.368494
310	Treatment/medication code: simvastatin || id:ukb-b-11268	Malignant non-melanoma skin cancer || id:ieu-b-4959	ukb-b-11268	ieu-b-4959	395710	rs79598313	0.0160452	0.141399	0.909654
311	Treatment/medication code: simvastatin || id:ukb-b-11268	Malignant non-melanoma skin cancer || id:ieu-b-4959	ukb-b-11268	ieu-b-4959	395710	rs8126001	0.528032	0.147347	0.000338885
312	Treatment/medication code: simvastatin || id:ukb-b-11268	Malignant non-melanoma skin cancer || id:ieu-b-4959	ukb-b-11268	ieu-b-4959	395710	rs9368222	-0.152741	0.13265	0.249542
313	Treatment/medication code: simvastatin || id:ukb-b-11268	Malignant non-melanoma skin cancer || id:ieu-b-4959	ukb-b-11268	ieu-b-4959	395710	rs964184	-0.0101014	0.0707756	0.886508
314	Treatment/medication code: simvastatin || id:ukb-b-11268	Malignant non-melanoma skin cancer || id:ieu-b-4959	ukb-b-11268	ieu-b-4959	395710	All - Inverse variance weighted	-0.0271608	0.0235902	0.249584
315	Treatment/medication code: simvastatin || id:ukb-b-11268	Malignant non-melanoma skin cancer || id:ieu-b-4959	ukb-b-11268	ieu-b-4959	395710	All - MR Egger	-0.0481369	0.0472026	0.314448
316	Treatment/medication code: simvastatin || id:ukb-b-11268	Ovarian cancer || id:ieu-b-4963	ukb-b-11268	ieu-b-4963	199741	rs10410835	0.0430322	0.0560925	0.442983
317	Treatment/medication code: simvastatin || id:ukb-b-11268	Ovarian cancer || id:ieu-b-4963	ukb-b-11268	ieu-b-4963	199741	rs1081105	0.101234	0.0560991	0.0711452
318	Treatment/medication code: simvastatin || id:ukb-b-11268	Ovarian cancer || id:ieu-b-4963	ukb-b-11268	ieu-b-4963	199741	rs10857147	-0.0150047	0.0605351	0.804237
319	Treatment/medication code: simvastatin || id:ukb-b-11268	Ovarian cancer || id:ieu-b-4963	ukb-b-11268	ieu-b-4963	199741	rs112552009	-0.0325135	0.0251882	0.196765
320	Treatment/medication code: simvastatin || id:ukb-b-11268	Ovarian cancer || id:ieu-b-4963	ukb-b-11268	ieu-b-4963	199741	rs11570891	0.00279138	0.0616407	0.96388
321	Treatment/medication code: simvastatin || id:ukb-b-11268	Ovarian cancer || id:ieu-b-4963	ukb-b-11268	ieu-b-4963	199741	rs11591147	-0.0103157	0.0314663	0.743038
322	Treatment/medication code: simvastatin || id:ukb-b-11268	Ovarian cancer || id:ieu-b-4963	ukb-b-11268	ieu-b-4963	199741	rs11601507	-0.0846328	0.062334	0.174549
323	Treatment/medication code: simvastatin || id:ukb-b-11268	Ovarian cancer || id:ieu-b-4963	ukb-b-11268	ieu-b-4963	199741	rs117733303	-0.00917796	0.0570294	0.872145
324	Treatment/medication code: simvastatin || id:ukb-b-11268	Ovarian cancer || id:ieu-b-4963	ukb-b-11268	ieu-b-4963	199741	rs1260326	0.0564921	0.064234	0.379144
325	Treatment/medication code: simvastatin || id:ukb-b-11268	Ovarian cancer || id:ieu-b-4963	ukb-b-11268	ieu-b-4963	199741	rs12740374	-0.0272215	0.0249884	0.275993
326	Treatment/medication code: simvastatin || id:ukb-b-11268	Ovarian cancer || id:ieu-b-4963	ukb-b-11268	ieu-b-4963	199741	rs12916	-0.0219481	0.0501926	0.661909
327	Treatment/medication code: simvastatin || id:ukb-b-11268	Ovarian cancer || id:ieu-b-4963	ukb-b-11268	ieu-b-4963	199741	rs13167071	0.0381248	0.0659342	0.563112
328	Treatment/medication code: simvastatin || id:ukb-b-11268	Ovarian cancer || id:ieu-b-4963	ukb-b-11268	ieu-b-4963	199741	rs1367117	0.0203281	0.0321126	0.526718
329	Treatment/medication code: simvastatin || id:ukb-b-11268	Ovarian cancer || id:ieu-b-4963	ukb-b-11268	ieu-b-4963	199741	rs1421085	0.0283602	0.0507021	0.575923
330	Treatment/medication code: simvastatin || id:ukb-b-11268	Ovarian cancer || id:ieu-b-4963	ukb-b-11268	ieu-b-4963	199741	rs1831733	-0.0468892	0.0488058	0.336687
331	Treatment/medication code: simvastatin || id:ukb-b-11268	Ovarian cancer || id:ieu-b-4963	ukb-b-11268	ieu-b-4963	199741	rs2207132	-0.00985681	0.0516645	0.848694
332	Treatment/medication code: simvastatin || id:ukb-b-11268	Ovarian cancer || id:ieu-b-4963	ukb-b-11268	ieu-b-4963	199741	rs2618567	0.0181551	0.0638301	0.776082
333	Treatment/medication code: simvastatin || id:ukb-b-11268	Ovarian cancer || id:ieu-b-4963	ukb-b-11268	ieu-b-4963	199741	rs2673134	0.0186368	0.0601959	0.756864
334	Treatment/medication code: simvastatin || id:ukb-b-11268	Ovarian cancer || id:ieu-b-4963	ukb-b-11268	ieu-b-4963	199741	rs2737231	0.10961	0.0681236	0.107619
335	Treatment/medication code: simvastatin || id:ukb-b-11268	Ovarian cancer || id:ieu-b-4963	ukb-b-11268	ieu-b-4963	199741	rs2738447	-0.0388434	0.0462055	0.400535
336	Treatment/medication code: simvastatin || id:ukb-b-11268	Ovarian cancer || id:ieu-b-4963	ukb-b-11268	ieu-b-4963	199741	rs2980888	0.00137517	0.0343003	0.96802
337	Treatment/medication code: simvastatin || id:ukb-b-11268	Ovarian cancer || id:ieu-b-4963	ukb-b-11268	ieu-b-4963	199741	rs3104415	0.0110327	0.0633965	0.861844
338	Treatment/medication code: simvastatin || id:ukb-b-11268	Ovarian cancer || id:ieu-b-4963	ukb-b-11268	ieu-b-4963	199741	rs3127580	0.0298024	0.0640742	0.641843
339	Treatment/medication code: simvastatin || id:ukb-b-11268	Ovarian cancer || id:ieu-b-4963	ukb-b-11268	ieu-b-4963	199741	rs34042070	0.00268011	0.0584038	0.963398
340	Treatment/medication code: simvastatin || id:ukb-b-11268	Ovarian cancer || id:ieu-b-4963	ukb-b-11268	ieu-b-4963	199741	rs35198068	-0.0306063	0.0466078	0.511387
341	Treatment/medication code: simvastatin || id:ukb-b-11268	Ovarian cancer || id:ieu-b-4963	ukb-b-11268	ieu-b-4963	199741	rs4299376	-0.00455059	0.0387142	0.90643
342	Treatment/medication code: simvastatin || id:ukb-b-11268	Ovarian cancer || id:ieu-b-4963	ukb-b-11268	ieu-b-4963	199741	rs4360309	0.09534	0.0663394	0.150674
343	Treatment/medication code: simvastatin || id:ukb-b-11268	Ovarian cancer || id:ieu-b-4963	ukb-b-11268	ieu-b-4963	199741	rs57180587	-0.018723	0.0505908	0.711317
344	Treatment/medication code: simvastatin || id:ukb-b-11268	Ovarian cancer || id:ieu-b-4963	ukb-b-11268	ieu-b-4963	199741	rs58542926	0.0136513	0.0560722	0.80765
345	Treatment/medication code: simvastatin || id:ukb-b-11268	Ovarian cancer || id:ieu-b-4963	ukb-b-11268	ieu-b-4963	199741	rs635634	0.0777321	0.0499478	0.119645
346	Treatment/medication code: simvastatin || id:ukb-b-11268	Ovarian cancer || id:ieu-b-4963	ukb-b-11268	ieu-b-4963	199741	rs645040	0.0175796	0.0632551	0.781077
347	Treatment/medication code: simvastatin || id:ukb-b-11268	Ovarian cancer || id:ieu-b-4963	ukb-b-11268	ieu-b-4963	199741	rs693668	0.0452328	0.0625831	0.469824
348	Treatment/medication code: simvastatin || id:ukb-b-11268	Ovarian cancer || id:ieu-b-4963	ukb-b-11268	ieu-b-4963	199741	rs7412	0.00268518	0.017628	0.878931
349	Treatment/medication code: simvastatin || id:ukb-b-11268	Ovarian cancer || id:ieu-b-4963	ukb-b-11268	ieu-b-4963	199741	rs74617384	0.0398078	0.0408527	0.329846
350	Treatment/medication code: simvastatin || id:ukb-b-11268	Ovarian cancer || id:ieu-b-4963	ukb-b-11268	ieu-b-4963	199741	rs7513688	-0.116036	0.0673893	0.0850914
351	Treatment/medication code: simvastatin || id:ukb-b-11268	Ovarian cancer || id:ieu-b-4963	ukb-b-11268	ieu-b-4963	199741	rs79598313	0.08862	0.0651192	0.173549
352	Treatment/medication code: simvastatin || id:ukb-b-11268	Ovarian cancer || id:ieu-b-4963	ukb-b-11268	ieu-b-4963	199741	rs8126001	0.0580565	0.0682193	0.394754
353	Treatment/medication code: simvastatin || id:ukb-b-11268	Ovarian cancer || id:ieu-b-4963	ukb-b-11268	ieu-b-4963	199741	rs9368222	0.00541092	0.0614367	0.929819
354	Treatment/medication code: simvastatin || id:ukb-b-11268	Ovarian cancer || id:ieu-b-4963	ukb-b-11268	ieu-b-4963	199741	rs964184	0.00678429	0.0326864	0.835575
355	Treatment/medication code: simvastatin || id:ukb-b-11268	Ovarian cancer || id:ieu-b-4963	ukb-b-11268	ieu-b-4963	199741	All - Inverse variance weighted	0.00281143	0.0069935	0.68768
356	Treatment/medication code: simvastatin || id:ukb-b-11268	Ovarian cancer || id:ieu-b-4963	ukb-b-11268	ieu-b-4963	199741	All - MR Egger	-0.0106414	0.0138545	0.447312
357	Treatment/medication code: simvastatin || id:ukb-b-11268	Colorectal cancer || id:ieu-b-4965	ukb-b-11268	ieu-b-4965	377673	rs10410835	0.0761236	0.0635652	0.231086
358	Treatment/medication code: simvastatin || id:ukb-b-11268	Colorectal cancer || id:ieu-b-4965	ukb-b-11268	ieu-b-4965	377673	rs1081105	0.0376719	0.0636517	0.553955
359	Treatment/medication code: simvastatin || id:ukb-b-11268	Colorectal cancer || id:ieu-b-4965	ukb-b-11268	ieu-b-4965	377673	rs10857147	0.0226787	0.068749	0.741493
360	Treatment/medication code: simvastatin || id:ukb-b-11268	Colorectal cancer || id:ieu-b-4965	ukb-b-11268	ieu-b-4965	377673	rs112552009	0.0444009	0.0285619	0.120053
361	Treatment/medication code: simvastatin || id:ukb-b-11268	Colorectal cancer || id:ieu-b-4965	ukb-b-11268	ieu-b-4965	377673	rs11570891	0.0145873	0.06993	0.834762
362	Treatment/medication code: simvastatin || id:ukb-b-11268	Colorectal cancer || id:ieu-b-4965	ukb-b-11268	ieu-b-4965	377673	rs11591147	-0.0395334	0.0358095	0.269597
363	Treatment/medication code: simvastatin || id:ukb-b-11268	Colorectal cancer || id:ieu-b-4965	ukb-b-11268	ieu-b-4965	377673	rs11601507	0.00173604	0.0706373	0.980393
364	Treatment/medication code: simvastatin || id:ukb-b-11268	Colorectal cancer || id:ieu-b-4965	ukb-b-11268	ieu-b-4965	377673	rs117733303	0.0216454	0.0646604	0.73781
365	Treatment/medication code: simvastatin || id:ukb-b-11268	Colorectal cancer || id:ieu-b-4965	ukb-b-11268	ieu-b-4965	377673	rs1260326	-0.0617894	0.0728469	0.396322
366	Treatment/medication code: simvastatin || id:ukb-b-11268	Colorectal cancer || id:ieu-b-4965	ukb-b-11268	ieu-b-4965	377673	rs12740374	0.0125489	0.028314	0.657617
367	Treatment/medication code: simvastatin || id:ukb-b-11268	Colorectal cancer || id:ieu-b-4965	ukb-b-11268	ieu-b-4965	377673	rs12916	-0.0626608	0.0569805	0.271468
368	Treatment/medication code: simvastatin || id:ukb-b-11268	Colorectal cancer || id:ieu-b-4965	ukb-b-11268	ieu-b-4965	377673	rs13167071	0.183158	0.0747826	0.0143171
369	Treatment/medication code: simvastatin || id:ukb-b-11268	Colorectal cancer || id:ieu-b-4965	ukb-b-11268	ieu-b-4965	377673	rs1367117	-0.0394159	0.036465	0.279731
370	Treatment/medication code: simvastatin || id:ukb-b-11268	Colorectal cancer || id:ieu-b-4965	ukb-b-11268	ieu-b-4965	377673	rs1421085	-0.0162991	0.0574629	0.776682
371	Treatment/medication code: simvastatin || id:ukb-b-11268	Colorectal cancer || id:ieu-b-4965	ukb-b-11268	ieu-b-4965	377673	rs1831733	-0.0997336	0.0553847	0.0717433
372	Treatment/medication code: simvastatin || id:ukb-b-11268	Colorectal cancer || id:ieu-b-4965	ukb-b-11268	ieu-b-4965	377673	rs2207132	-0.151458	0.0590932	0.0103763
373	Treatment/medication code: simvastatin || id:ukb-b-11268	Colorectal cancer || id:ieu-b-4965	ukb-b-11268	ieu-b-4965	377673	rs2618567	0.0486712	0.0723946	0.50139
374	Treatment/medication code: simvastatin || id:ukb-b-11268	Colorectal cancer || id:ieu-b-4965	ukb-b-11268	ieu-b-4965	377673	rs2673134	0.0651438	0.0682842	0.340078
375	Treatment/medication code: simvastatin || id:ukb-b-11268	Colorectal cancer || id:ieu-b-4965	ukb-b-11268	ieu-b-4965	377673	rs2737231	-0.0609266	0.0773493	0.430883
376	Treatment/medication code: simvastatin || id:ukb-b-11268	Colorectal cancer || id:ieu-b-4965	ukb-b-11268	ieu-b-4965	377673	rs2738447	0.139627	0.0524398	0.00775367
377	Treatment/medication code: simvastatin || id:ukb-b-11268	Colorectal cancer || id:ieu-b-4965	ukb-b-11268	ieu-b-4965	377673	rs2980888	0.0121115	0.0388873	0.755457
378	Treatment/medication code: simvastatin || id:ukb-b-11268	Colorectal cancer || id:ieu-b-4965	ukb-b-11268	ieu-b-4965	377673	rs3104415	-0.0392133	0.0719492	0.585744
379	Treatment/medication code: simvastatin || id:ukb-b-11268	Colorectal cancer || id:ieu-b-4965	ukb-b-11268	ieu-b-4965	377673	rs3127580	-0.0393431	0.0727439	0.588615
380	Treatment/medication code: simvastatin || id:ukb-b-11268	Colorectal cancer || id:ieu-b-4965	ukb-b-11268	ieu-b-4965	377673	rs34042070	0.0400695	0.0662553	0.545329
381	Treatment/medication code: simvastatin || id:ukb-b-11268	Colorectal cancer || id:ieu-b-4965	ukb-b-11268	ieu-b-4965	377673	rs35198068	0.0416995	0.0527619	0.429332
382	Treatment/medication code: simvastatin || id:ukb-b-11268	Colorectal cancer || id:ieu-b-4965	ukb-b-11268	ieu-b-4965	377673	rs4299376	0.0522495	0.0439107	0.234085
383	Treatment/medication code: simvastatin || id:ukb-b-11268	Colorectal cancer || id:ieu-b-4965	ukb-b-11268	ieu-b-4965	377673	rs4360309	-0.0425624	0.0753482	0.572158
384	Treatment/medication code: simvastatin || id:ukb-b-11268	Colorectal cancer || id:ieu-b-4965	ukb-b-11268	ieu-b-4965	377673	rs57180587	0.000923626	0.0573476	0.98715
385	Treatment/medication code: simvastatin || id:ukb-b-11268	Colorectal cancer || id:ieu-b-4965	ukb-b-11268	ieu-b-4965	377673	rs58542926	0.0124372	0.0637778	0.845386
386	Treatment/medication code: simvastatin || id:ukb-b-11268	Colorectal cancer || id:ieu-b-4965	ukb-b-11268	ieu-b-4965	377673	rs635634	-0.032316	0.0566633	0.568463
387	Treatment/medication code: simvastatin || id:ukb-b-11268	Colorectal cancer || id:ieu-b-4965	ukb-b-11268	ieu-b-4965	377673	rs645040	-0.0380793	0.0716739	0.595221
388	Treatment/medication code: simvastatin || id:ukb-b-11268	Colorectal cancer || id:ieu-b-4965	ukb-b-11268	ieu-b-4965	377673	rs693668	-0.0169605	0.0710401	0.811303
389	Treatment/medication code: simvastatin || id:ukb-b-11268	Colorectal cancer || id:ieu-b-4965	ukb-b-11268	ieu-b-4965	377673	rs7412	0.0371685	0.020015	0.0633067
390	Treatment/medication code: simvastatin || id:ukb-b-11268	Colorectal cancer || id:ieu-b-4965	ukb-b-11268	ieu-b-4965	377673	rs74617384	-0.0542333	0.0464617	0.243102
391	Treatment/medication code: simvastatin || id:ukb-b-11268	Colorectal cancer || id:ieu-b-4965	ukb-b-11268	ieu-b-4965	377673	rs7513688	0.055608	0.0765504	0.467579
392	Treatment/medication code: simvastatin || id:ukb-b-11268	Colorectal cancer || id:ieu-b-4965	ukb-b-11268	ieu-b-4965	377673	rs79598313	-0.031315	0.0742765	0.673316
393	Treatment/medication code: simvastatin || id:ukb-b-11268	Colorectal cancer || id:ieu-b-4965	ukb-b-11268	ieu-b-4965	377673	rs8126001	-0.177505	0.0773453	0.0217351
394	Treatment/medication code: simvastatin || id:ukb-b-11268	Colorectal cancer || id:ieu-b-4965	ukb-b-11268	ieu-b-4965	377673	rs9368222	-0.0123494	0.0696416	0.85925
395	Treatment/medication code: simvastatin || id:ukb-b-11268	Colorectal cancer || id:ieu-b-4965	ukb-b-11268	ieu-b-4965	377673	rs964184	0.0449551	0.0371403	0.22612
396	Treatment/medication code: simvastatin || id:ukb-b-11268	Colorectal cancer || id:ieu-b-4965	ukb-b-11268	ieu-b-4965	377673	All - Inverse variance weighted	0.0079984	0.00904326	0.376448
397	Treatment/medication code: simvastatin || id:ukb-b-11268	Colorectal cancer || id:ieu-b-4965	ukb-b-11268	ieu-b-4965	377673	All - MR Egger	0.0190897	0.0180404	0.29684
398	Treatment/medication code: simvastatin || id:ukb-b-11268	Melanoma skin cancer || id:ieu-b-4969	ukb-b-11268	ieu-b-4969	375767	rs10410835	-0.104645	0.0521682	0.0448648
399	Treatment/medication code: simvastatin || id:ukb-b-11268	Melanoma skin cancer || id:ieu-b-4969	ukb-b-11268	ieu-b-4969	375767	rs1081105	0.0592241	0.0522284	0.256818
400	Treatment/medication code: simvastatin || id:ukb-b-11268	Melanoma skin cancer || id:ieu-b-4969	ukb-b-11268	ieu-b-4969	375767	rs10857147	-0.0723262	0.0565176	0.200647
401	Treatment/medication code: simvastatin || id:ukb-b-11268	Melanoma skin cancer || id:ieu-b-4969	ukb-b-11268	ieu-b-4969	375767	rs112552009	0.0185876	0.0234342	0.42767
402	Treatment/medication code: simvastatin || id:ukb-b-11268	Melanoma skin cancer || id:ieu-b-4969	ukb-b-11268	ieu-b-4969	375767	rs11570891	0.0404825	0.0573648	0.480373
403	Treatment/medication code: simvastatin || id:ukb-b-11268	Melanoma skin cancer || id:ieu-b-4969	ukb-b-11268	ieu-b-4969	375767	rs11591147	-0.0124936	0.0294021	0.670895
404	Treatment/medication code: simvastatin || id:ukb-b-11268	Melanoma skin cancer || id:ieu-b-4969	ukb-b-11268	ieu-b-4969	375767	rs11601507	0.0601331	0.0579666	0.299561
405	Treatment/medication code: simvastatin || id:ukb-b-11268	Melanoma skin cancer || id:ieu-b-4969	ukb-b-11268	ieu-b-4969	375767	rs117733303	0.0633806	0.0530543	0.23223
406	Treatment/medication code: simvastatin || id:ukb-b-11268	Melanoma skin cancer || id:ieu-b-4969	ukb-b-11268	ieu-b-4969	375767	rs1260326	0.0470215	0.0597935	0.431634
407	Treatment/medication code: simvastatin || id:ukb-b-11268	Melanoma skin cancer || id:ieu-b-4969	ukb-b-11268	ieu-b-4969	375767	rs12740374	-0.0144001	0.0232348	0.535413
408	Treatment/medication code: simvastatin || id:ukb-b-11268	Melanoma skin cancer || id:ieu-b-4969	ukb-b-11268	ieu-b-4969	375767	rs12916	0.0161947	0.0467592	0.729086
409	Treatment/medication code: simvastatin || id:ukb-b-11268	Melanoma skin cancer || id:ieu-b-4969	ukb-b-11268	ieu-b-4969	375767	rs13167071	0.0734076	0.0613764	0.231688
410	Treatment/medication code: simvastatin || id:ukb-b-11268	Melanoma skin cancer || id:ieu-b-4969	ukb-b-11268	ieu-b-4969	375767	rs1367117	-0.00816132	0.0299287	0.78509
411	Treatment/medication code: simvastatin || id:ukb-b-11268	Melanoma skin cancer || id:ieu-b-4969	ukb-b-11268	ieu-b-4969	375767	rs1421085	-0.00366513	0.0471544	0.938046
412	Treatment/medication code: simvastatin || id:ukb-b-11268	Melanoma skin cancer || id:ieu-b-4969	ukb-b-11268	ieu-b-4969	375767	rs1831733	-0.0203816	0.0454561	0.653879
413	Treatment/medication code: simvastatin || id:ukb-b-11268	Melanoma skin cancer || id:ieu-b-4969	ukb-b-11268	ieu-b-4969	375767	rs2207132	-0.0230284	0.0484584	0.63463
414	Treatment/medication code: simvastatin || id:ukb-b-11268	Melanoma skin cancer || id:ieu-b-4969	ukb-b-11268	ieu-b-4969	375767	rs2618567	0.0659579	0.0594085	0.266894
415	Treatment/medication code: simvastatin || id:ukb-b-11268	Melanoma skin cancer || id:ieu-b-4969	ukb-b-11268	ieu-b-4969	375767	rs2673134	-0.00529693	0.056048	0.924706
416	Treatment/medication code: simvastatin || id:ukb-b-11268	Melanoma skin cancer || id:ieu-b-4969	ukb-b-11268	ieu-b-4969	375767	rs2737231	0.0344678	0.063481	0.587156
417	Treatment/medication code: simvastatin || id:ukb-b-11268	Melanoma skin cancer || id:ieu-b-4969	ukb-b-11268	ieu-b-4969	375767	rs2738447	0.0211999	0.04304	0.622322
418	Treatment/medication code: simvastatin || id:ukb-b-11268	Melanoma skin cancer || id:ieu-b-4969	ukb-b-11268	ieu-b-4969	375767	rs2980888	-0.0382452	0.0319277	0.230967
419	Treatment/medication code: simvastatin || id:ukb-b-11268	Melanoma skin cancer || id:ieu-b-4969	ukb-b-11268	ieu-b-4969	375767	rs3104415	-0.0392607	0.0590482	0.50612
420	Treatment/medication code: simvastatin || id:ukb-b-11268	Melanoma skin cancer || id:ieu-b-4969	ukb-b-11268	ieu-b-4969	375767	rs3127580	-0.033771	0.0596868	0.571528
421	Treatment/medication code: simvastatin || id:ukb-b-11268	Melanoma skin cancer || id:ieu-b-4969	ukb-b-11268	ieu-b-4969	375767	rs34042070	0.0340206	0.0543751	0.531535
422	Treatment/medication code: simvastatin || id:ukb-b-11268	Melanoma skin cancer || id:ieu-b-4969	ukb-b-11268	ieu-b-4969	375767	rs35198068	-0.0314047	0.0433072	0.468353
423	Treatment/medication code: simvastatin || id:ukb-b-11268	Melanoma skin cancer || id:ieu-b-4969	ukb-b-11268	ieu-b-4969	375767	rs4299376	-0.0383037	0.0360411	0.287883
424	Treatment/medication code: simvastatin || id:ukb-b-11268	Melanoma skin cancer || id:ieu-b-4969	ukb-b-11268	ieu-b-4969	375767	rs4360309	0.175961	0.061848	0.00444043
425	Treatment/medication code: simvastatin || id:ukb-b-11268	Melanoma skin cancer || id:ieu-b-4969	ukb-b-11268	ieu-b-4969	375767	rs57180587	0.0119622	0.0470747	0.79941
426	Treatment/medication code: simvastatin || id:ukb-b-11268	Melanoma skin cancer || id:ieu-b-4969	ukb-b-11268	ieu-b-4969	375767	rs58542926	-0.00389418	0.0523307	0.94068
427	Treatment/medication code: simvastatin || id:ukb-b-11268	Melanoma skin cancer || id:ieu-b-4969	ukb-b-11268	ieu-b-4969	375767	rs635634	0.0378604	0.0464865	0.415394
428	Treatment/medication code: simvastatin || id:ukb-b-11268	Melanoma skin cancer || id:ieu-b-4969	ukb-b-11268	ieu-b-4969	375767	rs645040	0.0586802	0.0588322	0.318563
429	Treatment/medication code: simvastatin || id:ukb-b-11268	Melanoma skin cancer || id:ieu-b-4969	ukb-b-11268	ieu-b-4969	375767	rs693668	-0.0651929	0.058305	0.263509
430	Treatment/medication code: simvastatin || id:ukb-b-11268	Melanoma skin cancer || id:ieu-b-4969	ukb-b-11268	ieu-b-4969	375767	rs7412	-0.00581234	0.0164141	0.723259
431	Treatment/medication code: simvastatin || id:ukb-b-11268	Melanoma skin cancer || id:ieu-b-4969	ukb-b-11268	ieu-b-4969	375767	rs74617384	-0.0259066	0.038123	0.496787
432	Treatment/medication code: simvastatin || id:ukb-b-11268	Melanoma skin cancer || id:ieu-b-4969	ukb-b-11268	ieu-b-4969	375767	rs7513688	0.0666433	0.0628341	0.288861
433	Treatment/medication code: simvastatin || id:ukb-b-11268	Melanoma skin cancer || id:ieu-b-4969	ukb-b-11268	ieu-b-4969	375767	rs79598313	-0.0273073	0.0609531	0.65415
434	Treatment/medication code: simvastatin || id:ukb-b-11268	Melanoma skin cancer || id:ieu-b-4969	ukb-b-11268	ieu-b-4969	375767	rs8126001	0.109651	0.0634823	0.0841196
435	Treatment/medication code: simvastatin || id:ukb-b-11268	Melanoma skin cancer || id:ieu-b-4969	ukb-b-11268	ieu-b-4969	375767	rs9368222	0.0307715	0.0571515	0.590287
436	Treatment/medication code: simvastatin || id:ukb-b-11268	Melanoma skin cancer || id:ieu-b-4969	ukb-b-11268	ieu-b-4969	375767	rs964184	-0.00467171	0.0304843	0.878201
437	Treatment/medication code: simvastatin || id:ukb-b-11268	Melanoma skin cancer || id:ieu-b-4969	ukb-b-11268	ieu-b-4969	375767	All - Inverse variance weighted	0.00113251	0.00651386	0.861974
438	Treatment/medication code: simvastatin || id:ukb-b-11268	Melanoma skin cancer || id:ieu-b-4969	ukb-b-11268	ieu-b-4969	375767	All - MR Egger	-0.0134506	0.012908	0.304156
439	Treatment/medication code: simvastatin || id:ukb-b-11268	Prostate cancer || id:ieu-b-85	ukb-b-11268	ieu-b-85	140254	rs10410835	-1.1214	1.95124	0.565486
440	Treatment/medication code: simvastatin || id:ukb-b-11268	Prostate cancer || id:ieu-b-85	ukb-b-11268	ieu-b-85	140254	rs1081105	0.298145	2.04229	0.883933
441	Treatment/medication code: simvastatin || id:ukb-b-11268	Prostate cancer || id:ieu-b-85	ukb-b-11268	ieu-b-85	140254	rs10857147	-0.313029	2.14648	0.884053
442	Treatment/medication code: simvastatin || id:ukb-b-11268	Prostate cancer || id:ieu-b-85	ukb-b-11268	ieu-b-85	140254	rs112552009	-0.71904	0.870764	0.408942
443	Treatment/medication code: simvastatin || id:ukb-b-11268	Prostate cancer || id:ieu-b-85	ukb-b-11268	ieu-b-85	140254	rs11570891	-0.863876	2.02085	0.669029
444	Treatment/medication code: simvastatin || id:ukb-b-11268	Prostate cancer || id:ieu-b-85	ukb-b-11268	ieu-b-85	140254	rs11591147	1.88258	1.08055	0.0814672
445	Treatment/medication code: simvastatin || id:ukb-b-11268	Prostate cancer || id:ieu-b-85	ukb-b-11268	ieu-b-85	140254	rs11601507	-8.83424	2.21181	6.49e-05
446	Treatment/medication code: simvastatin || id:ukb-b-11268	Prostate cancer || id:ieu-b-85	ukb-b-11268	ieu-b-85	140254	rs117733303	0.822097	1.97428	0.677115
447	Treatment/medication code: simvastatin || id:ukb-b-11268	Prostate cancer || id:ieu-b-85	ukb-b-11268	ieu-b-85	140254	rs1260326	5.66386	2.09206	0.00678294
448	Treatment/medication code: simvastatin || id:ukb-b-11268	Prostate cancer || id:ieu-b-85	ukb-b-11268	ieu-b-85	140254	rs12740374	0.714862	0.815784	0.380873
449	Treatment/medication code: simvastatin || id:ukb-b-11268	Prostate cancer || id:ieu-b-85	ukb-b-11268	ieu-b-85	140254	rs12916	2.71556	1.61736	0.0931496
450	Treatment/medication code: simvastatin || id:ukb-b-11268	Prostate cancer || id:ieu-b-85	ukb-b-11268	ieu-b-85	140254	rs13167071	-0.384866	2.28354	0.866159
451	Treatment/medication code: simvastatin || id:ukb-b-11268	Prostate cancer || id:ieu-b-85	ukb-b-11268	ieu-b-85	140254	rs1367117	-1.68989	1.07314	0.115323
452	Treatment/medication code: simvastatin || id:ukb-b-11268	Prostate cancer || id:ieu-b-85	ukb-b-11268	ieu-b-85	140254	rs1421085	-3.16777	1.6545	0.0555392
453	Treatment/medication code: simvastatin || id:ukb-b-11268	Prostate cancer || id:ieu-b-85	ukb-b-11268	ieu-b-85	140254	rs1831733	1.0058	1.57772	0.523799
454	Treatment/medication code: simvastatin || id:ukb-b-11268	Prostate cancer || id:ieu-b-85	ukb-b-11268	ieu-b-85	140254	rs2207132	4.34961	1.88585	0.0210854
455	Treatment/medication code: simvastatin || id:ukb-b-11268	Prostate cancer || id:ieu-b-85	ukb-b-11268	ieu-b-85	140254	rs2618567	-2.79974	2.30856	0.225219
456	Treatment/medication code: simvastatin || id:ukb-b-11268	Prostate cancer || id:ieu-b-85	ukb-b-11268	ieu-b-85	140254	rs2673134	2.25772	1.99903	0.258724
457	Treatment/medication code: simvastatin || id:ukb-b-11268	Prostate cancer || id:ieu-b-85	ukb-b-11268	ieu-b-85	140254	rs2737231	8.32029	2.20691	0.000163172
458	Treatment/medication code: simvastatin || id:ukb-b-11268	Prostate cancer || id:ieu-b-85	ukb-b-11268	ieu-b-85	140254	rs2738447	-2.74354	1.49146	0.0658408
459	Treatment/medication code: simvastatin || id:ukb-b-11268	Prostate cancer || id:ieu-b-85	ukb-b-11268	ieu-b-85	140254	rs2980888	-0.574962	1.1627	0.620949
460	Treatment/medication code: simvastatin || id:ukb-b-11268	Prostate cancer || id:ieu-b-85	ukb-b-11268	ieu-b-85	140254	rs3104415	4.08497	2.04248	0.0455003
461	Treatment/medication code: simvastatin || id:ukb-b-11268	Prostate cancer || id:ieu-b-85	ukb-b-11268	ieu-b-85	140254	rs3127580	22.8843	2.09239	7.67e-28
462	Treatment/medication code: simvastatin || id:ukb-b-11268	Prostate cancer || id:ieu-b-85	ukb-b-11268	ieu-b-85	140254	rs34042070	1.05237	1.84627	0.568678
463	Treatment/medication code: simvastatin || id:ukb-b-11268	Prostate cancer || id:ieu-b-85	ukb-b-11268	ieu-b-85	140254	rs35198068	1.83393	1.54255	0.234483
464	Treatment/medication code: simvastatin || id:ukb-b-11268	Prostate cancer || id:ieu-b-85	ukb-b-11268	ieu-b-85	140254	rs4299376	-1.70637	1.33862	0.202406
465	Treatment/medication code: simvastatin || id:ukb-b-11268	Prostate cancer || id:ieu-b-85	ukb-b-11268	ieu-b-85	140254	rs4360309	-3.83903	2.27694	0.0917868
466	Treatment/medication code: simvastatin || id:ukb-b-11268	Prostate cancer || id:ieu-b-85	ukb-b-11268	ieu-b-85	140254	rs57180587	2.9252	1.60741	0.0687864
467	Treatment/medication code: simvastatin || id:ukb-b-11268	Prostate cancer || id:ieu-b-85	ukb-b-11268	ieu-b-85	140254	rs58542926	-0.753685	1.80645	0.676519
468	Treatment/medication code: simvastatin || id:ukb-b-11268	Prostate cancer || id:ieu-b-85	ukb-b-11268	ieu-b-85	140254	rs635634	0.894029	1.59984	0.576282
469	Treatment/medication code: simvastatin || id:ukb-b-11268	Prostate cancer || id:ieu-b-85	ukb-b-11268	ieu-b-85	140254	rs645040	1.91366	2.08568	0.358867
470	Treatment/medication code: simvastatin || id:ukb-b-11268	Prostate cancer || id:ieu-b-85	ukb-b-11268	ieu-b-85	140254	rs693668	6.85713	2.15648	0.00147389
471	Treatment/medication code: simvastatin || id:ukb-b-11268	Prostate cancer || id:ieu-b-85	ukb-b-11268	ieu-b-85	140254	rs7412	-0.151537	0.578949	0.793518
472	Treatment/medication code: simvastatin || id:ukb-b-11268	Prostate cancer || id:ieu-b-85	ukb-b-11268	ieu-b-85	140254	rs74617384	5.84502	1.40531	3.19e-05
473	Treatment/medication code: simvastatin || id:ukb-b-11268	Prostate cancer || id:ieu-b-85	ukb-b-11268	ieu-b-85	140254	rs7513688	-1.25638	2.30337	0.585441
474	Treatment/medication code: simvastatin || id:ukb-b-11268	Prostate cancer || id:ieu-b-85	ukb-b-11268	ieu-b-85	140254	rs79598313	-1.28153	2.13054	0.547505
475	Treatment/medication code: simvastatin || id:ukb-b-11268	Prostate cancer || id:ieu-b-85	ukb-b-11268	ieu-b-85	140254	rs8126001	-1.54453	2.34438	0.510009
476	Treatment/medication code: simvastatin || id:ukb-b-11268	Prostate cancer || id:ieu-b-85	ukb-b-11268	ieu-b-85	140254	rs9368222	-1.88582	1.9516	0.333898
477	Treatment/medication code: simvastatin || id:ukb-b-11268	Prostate cancer || id:ieu-b-85	ukb-b-11268	ieu-b-85	140254	rs964184	-1.20354	1.05876	0.255642
478	Treatment/medication code: simvastatin || id:ukb-b-11268	Prostate cancer || id:ieu-b-85	ukb-b-11268	ieu-b-85	140254	All - Inverse variance weighted	0.538771	0.56642	0.34151
479	Treatment/medication code: simvastatin || id:ukb-b-11268	Prostate cancer || id:ieu-b-85	ukb-b-11268	ieu-b-85	140254	All - MR Egger	-0.180947	1.13417	0.87411
480	Treatment/medication code: simvastatin || id:ukb-b-11268	Oesophageal cancer || id:ieu-b-4960	ukb-b-11268	ieu-b-4960	372756	rs10410835	0.0277679	0.023446	0.236281
481	Treatment/medication code: simvastatin || id:ukb-b-11268	Oesophageal cancer || id:ieu-b-4960	ukb-b-11268	ieu-b-4960	372756	rs1081105	-0.0143602	0.0234819	0.540839
482	Treatment/medication code: simvastatin || id:ukb-b-11268	Oesophageal cancer || id:ieu-b-4960	ukb-b-11268	ieu-b-4960	372756	rs10857147	-0.0161207	0.0254007	0.525653
483	Treatment/medication code: simvastatin || id:ukb-b-11268	Oesophageal cancer || id:ieu-b-4960	ukb-b-11268	ieu-b-4960	372756	rs112552009	-0.00587985	0.0105292	0.576549
484	Treatment/medication code: simvastatin || id:ukb-b-11268	Oesophageal cancer || id:ieu-b-4960	ukb-b-11268	ieu-b-4960	372756	rs11570891	0.0555708	0.0257815	0.031126
485	Treatment/medication code: simvastatin || id:ukb-b-11268	Oesophageal cancer || id:ieu-b-4960	ukb-b-11268	ieu-b-4960	372756	rs11591147	0.00735312	0.013218	0.578009
486	Treatment/medication code: simvastatin || id:ukb-b-11268	Oesophageal cancer || id:ieu-b-4960	ukb-b-11268	ieu-b-4960	372756	rs11601507	0.00341937	0.0260571	0.895596
487	Treatment/medication code: simvastatin || id:ukb-b-11268	Oesophageal cancer || id:ieu-b-4960	ukb-b-11268	ieu-b-4960	372756	rs117733303	-0.0384119	0.0238643	0.107486
488	Treatment/medication code: simvastatin || id:ukb-b-11268	Oesophageal cancer || id:ieu-b-4960	ukb-b-11268	ieu-b-4960	372756	rs1260326	0.00125037	0.0268699	0.962885
489	Treatment/medication code: simvastatin || id:ukb-b-11268	Oesophageal cancer || id:ieu-b-4960	ukb-b-11268	ieu-b-4960	372756	rs12740374	-0.00147385	0.0104428	0.887763
490	Treatment/medication code: simvastatin || id:ukb-b-11268	Oesophageal cancer || id:ieu-b-4960	ukb-b-11268	ieu-b-4960	372756	rs12916	-0.00827612	0.0210181	0.693757
491	Treatment/medication code: simvastatin || id:ukb-b-11268	Oesophageal cancer || id:ieu-b-4960	ukb-b-11268	ieu-b-4960	372756	rs13167071	-0.00322123	0.0275844	0.907037
492	Treatment/medication code: simvastatin || id:ukb-b-11268	Oesophageal cancer || id:ieu-b-4960	ukb-b-11268	ieu-b-4960	372756	rs1367117	-0.0133532	0.0134498	0.320798
493	Treatment/medication code: simvastatin || id:ukb-b-11268	Oesophageal cancer || id:ieu-b-4960	ukb-b-11268	ieu-b-4960	372756	rs1421085	-0.0295904	0.0211934	0.162652
494	Treatment/medication code: simvastatin || id:ukb-b-11268	Oesophageal cancer || id:ieu-b-4960	ukb-b-11268	ieu-b-4960	372756	rs1831733	-0.0564599	0.0204309	0.00571924
495	Treatment/medication code: simvastatin || id:ukb-b-11268	Oesophageal cancer || id:ieu-b-4960	ukb-b-11268	ieu-b-4960	372756	rs2207132	-0.0313786	0.0217786	0.149642
496	Treatment/medication code: simvastatin || id:ukb-b-11268	Oesophageal cancer || id:ieu-b-4960	ukb-b-11268	ieu-b-4960	372756	rs2618567	0.0469221	0.0267009	0.0788626
497	Treatment/medication code: simvastatin || id:ukb-b-11268	Oesophageal cancer || id:ieu-b-4960	ukb-b-11268	ieu-b-4960	372756	rs2673134	0.0450604	0.0251891	0.0736338
498	Treatment/medication code: simvastatin || id:ukb-b-11268	Oesophageal cancer || id:ieu-b-4960	ukb-b-11268	ieu-b-4960	372756	rs2737231	0.0172388	0.0285315	0.54571
499	Treatment/medication code: simvastatin || id:ukb-b-11268	Oesophageal cancer || id:ieu-b-4960	ukb-b-11268	ieu-b-4960	372756	rs2738447	0.0221559	0.0193424	0.252019
500	Treatment/medication code: simvastatin || id:ukb-b-11268	Oesophageal cancer || id:ieu-b-4960	ukb-b-11268	ieu-b-4960	372756	rs2980888	0.00196829	0.0143468	0.890878
501	Treatment/medication code: simvastatin || id:ukb-b-11268	Oesophageal cancer || id:ieu-b-4960	ukb-b-11268	ieu-b-4960	372756	rs3104415	-0.0275487	0.0265382	0.299233
502	Treatment/medication code: simvastatin || id:ukb-b-11268	Oesophageal cancer || id:ieu-b-4960	ukb-b-11268	ieu-b-4960	372756	rs3127580	0.054843	0.0268258	0.0409123
503	Treatment/medication code: simvastatin || id:ukb-b-11268	Oesophageal cancer || id:ieu-b-4960	ukb-b-11268	ieu-b-4960	372756	rs34042070	-0.0269754	0.0244412	0.26973
504	Treatment/medication code: simvastatin || id:ukb-b-11268	Oesophageal cancer || id:ieu-b-4960	ukb-b-11268	ieu-b-4960	372756	rs35198068	-0.0242313	0.0194619	0.213108
505	Treatment/medication code: simvastatin || id:ukb-b-11268	Oesophageal cancer || id:ieu-b-4960	ukb-b-11268	ieu-b-4960	372756	rs4299376	-0.0197882	0.0162	0.221898
506	Treatment/medication code: simvastatin || id:ukb-b-11268	Oesophageal cancer || id:ieu-b-4960	ukb-b-11268	ieu-b-4960	372756	rs4360309	-0.0154445	0.0277964	0.578465
507	Treatment/medication code: simvastatin || id:ukb-b-11268	Oesophageal cancer || id:ieu-b-4960	ukb-b-11268	ieu-b-4960	372756	rs57180587	0.00763407	0.021155	0.718202
508	Treatment/medication code: simvastatin || id:ukb-b-11268	Oesophageal cancer || id:ieu-b-4960	ukb-b-11268	ieu-b-4960	372756	rs58542926	-0.0394887	0.023516	0.0931088
509	Treatment/medication code: simvastatin || id:ukb-b-11268	Oesophageal cancer || id:ieu-b-4960	ukb-b-11268	ieu-b-4960	372756	rs635634	-0.0279428	0.020896	0.181146
510	Treatment/medication code: simvastatin || id:ukb-b-11268	Oesophageal cancer || id:ieu-b-4960	ukb-b-11268	ieu-b-4960	372756	rs645040	0.00928584	0.0264397	0.725432
511	Treatment/medication code: simvastatin || id:ukb-b-11268	Oesophageal cancer || id:ieu-b-4960	ukb-b-11268	ieu-b-4960	372756	rs693668	-0.0327924	0.026203	0.210761
512	Treatment/medication code: simvastatin || id:ukb-b-11268	Oesophageal cancer || id:ieu-b-4960	ukb-b-11268	ieu-b-4960	372756	rs7412	-0.00443867	0.00737818	0.547444
513	Treatment/medication code: simvastatin || id:ukb-b-11268	Oesophageal cancer || id:ieu-b-4960	ukb-b-11268	ieu-b-4960	372756	rs74617384	0.00286952	0.0171316	0.866978
514	Treatment/medication code: simvastatin || id:ukb-b-11268	Oesophageal cancer || id:ieu-b-4960	ukb-b-11268	ieu-b-4960	372756	rs7513688	-0.0105185	0.0282396	0.70954
515	Treatment/medication code: simvastatin || id:ukb-b-11268	Oesophageal cancer || id:ieu-b-4960	ukb-b-11268	ieu-b-4960	372756	rs79598313	-0.0303823	0.0273969	0.267444
516	Treatment/medication code: simvastatin || id:ukb-b-11268	Oesophageal cancer || id:ieu-b-4960	ukb-b-11268	ieu-b-4960	372756	rs8126001	0.00513621	0.0285308	0.857135
517	Treatment/medication code: simvastatin || id:ukb-b-11268	Oesophageal cancer || id:ieu-b-4960	ukb-b-11268	ieu-b-4960	372756	rs9368222	-0.0210223	0.0256868	0.413125
518	Treatment/medication code: simvastatin || id:ukb-b-11268	Oesophageal cancer || id:ieu-b-4960	ukb-b-11268	ieu-b-4960	372756	rs964184	0.0187905	0.0137009	0.170227
519	Treatment/medication code: simvastatin || id:ukb-b-11268	Oesophageal cancer || id:ieu-b-4960	ukb-b-11268	ieu-b-4960	372756	All - Inverse variance weighted	-0.00437526	0.0033326	0.189227
520	Treatment/medication code: simvastatin || id:ukb-b-11268	Oesophageal cancer || id:ieu-b-4960	ukb-b-11268	ieu-b-4960	372756	All - MR Egger	-0.00523796	0.00669092	0.438699
