# Supplementary material for: Assessing the role of lipid-lowering therapy on multi-cancer prevention: A mendelian randomization study
Source: Front Pharmacol. 2023 Apr 19;14:1109580. doi: 10.3389/fphar.2023.1109580 (PMC10154601; doi:10.3389/fphar.2023.1109580)
Supplement: Supplementary file 2 [file DataSheet1.ZIP › Table S14-rosuvastatin-mr_base_leaveoneout.xlsx]

## Sheet: Table S14-rosuvastatin-mr_base_
	Exposure	Outcome	id.exposure	id.outcome	samplesize	SNP	b	se	p
1	Treatment/medication code: rosuvastatin || id:ukb-b-13664	Breast cancer (iCOGS) || id:ieu-a-1130	ukb-b-13664	ieu-a-1130	89677	rs12740374	-3.56875	4.0368	0.376667
2	Treatment/medication code: rosuvastatin || id:ukb-b-13664	Breast cancer (iCOGS) || id:ieu-a-1130	ukb-b-13664	ieu-a-1130	89677	rs17248783	-5.20856	3.89199	0.180806
3	Treatment/medication code: rosuvastatin || id:ukb-b-13664	Breast cancer (iCOGS) || id:ieu-a-1130	ukb-b-13664	ieu-a-1130	89677	rs2954038	-3.96377	3.98416	0.319794
4	Treatment/medication code: rosuvastatin || id:ukb-b-13664	Breast cancer (iCOGS) || id:ieu-a-1130	ukb-b-13664	ieu-a-1130	89677	rs4420638	-2.5685	4.19224	0.540087
5	Treatment/medication code: rosuvastatin || id:ukb-b-13664	Breast cancer (iCOGS) || id:ieu-a-1130	ukb-b-13664	ieu-a-1130	89677	rs4665492	-7.32571	4.052	0.0706185
6	Treatment/medication code: rosuvastatin || id:ukb-b-13664	Breast cancer (iCOGS) || id:ieu-a-1130	ukb-b-13664	ieu-a-1130	89677	rs964184	-4.54448	4.15014	0.273508
7	Treatment/medication code: rosuvastatin || id:ukb-b-13664	Breast cancer (iCOGS) || id:ieu-a-1130	ukb-b-13664	ieu-a-1130	89677	All	-4.55634	3.69487	0.217518
8	Treatment/medication code: rosuvastatin || id:ukb-b-13664	Bladder cancer || id:ieu-b-4874	ukb-b-13664	ieu-b-4874	373295	rs12740374	-0.0211579	0.0624482	0.734755
9	Treatment/medication code: rosuvastatin || id:ukb-b-13664	Bladder cancer || id:ieu-b-4874	ukb-b-13664	ieu-b-4874	373295	rs17248783	-0.0296054	0.0579722	0.609574
10	Treatment/medication code: rosuvastatin || id:ukb-b-13664	Bladder cancer || id:ieu-b-4874	ukb-b-13664	ieu-b-4874	373295	rs2954038	0.0174612	0.0515781	0.734957
11	Treatment/medication code: rosuvastatin || id:ukb-b-13664	Bladder cancer || id:ieu-b-4874	ukb-b-13664	ieu-b-4874	373295	rs4420638	-0.0300727	0.0661318	0.649298
12	Treatment/medication code: rosuvastatin || id:ukb-b-13664	Bladder cancer || id:ieu-b-4874	ukb-b-13664	ieu-b-4874	373295	rs4665492	-0.0292397	0.0605693	0.629274
13	Treatment/medication code: rosuvastatin || id:ukb-b-13664	Bladder cancer || id:ieu-b-4874	ukb-b-13664	ieu-b-4874	373295	rs964184	0.0249311	0.0520327	0.631837
14	Treatment/medication code: rosuvastatin || id:ukb-b-13664	Bladder cancer || id:ieu-b-4874	ukb-b-13664	ieu-b-4874	373295	All	-0.0110904	0.0530339	0.834355
15	Treatment/medication code: rosuvastatin || id:ukb-b-13664	cervical cancer || id:ieu-b-4876	ukb-b-13664	ieu-b-4876	199086	rs12740374	-0.0869995	0.0633666	0.169766
16	Treatment/medication code: rosuvastatin || id:ukb-b-13664	cervical cancer || id:ieu-b-4876	ukb-b-13664	ieu-b-4876	199086	rs17248783	-0.0824613	0.062985	0.190459
17	Treatment/medication code: rosuvastatin || id:ukb-b-13664	cervical cancer || id:ieu-b-4876	ukb-b-13664	ieu-b-4876	199086	rs2954038	-0.111333	0.0634874	0.0794948
18	Treatment/medication code: rosuvastatin || id:ukb-b-13664	cervical cancer || id:ieu-b-4876	ukb-b-13664	ieu-b-4876	199086	rs4420638	-0.151105	0.06817	0.0266509
19	Treatment/medication code: rosuvastatin || id:ukb-b-13664	cervical cancer || id:ieu-b-4876	ukb-b-13664	ieu-b-4876	199086	rs4665492	-0.099485	0.0641759	0.121095
20	Treatment/medication code: rosuvastatin || id:ukb-b-13664	cervical cancer || id:ieu-b-4876	ukb-b-13664	ieu-b-4876	199086	rs964184	-0.0993631	0.0648097	0.125238
21	Treatment/medication code: rosuvastatin || id:ukb-b-13664	cervical cancer || id:ieu-b-4876	ukb-b-13664	ieu-b-4876	199086	All	-0.104064	0.0588177	0.0768505
22	Treatment/medication code: rosuvastatin || id:ukb-b-13664	Head and neck cancer || id:ieu-b-4912	ukb-b-13664	ieu-b-4912	373122	rs12740374	-0.0327655	0.047374	0.489167
23	Treatment/medication code: rosuvastatin || id:ukb-b-13664	Head and neck cancer || id:ieu-b-4912	ukb-b-13664	ieu-b-4912	373122	rs17248783	-0.0594593	0.0470759	0.20657
24	Treatment/medication code: rosuvastatin || id:ukb-b-13664	Head and neck cancer || id:ieu-b-4912	ukb-b-13664	ieu-b-4912	373122	rs2954038	-0.0514647	0.047458	0.278175
25	Treatment/medication code: rosuvastatin || id:ukb-b-13664	Head and neck cancer || id:ieu-b-4912	ukb-b-13664	ieu-b-4912	373122	rs4420638	-0.0375785	0.0509665	0.46093
26	Treatment/medication code: rosuvastatin || id:ukb-b-13664	Head and neck cancer || id:ieu-b-4912	ukb-b-13664	ieu-b-4912	373122	rs4665492	-0.061317	0.0479606	0.201078
27	Treatment/medication code: rosuvastatin || id:ukb-b-13664	Head and neck cancer || id:ieu-b-4912	ukb-b-13664	ieu-b-4912	373122	rs964184	-0.0770453	0.0484267	0.111617
28	Treatment/medication code: rosuvastatin || id:ukb-b-13664	Head and neck cancer || id:ieu-b-4912	ukb-b-13664	ieu-b-4912	373122	All	-0.0534442	0.0439635	0.224118
29	Treatment/medication code: rosuvastatin || id:ukb-b-13664	Liver & bile duct cancer || id:ieu-b-4915	ukb-b-13664	ieu-b-4915	372366	rs12740374	-0.0609088	0.0376893	0.106078
30	Treatment/medication code: rosuvastatin || id:ukb-b-13664	Liver & bile duct cancer || id:ieu-b-4915	ukb-b-13664	ieu-b-4915	372366	rs17248783	-0.0435115	0.0362177	0.229601
31	Treatment/medication code: rosuvastatin || id:ukb-b-13664	Liver & bile duct cancer || id:ieu-b-4915	ukb-b-13664	ieu-b-4915	372366	rs2954038	-0.0773563	0.0267893	0.00388219
32	Treatment/medication code: rosuvastatin || id:ukb-b-13664	Liver & bile duct cancer || id:ieu-b-4915	ukb-b-13664	ieu-b-4915	372366	rs4420638	-0.0293582	0.0345953	0.396095
33	Treatment/medication code: rosuvastatin || id:ukb-b-13664	Liver & bile duct cancer || id:ieu-b-4915	ukb-b-13664	ieu-b-4915	372366	rs4665492	-0.0491909	0.0391435	0.20887
34	Treatment/medication code: rosuvastatin || id:ukb-b-13664	Liver & bile duct cancer || id:ieu-b-4915	ukb-b-13664	ieu-b-4915	372366	rs964184	-0.0570869	0.0396363	0.149792
35	Treatment/medication code: rosuvastatin || id:ukb-b-13664	Liver & bile duct cancer || id:ieu-b-4915	ukb-b-13664	ieu-b-4915	372366	All	-0.0534028	0.0323822	0.0991195
36	Treatment/medication code: rosuvastatin || id:ukb-b-13664	Liver cell carcinoma || id:ieu-b-4953	ukb-b-13664	ieu-b-4953	372184	rs12740374	-0.0460941	0.0351569	0.189825
37	Treatment/medication code: rosuvastatin || id:ukb-b-13664	Liver cell carcinoma || id:ieu-b-4953	ukb-b-13664	ieu-b-4953	372184	rs17248783	-0.0411152	0.0334873	0.219528
38	Treatment/medication code: rosuvastatin || id:ukb-b-13664	Liver cell carcinoma || id:ieu-b-4953	ukb-b-13664	ieu-b-4953	372184	rs2954038	-0.0737808	0.0185723	7.11e-05
39	Treatment/medication code: rosuvastatin || id:ukb-b-13664	Liver cell carcinoma || id:ieu-b-4953	ukb-b-13664	ieu-b-4953	372184	rs4420638	-0.0321125	0.0343117	0.349321
40	Treatment/medication code: rosuvastatin || id:ukb-b-13664	Liver cell carcinoma || id:ieu-b-4953	ukb-b-13664	ieu-b-4953	372184	rs4665492	-0.0458155	0.0355854	0.197927
41	Treatment/medication code: rosuvastatin || id:ukb-b-13664	Liver cell carcinoma || id:ieu-b-4953	ukb-b-13664	ieu-b-4953	372184	rs964184	-0.050877	0.0360076	0.15767
42	Treatment/medication code: rosuvastatin || id:ukb-b-13664	Liver cell carcinoma || id:ieu-b-4953	ukb-b-13664	ieu-b-4953	372184	All	-0.0486384	0.0293189	0.0971279
43	Treatment/medication code: rosuvastatin || id:ukb-b-13664	Lung cancer || id:ieu-b-4954	ukb-b-13664	ieu-b-4954	374687	rs12740374	-0.0686161	0.0731686	0.348357
44	Treatment/medication code: rosuvastatin || id:ukb-b-13664	Lung cancer || id:ieu-b-4954	ukb-b-13664	ieu-b-4954	374687	rs17248783	-0.10872	0.0727088	0.134843
45	Treatment/medication code: rosuvastatin || id:ukb-b-13664	Lung cancer || id:ieu-b-4954	ukb-b-13664	ieu-b-4954	374687	rs2954038	-0.103265	0.0732996	0.158891
46	Treatment/medication code: rosuvastatin || id:ukb-b-13664	Lung cancer || id:ieu-b-4954	ukb-b-13664	ieu-b-4954	374687	rs4420638	-0.12521	0.0787174	0.111695
47	Treatment/medication code: rosuvastatin || id:ukb-b-13664	Lung cancer || id:ieu-b-4954	ukb-b-13664	ieu-b-4954	374687	rs4665492	-0.10542	0.0740754	0.154693
48	Treatment/medication code: rosuvastatin || id:ukb-b-13664	Lung cancer || id:ieu-b-4954	ukb-b-13664	ieu-b-4954	374687	rs964184	-0.107345	0.0747946	0.151232
49	Treatment/medication code: rosuvastatin || id:ukb-b-13664	Lung cancer || id:ieu-b-4954	ukb-b-13664	ieu-b-4954	374687	All	-0.102549	0.0679016	0.130978
50	Treatment/medication code: rosuvastatin || id:ukb-b-13664	Malignant non-melanoma skin cancer || id:ieu-b-4959	ukb-b-13664	ieu-b-4959	395710	rs12740374	-0.111044	0.200502	0.579694
51	Treatment/medication code: rosuvastatin || id:ukb-b-13664	Malignant non-melanoma skin cancer || id:ieu-b-4959	ukb-b-13664	ieu-b-4959	395710	rs17248783	-0.193281	0.199225	0.331964
52	Treatment/medication code: rosuvastatin || id:ukb-b-13664	Malignant non-melanoma skin cancer || id:ieu-b-4959	ukb-b-13664	ieu-b-4959	395710	rs2954038	-0.0348237	0.200841	0.862345
53	Treatment/medication code: rosuvastatin || id:ukb-b-13664	Malignant non-melanoma skin cancer || id:ieu-b-4959	ukb-b-13664	ieu-b-4959	395710	rs4420638	0.0193946	0.215675	0.928347
54	Treatment/medication code: rosuvastatin || id:ukb-b-13664	Malignant non-melanoma skin cancer || id:ieu-b-4959	ukb-b-13664	ieu-b-4959	395710	rs4665492	-0.0783973	0.202979	0.699324
55	Treatment/medication code: rosuvastatin || id:ukb-b-13664	Malignant non-melanoma skin cancer || id:ieu-b-4959	ukb-b-13664	ieu-b-4959	395710	rs964184	-0.0879134	0.204935	0.667936
56	Treatment/medication code: rosuvastatin || id:ukb-b-13664	Malignant non-melanoma skin cancer || id:ieu-b-4959	ukb-b-13664	ieu-b-4959	395710	All	-0.0835938	0.186054	0.653217
57	Treatment/medication code: rosuvastatin || id:ukb-b-13664	Ovarian cancer || id:ieu-b-4963	ukb-b-13664	ieu-b-4963	199741	rs12740374	0.0841573	0.098859	0.39461
58	Treatment/medication code: rosuvastatin || id:ukb-b-13664	Ovarian cancer || id:ieu-b-4963	ukb-b-13664	ieu-b-4963	199741	rs17248783	0.0714541	0.106221	0.501143
59	Treatment/medication code: rosuvastatin || id:ukb-b-13664	Ovarian cancer || id:ieu-b-4963	ukb-b-13664	ieu-b-4963	199741	rs2954038	0.0428496	0.116999	0.714188
60	Treatment/medication code: rosuvastatin || id:ukb-b-13664	Ovarian cancer || id:ieu-b-4963	ukb-b-13664	ieu-b-4963	199741	rs4420638	-0.0756538	0.0997666	0.448267
61	Treatment/medication code: rosuvastatin || id:ukb-b-13664	Ovarian cancer || id:ieu-b-4963	ukb-b-13664	ieu-b-4963	199741	rs4665492	0.0508505	0.117315	0.664685
62	Treatment/medication code: rosuvastatin || id:ukb-b-13664	Ovarian cancer || id:ieu-b-4963	ukb-b-13664	ieu-b-4963	199741	rs964184	0.03657	0.119641	0.759861
63	Treatment/medication code: rosuvastatin || id:ukb-b-13664	Ovarian cancer || id:ieu-b-4963	ukb-b-13664	ieu-b-4963	199741	All	0.0376229	0.09712	0.69847
64	Treatment/medication code: rosuvastatin || id:ukb-b-13664	Colorectal cancer || id:ieu-b-4965	ukb-b-13664	ieu-b-4965	377673	rs12740374	0.153725	0.165568	0.353165
65	Treatment/medication code: rosuvastatin || id:ukb-b-13664	Colorectal cancer || id:ieu-b-4965	ukb-b-13664	ieu-b-4965	377673	rs17248783	0.158851	0.164038	0.332854
66	Treatment/medication code: rosuvastatin || id:ukb-b-13664	Colorectal cancer || id:ieu-b-4965	ukb-b-13664	ieu-b-4965	377673	rs2954038	0.160515	0.165254	0.331388
67	Treatment/medication code: rosuvastatin || id:ukb-b-13664	Colorectal cancer || id:ieu-b-4965	ukb-b-13664	ieu-b-4965	377673	rs4420638	0.02179	0.126948	0.863717
68	Treatment/medication code: rosuvastatin || id:ukb-b-13664	Colorectal cancer || id:ieu-b-4965	ukb-b-13664	ieu-b-4965	377673	rs4665492	0.2603	0.106523	0.0145415
69	Treatment/medication code: rosuvastatin || id:ukb-b-13664	Colorectal cancer || id:ieu-b-4965	ukb-b-13664	ieu-b-4965	377673	rs964184	0.120069	0.165972	0.469417
70	Treatment/medication code: rosuvastatin || id:ukb-b-13664	Colorectal cancer || id:ieu-b-4965	ukb-b-13664	ieu-b-4965	377673	All	0.148518	0.137556	0.280279
71	Treatment/medication code: rosuvastatin || id:ukb-b-13664	Melanoma skin cancer || id:ieu-b-4969	ukb-b-13664	ieu-b-4969	375767	rs12740374	0.0317043	0.0868779	0.715164
72	Treatment/medication code: rosuvastatin || id:ukb-b-13664	Melanoma skin cancer || id:ieu-b-4969	ukb-b-13664	ieu-b-4969	375767	rs17248783	-0.0408144	0.085825	0.634393
73	Treatment/medication code: rosuvastatin || id:ukb-b-13664	Melanoma skin cancer || id:ieu-b-4969	ukb-b-13664	ieu-b-4969	375767	rs2954038	0.0534228	0.0865237	0.536948
74	Treatment/medication code: rosuvastatin || id:ukb-b-13664	Melanoma skin cancer || id:ieu-b-4969	ukb-b-13664	ieu-b-4969	375767	rs4420638	-0.00483662	0.0982297	0.96073
75	Treatment/medication code: rosuvastatin || id:ukb-b-13664	Melanoma skin cancer || id:ieu-b-4969	ukb-b-13664	ieu-b-4969	375767	rs4665492	-0.00466772	0.0917663	0.959433
76	Treatment/medication code: rosuvastatin || id:ukb-b-13664	Melanoma skin cancer || id:ieu-b-4969	ukb-b-13664	ieu-b-4969	375767	rs964184	0.016922	0.0937057	0.856692
77	Treatment/medication code: rosuvastatin || id:ukb-b-13664	Melanoma skin cancer || id:ieu-b-4969	ukb-b-13664	ieu-b-4969	375767	All	0.0087954	0.0801539	0.912622
78	Treatment/medication code: rosuvastatin || id:ukb-b-13664	Prostate cancer || id:ieu-b-85	ukb-b-13664	ieu-b-85	140254	rs12740374	-7.17187	3.15451	0.0229944
79	Treatment/medication code: rosuvastatin || id:ukb-b-13664	Prostate cancer || id:ieu-b-85	ukb-b-13664	ieu-b-85	140254	rs17248783	-5.66224	3.67981	0.123869
80	Treatment/medication code: rosuvastatin || id:ukb-b-13664	Prostate cancer || id:ieu-b-85	ukb-b-13664	ieu-b-85	140254	rs2954038	-5.33526	3.83319	0.163965
81	Treatment/medication code: rosuvastatin || id:ukb-b-13664	Prostate cancer || id:ieu-b-85	ukb-b-13664	ieu-b-85	140254	rs4420638	-1.81074	3.35824	0.589753
82	Treatment/medication code: rosuvastatin || id:ukb-b-13664	Prostate cancer || id:ieu-b-85	ukb-b-13664	ieu-b-85	140254	rs4665492	-5.77903	3.8066	0.128974
83	Treatment/medication code: rosuvastatin || id:ukb-b-13664	Prostate cancer || id:ieu-b-85	ukb-b-13664	ieu-b-85	140254	rs964184	-4.5472	3.90891	0.244712
84	Treatment/medication code: rosuvastatin || id:ukb-b-13664	Prostate cancer || id:ieu-b-85	ukb-b-13664	ieu-b-85	140254	All	-5.12384	3.18637	0.107824
85	Treatment/medication code: rosuvastatin || id:ukb-b-13664	Oesophageal cancer || id:ieu-b-4960	ukb-b-13664	ieu-b-4960	372756	rs12740374	7.53e-06	0.0410574	0.999854
86	Treatment/medication code: rosuvastatin || id:ukb-b-13664	Oesophageal cancer || id:ieu-b-4960	ukb-b-13664	ieu-b-4960	372756	rs17248783	0.00984068	0.0385715	0.798624
87	Treatment/medication code: rosuvastatin || id:ukb-b-13664	Oesophageal cancer || id:ieu-b-4960	ukb-b-13664	ieu-b-4960	372756	rs2954038	-0.00400483	0.0411135	0.922402
88	Treatment/medication code: rosuvastatin || id:ukb-b-13664	Oesophageal cancer || id:ieu-b-4960	ukb-b-13664	ieu-b-4960	372756	rs4420638	-0.0123626	0.0430291	0.773877
89	Treatment/medication code: rosuvastatin || id:ukb-b-13664	Oesophageal cancer || id:ieu-b-4960	ukb-b-13664	ieu-b-4960	372756	rs4665492	0.0204826	0.0392964	0.602204
90	Treatment/medication code: rosuvastatin || id:ukb-b-13664	Oesophageal cancer || id:ieu-b-4960	ukb-b-13664	ieu-b-4960	372756	rs964184	-0.0274234	0.0396778	0.48947
91	Treatment/medication code: rosuvastatin || id:ukb-b-13664	Oesophageal cancer || id:ieu-b-4960	ukb-b-13664	ieu-b-4960	372756	All	-0.00188744	0.0360214	0.958212
