# Supplementary material for: Assessing the role of lipid-lowering therapy on multi-cancer prevention: A mendelian randomization study
Source: Front Pharmacol. 2023 Apr 19;14:1109580. doi: 10.3389/fphar.2023.1109580 (PMC10154601; doi:10.3389/fphar.2023.1109580)
Supplement: Supplementary file 2 [file DataSheet1.ZIP › Table S15-rosuvastatin-mr_base_singlesnp.xlsx]

## Sheet: Table S15-rosuvastatin-mr_base_
	Exposure	Outcome	id.exposure	id.outcome	samplesize	SNP	b	se	p
1	Treatment/medication code: rosuvastatin || id:ukb-b-13664	Breast cancer (iCOGS) || id:ieu-a-1130	ukb-b-13664	ieu-a-1130	89677	rs12740374	-9.65612	9.17331	0.29251
2	Treatment/medication code: rosuvastatin || id:ukb-b-13664	Breast cancer (iCOGS) || id:ieu-a-1130	ukb-b-13664	ieu-a-1130	89677	rs17248783	1.39742	11.7589	0.905403
3	Treatment/medication code: rosuvastatin || id:ukb-b-13664	Breast cancer (iCOGS) || id:ieu-a-1130	ukb-b-13664	ieu-a-1130	89677	rs2954038	-8.19791	9.87669	0.406524
4	Treatment/medication code: rosuvastatin || id:ukb-b-13664	Breast cancer (iCOGS) || id:ieu-a-1130	ukb-b-13664	ieu-a-1130	89677	rs4420638	-11.4743	7.82069	0.142329
5	Treatment/medication code: rosuvastatin || id:ukb-b-13664	Breast cancer (iCOGS) || id:ieu-a-1130	ukb-b-13664	ieu-a-1130	89677	rs4665492	9.10887	9.00093	0.311542
6	Treatment/medication code: rosuvastatin || id:ukb-b-13664	Breast cancer (iCOGS) || id:ieu-a-1130	ukb-b-13664	ieu-a-1130	89677	rs964184	-4.60165	8.11389	0.570624
7	Treatment/medication code: rosuvastatin || id:ukb-b-13664	Breast cancer (iCOGS) || id:ieu-a-1130	ukb-b-13664	ieu-a-1130	89677	All - Inverse variance weighted	-4.55634	3.69487	0.217518
8	Treatment/medication code: rosuvastatin || id:ukb-b-13664	Breast cancer (iCOGS) || id:ieu-a-1130	ukb-b-13664	ieu-a-1130	89677	All - MR Egger	-19.9778	20.0644	0.375759
9	Treatment/medication code: rosuvastatin || id:ukb-b-13664	Bladder cancer || id:ieu-b-4874	ukb-b-13664	ieu-b-4874	373295	rs12740374	0.0513777	0.126799	0.685337
10	Treatment/medication code: rosuvastatin || id:ukb-b-13664	Bladder cancer || id:ieu-b-4874	ukb-b-13664	ieu-b-4874	373295	rs17248783	0.115214	0.132115	0.383169
11	Treatment/medication code: rosuvastatin || id:ukb-b-13664	Bladder cancer || id:ieu-b-4874	ukb-b-13664	ieu-b-4874	373295	rs2954038	-0.183805	0.125421	0.142783
12	Treatment/medication code: rosuvastatin || id:ukb-b-13664	Bladder cancer || id:ieu-b-4874	ukb-b-13664	ieu-b-4874	373295	rs4420638	0.0440825	0.0933678	0.636828
13	Treatment/medication code: rosuvastatin || id:ukb-b-13664	Bladder cancer || id:ieu-b-4874	ukb-b-13664	ieu-b-4874	373295	rs4665492	0.0843738	0.118191	0.475304
14	Treatment/medication code: rosuvastatin || id:ukb-b-13664	Bladder cancer || id:ieu-b-4874	ukb-b-13664	ieu-b-4874	373295	rs964184	-0.180003	0.112675	0.110144
15	Treatment/medication code: rosuvastatin || id:ukb-b-13664	Bladder cancer || id:ieu-b-4874	ukb-b-13664	ieu-b-4874	373295	All - Inverse variance weighted	-0.0110904	0.0530339	0.834355
16	Treatment/medication code: rosuvastatin || id:ukb-b-13664	Bladder cancer || id:ieu-b-4874	ukb-b-13664	ieu-b-4874	373295	All - MR Egger	0.000418209	0.319914	0.99902
17	Treatment/medication code: rosuvastatin || id:ukb-b-13664	cervical cancer || id:ieu-b-4876	ukb-b-13664	ieu-b-4876	199086	rs12740374	-0.210278	0.158091	0.183484
18	Treatment/medication code: rosuvastatin || id:ukb-b-13664	cervical cancer || id:ieu-b-4876	ukb-b-13664	ieu-b-4876	199086	rs17248783	-0.2513	0.164434	0.126445
19	Treatment/medication code: rosuvastatin || id:ukb-b-13664	cervical cancer || id:ieu-b-4876	ukb-b-13664	ieu-b-4876	199086	rs2954038	-0.0600312	0.156253	0.700836
20	Treatment/medication code: rosuvastatin || id:ukb-b-13664	cervical cancer || id:ieu-b-4876	ukb-b-13664	ieu-b-4876	199086	rs4420638	0.0329666	0.116349	0.776914
21	Treatment/medication code: rosuvastatin || id:ukb-b-13664	cervical cancer || id:ieu-b-4876	ukb-b-13664	ieu-b-4876	199086	rs4665492	-0.128101	0.147038	0.383642
22	Treatment/medication code: rosuvastatin || id:ukb-b-13664	cervical cancer || id:ieu-b-4876	ukb-b-13664	ieu-b-4876	199086	rs964184	-0.126017	0.140058	0.368252
23	Treatment/medication code: rosuvastatin || id:ukb-b-13664	cervical cancer || id:ieu-b-4876	ukb-b-13664	ieu-b-4876	199086	All - Inverse variance weighted	-0.104064	0.0588177	0.0768505
24	Treatment/medication code: rosuvastatin || id:ukb-b-13664	cervical cancer || id:ieu-b-4876	ukb-b-13664	ieu-b-4876	199086	All - MR Egger	0.0908473	0.31741	0.788925
25	Treatment/medication code: rosuvastatin || id:ukb-b-13664	Head and neck cancer || id:ieu-b-4912	ukb-b-13664	ieu-b-4912	373122	rs12740374	-0.181747	0.118004	0.123518
26	Treatment/medication code: rosuvastatin || id:ukb-b-13664	Head and neck cancer || id:ieu-b-4912	ukb-b-13664	ieu-b-4912	373122	rs17248783	-0.0124141	0.12295	0.919575
27	Treatment/medication code: rosuvastatin || id:ukb-b-13664	Head and neck cancer || id:ieu-b-4912	ukb-b-13664	ieu-b-4912	373122	rs2954038	-0.0654202	0.116732	0.575184
28	Treatment/medication code: rosuvastatin || id:ukb-b-13664	Head and neck cancer || id:ieu-b-4912	ukb-b-13664	ieu-b-4912	373122	rs4420638	-0.0995714	0.0869026	0.251886
29	Treatment/medication code: rosuvastatin || id:ukb-b-13664	Head and neck cancer || id:ieu-b-4912	ukb-b-13664	ieu-b-4912	373122	rs4665492	-0.0120314	0.109999	0.912904
30	Treatment/medication code: rosuvastatin || id:ukb-b-13664	Head and neck cancer || id:ieu-b-4912	ukb-b-13664	ieu-b-4912	373122	rs964184	0.0571797	0.104844	0.585493
31	Treatment/medication code: rosuvastatin || id:ukb-b-13664	Head and neck cancer || id:ieu-b-4912	ukb-b-13664	ieu-b-4912	373122	All - Inverse variance weighted	-0.0534442	0.0439635	0.224118
32	Treatment/medication code: rosuvastatin || id:ukb-b-13664	Head and neck cancer || id:ieu-b-4912	ukb-b-13664	ieu-b-4912	373122	All - MR Egger	0.0202769	0.237246	0.935996
33	Treatment/medication code: rosuvastatin || id:ukb-b-13664	Liver & bile duct cancer || id:ieu-b-4915	ukb-b-13664	ieu-b-4915	372366	rs12740374	-0.00682154	0.0666169	0.918439
34	Treatment/medication code: rosuvastatin || id:ukb-b-13664	Liver & bile duct cancer || id:ieu-b-4915	ukb-b-13664	ieu-b-4915	372366	rs17248783	-0.120854	0.0693945	0.0815863
35	Treatment/medication code: rosuvastatin || id:ukb-b-13664	Liver & bile duct cancer || id:ieu-b-4915	ukb-b-13664	ieu-b-4915	372366	rs2954038	0.0914979	0.0658889	0.164933
36	Treatment/medication code: rosuvastatin || id:ukb-b-13664	Liver & bile duct cancer || id:ieu-b-4915	ukb-b-13664	ieu-b-4915	372366	rs4420638	-0.12331	0.0490552	0.0119472
37	Treatment/medication code: rosuvastatin || id:ukb-b-13664	Liver & bile duct cancer || id:ieu-b-4915	ukb-b-13664	ieu-b-4915	372366	rs4665492	-0.0755557	0.0620889	0.223644
38	Treatment/medication code: rosuvastatin || id:ukb-b-13664	Liver & bile duct cancer || id:ieu-b-4915	ukb-b-13664	ieu-b-4915	372366	rs964184	-0.0361302	0.0591883	0.541578
39	Treatment/medication code: rosuvastatin || id:ukb-b-13664	Liver & bile duct cancer || id:ieu-b-4915	ukb-b-13664	ieu-b-4915	372366	All - Inverse variance weighted	-0.0534028	0.0323822	0.0991195
40	Treatment/medication code: rosuvastatin || id:ukb-b-13664	Liver & bile duct cancer || id:ieu-b-4915	ukb-b-13664	ieu-b-4915	372366	All - MR Egger	-0.305344	0.147441	0.107113
41	Treatment/medication code: rosuvastatin || id:ukb-b-13664	Liver cell carcinoma || id:ieu-b-4953	ukb-b-13664	ieu-b-4953	372184	rs12740374	-0.0644257	0.046181	0.162995
42	Treatment/medication code: rosuvastatin || id:ukb-b-13664	Liver cell carcinoma || id:ieu-b-4953	ukb-b-13664	ieu-b-4953	372184	rs17248783	-0.0999472	0.0481117	0.0377647
43	Treatment/medication code: rosuvastatin || id:ukb-b-13664	Liver cell carcinoma || id:ieu-b-4953	ukb-b-13664	ieu-b-4953	372184	rs2954038	0.103449	0.0456783	0.0235296
44	Treatment/medication code: rosuvastatin || id:ukb-b-13664	Liver cell carcinoma || id:ieu-b-4953	ukb-b-13664	ieu-b-4953	372184	rs4420638	-0.0966858	0.0340087	0.00446944
45	Treatment/medication code: rosuvastatin || id:ukb-b-13664	Liver cell carcinoma || id:ieu-b-4953	ukb-b-13664	ieu-b-4953	372184	rs4665492	-0.0634854	0.0430446	0.140247
46	Treatment/medication code: rosuvastatin || id:ukb-b-13664	Liver cell carcinoma || id:ieu-b-4953	ukb-b-13664	ieu-b-4953	372184	rs964184	-0.0381425	0.0410343	0.352615
47	Treatment/medication code: rosuvastatin || id:ukb-b-13664	Liver cell carcinoma || id:ieu-b-4953	ukb-b-13664	ieu-b-4953	372184	All - Inverse variance weighted	-0.0486384	0.0293189	0.0971279
48	Treatment/medication code: rosuvastatin || id:ukb-b-13664	Liver cell carcinoma || id:ieu-b-4953	ukb-b-13664	ieu-b-4953	372184	All - MR Egger	-0.250104	0.144165	0.157786
49	Treatment/medication code: rosuvastatin || id:ukb-b-13664	Lung cancer || id:ieu-b-4954	ukb-b-13664	ieu-b-4954	374687	rs12740374	-0.31311	0.182265	0.0858189
50	Treatment/medication code: rosuvastatin || id:ukb-b-13664	Lung cancer || id:ieu-b-4954	ukb-b-13664	ieu-b-4954	374687	rs17248783	-0.0604584	0.189893	0.750196
51	Treatment/medication code: rosuvastatin || id:ukb-b-13664	Lung cancer || id:ieu-b-4954	ukb-b-13664	ieu-b-4954	374687	rs2954038	-0.0982147	0.180279	0.585896
52	Treatment/medication code: rosuvastatin || id:ukb-b-13664	Lung cancer || id:ieu-b-4954	ukb-b-13664	ieu-b-4954	374687	rs4420638	-0.0366639	0.134223	0.784733
53	Treatment/medication code: rosuvastatin || id:ukb-b-13664	Lung cancer || id:ieu-b-4954	ukb-b-13664	ieu-b-4954	374687	rs4665492	-0.0874452	0.169891	0.606753
54	Treatment/medication code: rosuvastatin || id:ukb-b-13664	Lung cancer || id:ieu-b-4954	ukb-b-13664	ieu-b-4954	374687	rs964184	-0.0800682	0.161935	0.620991
55	Treatment/medication code: rosuvastatin || id:ukb-b-13664	Lung cancer || id:ieu-b-4954	ukb-b-13664	ieu-b-4954	374687	All - Inverse variance weighted	-0.102549	0.0679016	0.130978
56	Treatment/medication code: rosuvastatin || id:ukb-b-13664	Lung cancer || id:ieu-b-4954	ukb-b-13664	ieu-b-4954	374687	All - MR Egger	0.120424	0.366425	0.75891
57	Treatment/medication code: rosuvastatin || id:ukb-b-13664	Malignant non-melanoma skin cancer || id:ieu-b-4959	ukb-b-13664	ieu-b-4959	395710	rs12740374	0.0865507	0.499173	0.862346
58	Treatment/medication code: rosuvastatin || id:ukb-b-13664	Malignant non-melanoma skin cancer || id:ieu-b-4959	ukb-b-13664	ieu-b-4959	395710	rs17248783	0.664651	0.52034	0.201482
59	Treatment/medication code: rosuvastatin || id:ukb-b-13664	Malignant non-melanoma skin cancer || id:ieu-b-4959	ukb-b-13664	ieu-b-4959	395710	rs2954038	-0.378695	0.494038	0.443361
60	Treatment/medication code: rosuvastatin || id:ukb-b-13664	Malignant non-melanoma skin cancer || id:ieu-b-4959	ukb-b-13664	ieu-b-4959	395710	rs4420638	-0.383192	0.367854	0.297552
61	Treatment/medication code: rosuvastatin || id:ukb-b-13664	Malignant non-melanoma skin cancer || id:ieu-b-4959	ukb-b-13664	ieu-b-4959	395710	rs4665492	-0.110913	0.465409	0.811638
62	Treatment/medication code: rosuvastatin || id:ukb-b-13664	Malignant non-melanoma skin cancer || id:ieu-b-4959	ukb-b-13664	ieu-b-4959	395710	rs964184	-0.0633377	0.443779	0.886508
63	Treatment/medication code: rosuvastatin || id:ukb-b-13664	Malignant non-melanoma skin cancer || id:ieu-b-4959	ukb-b-13664	ieu-b-4959	395710	All - Inverse variance weighted	-0.0835938	0.186054	0.653217
64	Treatment/medication code: rosuvastatin || id:ukb-b-13664	Malignant non-melanoma skin cancer || id:ieu-b-4959	ukb-b-13664	ieu-b-4959	395710	All - MR Egger	-0.137906	1.00411	0.897397
65	Treatment/medication code: rosuvastatin || id:ukb-b-13664	Ovarian cancer || id:ieu-b-4963	ukb-b-13664	ieu-b-4963	199741	rs12740374	-0.252051	0.231375	0.275993
66	Treatment/medication code: rosuvastatin || id:ukb-b-13664	Ovarian cancer || id:ieu-b-4963	ukb-b-13664	ieu-b-4963	199741	rs17248783	-0.193021	0.240676	0.422555
67	Treatment/medication code: rosuvastatin || id:ukb-b-13664	Ovarian cancer || id:ieu-b-4963	ukb-b-13664	ieu-b-4963	199741	rs2954038	0.00596666	0.228665	0.979183
68	Treatment/medication code: rosuvastatin || id:ukb-b-13664	Ovarian cancer || id:ieu-b-4963	ukb-b-13664	ieu-b-4963	199741	rs4420638	0.367584	0.170273	0.0308664
69	Treatment/medication code: rosuvastatin || id:ukb-b-13664	Ovarian cancer || id:ieu-b-4963	ukb-b-13664	ieu-b-4963	199741	rs4665492	-0.0318222	0.215199	0.882443
70	Treatment/medication code: rosuvastatin || id:ukb-b-13664	Ovarian cancer || id:ieu-b-4963	ukb-b-13664	ieu-b-4963	199741	rs964184	0.042539	0.204951	0.835575
71	Treatment/medication code: rosuvastatin || id:ukb-b-13664	Ovarian cancer || id:ieu-b-4963	ukb-b-13664	ieu-b-4963	199741	All - Inverse variance weighted	0.0376229	0.09712	0.69847
72	Treatment/medication code: rosuvastatin || id:ukb-b-13664	Ovarian cancer || id:ieu-b-4963	ukb-b-13664	ieu-b-4963	199741	All - MR Egger	0.746892	0.464516	0.183139
73	Treatment/medication code: rosuvastatin || id:ukb-b-13664	Colorectal cancer || id:ieu-b-4965	ukb-b-13664	ieu-b-4965	377673	rs12740374	0.116194	0.262167	0.657617
74	Treatment/medication code: rosuvastatin || id:ukb-b-13664	Colorectal cancer || id:ieu-b-4965	ukb-b-13664	ieu-b-4965	377673	rs17248783	0.0779903	0.27316	0.775252
75	Treatment/medication code: rosuvastatin || id:ukb-b-13664	Colorectal cancer || id:ieu-b-4965	ukb-b-13664	ieu-b-4965	377673	rs2954038	0.0759587	0.259239	0.769517
76	Treatment/medication code: rosuvastatin || id:ukb-b-13664	Colorectal cancer || id:ieu-b-4965	ukb-b-13664	ieu-b-4965	377673	rs4420638	0.516652	0.19296	0.00741712
77	Treatment/medication code: rosuvastatin || id:ukb-b-13664	Colorectal cancer || id:ieu-b-4965	ukb-b-13664	ieu-b-4965	377673	rs4665492	-0.439661	0.24435	0.0719706
78	Treatment/medication code: rosuvastatin || id:ukb-b-13664	Colorectal cancer || id:ieu-b-4965	ukb-b-13664	ieu-b-4965	377673	rs964184	0.281878	0.232878	0.22612
79	Treatment/medication code: rosuvastatin || id:ukb-b-13664	Colorectal cancer || id:ieu-b-4965	ukb-b-13664	ieu-b-4965	377673	All - Inverse variance weighted	0.148518	0.137556	0.280279
80	Treatment/medication code: rosuvastatin || id:ukb-b-13664	Colorectal cancer || id:ieu-b-4965	ukb-b-13664	ieu-b-4965	377673	All - MR Egger	1.4597	0.526892	0.0503101
81	Treatment/medication code: rosuvastatin || id:ukb-b-13664	Melanoma skin cancer || id:ieu-b-4969	ukb-b-13664	ieu-b-4969	375767	rs12740374	-0.133335	0.215138	0.535413
82	Treatment/medication code: rosuvastatin || id:ukb-b-13664	Melanoma skin cancer || id:ieu-b-4969	ukb-b-13664	ieu-b-4969	375767	rs17248783	0.347404	0.224222	0.121293
83	Treatment/medication code: rosuvastatin || id:ukb-b-13664	Melanoma skin cancer || id:ieu-b-4969	ukb-b-13664	ieu-b-4969	375767	rs2954038	-0.261258	0.212843	0.219646
84	Treatment/medication code: rosuvastatin || id:ukb-b-13664	Melanoma skin cancer || id:ieu-b-4969	ukb-b-13664	ieu-b-4969	375767	rs4420638	0.0484166	0.158423	0.759897
85	Treatment/medication code: rosuvastatin || id:ukb-b-13664	Melanoma skin cancer || id:ieu-b-4969	ukb-b-13664	ieu-b-4969	375767	rs4665492	0.0796062	0.200539	0.691396
86	Treatment/medication code: rosuvastatin || id:ukb-b-13664	Melanoma skin cancer || id:ieu-b-4969	ukb-b-13664	ieu-b-4969	375767	rs964184	-0.0292927	0.191143	0.878201
87	Treatment/medication code: rosuvastatin || id:ukb-b-13664	Melanoma skin cancer || id:ieu-b-4969	ukb-b-13664	ieu-b-4969	375767	All - Inverse variance weighted	0.0087954	0.0801539	0.912622
88	Treatment/medication code: rosuvastatin || id:ukb-b-13664	Melanoma skin cancer || id:ieu-b-4969	ukb-b-13664	ieu-b-4969	375767	All - MR Egger	0.382364	0.432529	0.42662
89	Treatment/medication code: rosuvastatin || id:ukb-b-13664	Prostate cancer || id:ieu-b-85	ukb-b-13664	ieu-b-85	140254	rs12740374	6.61911	7.55358	0.380873
90	Treatment/medication code: rosuvastatin || id:ukb-b-13664	Prostate cancer || id:ieu-b-85	ukb-b-13664	ieu-b-85	140254	rs17248783	-0.643973	8.88683	0.942233
91	Treatment/medication code: rosuvastatin || id:ukb-b-13664	Prostate cancer || id:ieu-b-85	ukb-b-13664	ieu-b-85	140254	rs2954038	-3.83478	7.75478	0.620949
92	Treatment/medication code: rosuvastatin || id:ukb-b-13664	Prostate cancer || id:ieu-b-85	ukb-b-13664	ieu-b-85	140254	rs4420638	-15.1333	5.83714	0.00952555
93	Treatment/medication code: rosuvastatin || id:ukb-b-13664	Prostate cancer || id:ieu-b-85	ukb-b-13664	ieu-b-85	140254	rs4665492	-1.74372	7.22399	0.809261
94	Treatment/medication code: rosuvastatin || id:ukb-b-13664	Prostate cancer || id:ieu-b-85	ukb-b-13664	ieu-b-85	140254	rs964184	-7.54648	6.63864	0.255642
95	Treatment/medication code: rosuvastatin || id:ukb-b-13664	Prostate cancer || id:ieu-b-85	ukb-b-13664	ieu-b-85	140254	All - Inverse variance weighted	-5.12384	3.18637	0.107824
96	Treatment/medication code: rosuvastatin || id:ukb-b-13664	Prostate cancer || id:ieu-b-85	ukb-b-13664	ieu-b-85	140254	All - MR Egger	-32.4603	15.6593	0.106877
97	Treatment/medication code: rosuvastatin || id:ukb-b-13664	Oesophageal cancer || id:ieu-b-4960	ukb-b-13664	ieu-b-4960	372756	rs12740374	-0.0136468	0.0966928	0.887763
98	Treatment/medication code: rosuvastatin || id:ukb-b-13664	Oesophageal cancer || id:ieu-b-4960	ukb-b-13664	ieu-b-4960	372756	rs17248783	-0.081887	0.100739	0.416295
99	Treatment/medication code: rosuvastatin || id:ukb-b-13664	Oesophageal cancer || id:ieu-b-4960	ukb-b-13664	ieu-b-4960	372756	rs2954038	0.0109223	0.095642	0.909079
100	Treatment/medication code: rosuvastatin || id:ukb-b-13664	Oesophageal cancer || id:ieu-b-4960	ukb-b-13664	ieu-b-4960	372756	rs4420638	0.0285623	0.0711991	0.688301
101	Treatment/medication code: rosuvastatin || id:ukb-b-13664	Oesophageal cancer || id:ieu-b-4960	ukb-b-13664	ieu-b-4960	372756	rs4665492	-0.11956	0.0901272	0.184653
102	Treatment/medication code: rosuvastatin || id:ukb-b-13664	Oesophageal cancer || id:ieu-b-4960	ukb-b-13664	ieu-b-4960	372756	rs964184	0.11782	0.0859079	0.170227
103	Treatment/medication code: rosuvastatin || id:ukb-b-13664	Oesophageal cancer || id:ieu-b-4960	ukb-b-13664	ieu-b-4960	372756	All - Inverse variance weighted	-0.00188744	0.0360214	0.958212
104	Treatment/medication code: rosuvastatin || id:ukb-b-13664	Oesophageal cancer || id:ieu-b-4960	ukb-b-13664	ieu-b-4960	372756	All - MR Egger	0.235722	0.194384	0.291978
