# Supplementary material for: Assessing the role of lipid-lowering therapy on multi-cancer prevention: A mendelian randomization study
Source: Front Pharmacol. 2023 Apr 19;14:1109580. doi: 10.3389/fphar.2023.1109580 (PMC10154601; doi:10.3389/fphar.2023.1109580)
Supplement: Supplementary file 2 [file DataSheet1.ZIP › Table S2-simvastatin_data.xlsx]

## Sheet: Table S2-simvastatin_data
	SNP	effect_allele.exposure	other_allele.exposure	effect_allele.outcome	other_allele.outcome	beta.exposure	beta.outcome	eaf.exposure	eaf.outcome	remove	palindromic	ambiguous	id.outcome	chr	pos	se.outcome	samplesize.outcome	pval.outcome	outcome	originalname.outcome	outcome.deprecated	mr_keep.outcome	data_source.outcome	proxy.outcome	target_snp.outcome	proxy_snp.outcome	target_a1.outcome	target_a2.outcome	proxy_a1.outcome	proxy_a2.outcome	pos.exposure	se.exposure	samplesize.exposure	pval.exposure	chr.exposure	id.exposure	exposure	mr_keep.exposure	pval_origin.exposure	data_source.exposure	action	mr_keep
1	rs10410835	C	T	C	T	0.00445871	-0.00602	0.523496	0.5003	FALSE	FALSE	FALSE	ieu-a-1130	19	45358353	0.01126	89677	0.59305	Breast cancer (iCOGS) || id:ieu-a-1130	Breast cancer (iCOGS)	Breast cancer (iCOGS) || ||	TRUE	igd	NA	NA	NA	NA	NA	NA	NA	45358353	0.000663586	462933	1.8e-11	19	ukb-b-11268	Treatment/medication code: simvastatin || id:ukb-b-11268	TRUE	reported	igd	2	TRUE
2	rs1081105	C	A	C	A	0.0134163	0.01657	0.027676	0.0205372	FALSE	FALSE	FALSE	ieu-a-1130	19	45412955	0.03868	89677	0.668339	Breast cancer (iCOGS) || id:ieu-a-1130	Breast cancer (iCOGS)	Breast cancer (iCOGS) || ||	TRUE	igd	NA	NA	NA	NA	NA	NA	NA	45412955	0.00199809	462933	1.9e-11	19	ukb-b-11268	Treatment/medication code: simvastatin || id:ukb-b-11268	TRUE	reported	igd	2	TRUE
3	rs10857147	T	A	T	A	0.00447243	0.02017	0.289996	0.286428	FALSE	TRUE	FALSE	ieu-a-1130	4	81181072	0.01486	89677	0.17475	Breast cancer (iCOGS) || id:ieu-a-1130	Breast cancer (iCOGS)	Breast cancer (iCOGS) || ||	TRUE	igd	NA	NA	NA	NA	NA	NA	NA	81181072	0.000723471	462933	6.3e-10	4	ukb-b-11268	Treatment/medication code: simvastatin || id:ukb-b-11268	TRUE	reported	igd	2	TRUE
4	rs112552009	G	T	G	T	-0.0151591	-0.00697	0.11842	0.113726	FALSE	FALSE	FALSE	ieu-a-1130	19	11193091	0.01754	89677	0.690909	Breast cancer (iCOGS) || id:ieu-a-1130	Breast cancer (iCOGS)	Breast cancer (iCOGS) || ||	TRUE	igd	NA	NA	NA	NA	NA	NA	NA	11193091	0.0010128	462933	1.2e-50	19	ukb-b-11268	Treatment/medication code: simvastatin || id:ukb-b-11268	TRUE	reported	igd	2	TRUE
5	rs11570891	T	C	T	C	-0.00648241	0.01296	0.106653	0.106795	FALSE	FALSE	FALSE	ieu-a-1130	8	19822810	0.01561	89677	0.40637	Breast cancer (iCOGS) || id:ieu-a-1130	Breast cancer (iCOGS)	Breast cancer (iCOGS) || ||	TRUE	igd	NA	NA	NA	NA	NA	NA	NA	19822810	0.00105992	462933	9.6e-10	8	ukb-b-11268	Treatment/medication code: simvastatin || id:ukb-b-11268	TRUE	reported	igd	2	TRUE
6	rs11591147	T	G	T	G	-0.0297996	-0.04704	0.017452	0.0193316	FALSE	FALSE	FALSE	ieu-a-1130	1	55505647	0.04648	89677	0.31157	Breast cancer (iCOGS) || id:ieu-a-1130	Breast cancer (iCOGS)	Breast cancer (iCOGS) || ||	TRUE	igd	NA	NA	NA	NA	NA	NA	NA	55505647	0.00249708	462933	7.9e-33	1	ukb-b-11268	Treatment/medication code: simvastatin || id:ukb-b-11268	TRUE	reported	igd	2	TRUE
7	rs11601507	A	C	A	C	0.007686	0.03103	0.069473	0.0655547	FALSE	FALSE	FALSE	ieu-a-1130	11	5701074	0.02215	89677	0.16123	Breast cancer (iCOGS) || id:ieu-a-1130	Breast cancer (iCOGS)	Breast cancer (iCOGS) || ||	TRUE	igd	NA	NA	NA	NA	NA	NA	NA	5701074	0.00127059	462933	1.5e-09	11	ukb-b-11268	Treatment/medication code: simvastatin || id:ukb-b-11268	TRUE	reported	igd	2	TRUE
8	rs117733303	G	A	G	A	0.0160565	-0.02008	0.01841	0.0158721	FALSE	FALSE	FALSE	ieu-a-1130	6	160922870	0.03974	89677	0.61331	Breast cancer (iCOGS) || id:ieu-a-1130	Breast cancer (iCOGS)	Breast cancer (iCOGS) || ||	TRUE	igd	NA	NA	NA	NA	NA	NA	NA	160922870	0.00243107	462933	4e-11	6	ukb-b-11268	Treatment/medication code: simvastatin || id:ukb-b-11268	TRUE	reported	igd	2	TRUE
9	rs1260326	C	T	C	T	-0.00391959	-0.00937	0.604288	0.610102	FALSE	FALSE	FALSE	ieu-a-1130	2	27730940	0.00997	89677	0.34716	Breast cancer (iCOGS) || id:ieu-a-1130	Breast cancer (iCOGS)	Breast cancer (iCOGS) || ||	TRUE	igd	NA	NA	NA	NA	NA	NA	NA	27730940	0.000668235	462933	4.5e-09	2	ukb-b-11268	Treatment/medication code: simvastatin || id:ukb-b-11268	TRUE	reported	igd	2	TRUE
10	rs12740374	T	G	T	G	-0.0118904	0.0124	0.221164	0.219469	FALSE	FALSE	FALSE	ieu-a-1130	1	109817590	0.01178	89677	0.29285	Breast cancer (iCOGS) || id:ieu-a-1130	Breast cancer (iCOGS)	Breast cancer (iCOGS) || ||	TRUE	igd	NA	NA	NA	NA	NA	NA	NA	109817590	0.000787483	462933	1.6e-51	1	ukb-b-11268	Treatment/medication code: simvastatin || id:ukb-b-11268	TRUE	reported	igd	2	TRUE
11	rs12916	C	T	C	T	0.00500817	0.00661	0.400551	0.411287	FALSE	FALSE	FALSE	ieu-a-1130	5	74656539	0.0099	89677	0.50436	Breast cancer (iCOGS) || id:ieu-a-1130	Breast cancer (iCOGS)	Breast cancer (iCOGS) || ||	TRUE	igd	NA	NA	NA	NA	NA	NA	NA	74656539	0.000667588	462933	6.3e-14	5	ukb-b-11268	Treatment/medication code: simvastatin || id:ukb-b-11268	TRUE	reported	igd	2	TRUE
12	rs13167071	C	G	C	G	0.00389746	0.02702	0.638339	0.659208	FALSE	TRUE	FALSE	ieu-a-1130	5	156373637	0.01186	89677	0.0227028	Breast cancer (iCOGS) || id:ieu-a-1130	Breast cancer (iCOGS)	Breast cancer (iCOGS) || ||	TRUE	igd	NA	NA	NA	NA	NA	NA	NA	156373637	0.000682569	462933	1.1e-08	5	ukb-b-11268	Treatment/medication code: simvastatin || id:ukb-b-11268	TRUE	reported	igd	2	TRUE
13	rs1367117	A	G	A	G	0.00810706	0.01545	0.335113	0.321039	FALSE	FALSE	FALSE	ieu-a-1130	2	21263900	0.01039	89677	0.1368	Breast cancer (iCOGS) || id:ieu-a-1130	Breast cancer (iCOGS)	Breast cancer (iCOGS) || ||	TRUE	igd	NA	NA	NA	NA	NA	NA	NA	21263900	0.000692137	462933	1.1e-31	2	ukb-b-11268	Treatment/medication code: simvastatin || id:ukb-b-11268	TRUE	reported	igd	2	TRUE
14	rs1421085	C	T	C	T	0.00495617	-0.07294	0.403451	0.41307	FALSE	FALSE	FALSE	ieu-a-1130	16	53800954	0.00986	89677	1.39e-13	Breast cancer (iCOGS) || id:ieu-a-1130	Breast cancer (iCOGS)	Breast cancer (iCOGS) || ||	TRUE	igd	NA	NA	NA	NA	NA	NA	NA	53800954	0.000666716	462933	1.1e-13	16	ukb-b-11268	Treatment/medication code: simvastatin || id:ukb-b-11268	TRUE	reported	igd	2	TRUE
15	rs1831733	C	T	C	T	0.00507061	-0.02399	0.478276	0.454795	FALSE	FALSE	FALSE	ieu-a-1130	9	22076071	0.00977	89677	0.0141081	Breast cancer (iCOGS) || id:ieu-a-1130	Breast cancer (iCOGS)	Breast cancer (iCOGS) || ||	TRUE	igd	NA	NA	NA	NA	NA	NA	NA	22076071	0.000657246	462933	1.2e-14	9	ukb-b-11268	Treatment/medication code: simvastatin || id:ukb-b-11268	TRUE	reported	igd	2	TRUE
16	rs2207132	A	G	A	G	0.0131506	0.03744	0.033352	0.0388767	FALSE	FALSE	FALSE	ieu-a-1130	20	39142516	0.03262	89677	0.251	Breast cancer (iCOGS) || id:ieu-a-1130	Breast cancer (iCOGS)	Breast cancer (iCOGS) || ||	TRUE	igd	NA	NA	NA	NA	NA	NA	NA	39142516	0.0018204	462933	5e-13	20	ukb-b-11268	Treatment/medication code: simvastatin || id:ukb-b-11268	TRUE	reported	igd	2	TRUE
17	rs2618567	T	G	T	G	-0.00407181	-0.00722	0.65858	0.623282	FALSE	FALSE	FALSE	ieu-a-1130	20	17844492	0.01497	89677	0.6295	Breast cancer (iCOGS) || id:ieu-a-1130	Breast cancer (iCOGS)	Breast cancer (iCOGS) || ||	TRUE	igd	NA	NA	NA	NA	NA	NA	NA	17844492	0.000690085	462933	3.6e-09	20	ukb-b-11268	Treatment/medication code: simvastatin || id:ukb-b-11268	TRUE	reported	igd	2	TRUE
18	rs2673134	G	A	G	A	0.00425207	0.00893	0.63627	0.630684	FALSE	FALSE	FALSE	ieu-a-1130	2	227145757	0.01064	89677	0.40086	Breast cancer (iCOGS) || id:ieu-a-1130	Breast cancer (iCOGS)	Breast cancer (iCOGS) || ||	TRUE	igd	NA	NA	NA	NA	NA	NA	NA	227145757	0.000679671	462933	3.9e-10	2	ukb-b-11268	Treatment/medication code: simvastatin || id:ukb-b-11268	TRUE	reported	igd	2	TRUE
19	rs2737231	G	A	G	A	-0.00394217	-0.03128	0.303083	0.31345	FALSE	FALSE	FALSE	ieu-a-1130	8	116650219	0.0108	89677	0.00377372	Breast cancer (iCOGS) || id:ieu-a-1130	Breast cancer (iCOGS)	Breast cancer (iCOGS) || ||	TRUE	igd	NA	NA	NA	NA	NA	NA	NA	116650219	0.00071389	462933	3.3e-08	8	ukb-b-11268	Treatment/medication code: simvastatin || id:ukb-b-11268	TRUE	reported	igd	2	TRUE
20	rs2738447	C	A	C	A	0.00543093	0.00562	0.592532	0.579861	FALSE	FALSE	FALSE	ieu-a-1130	19	11227480	0.00984	89677	0.56807	Breast cancer (iCOGS) || id:ieu-a-1130	Breast cancer (iCOGS)	Breast cancer (iCOGS) || ||	TRUE	igd	NA	NA	NA	NA	NA	NA	NA	11227480	0.000666509	462933	3.7e-16	19	ukb-b-11268	Treatment/medication code: simvastatin || id:ukb-b-11268	TRUE	reported	igd	2	TRUE
21	rs2980888	C	T	C	T	-0.0078266	0.00955	0.697764	0.714539	FALSE	FALSE	FALSE	ieu-a-1130	8	126507308	0.01159	89677	0.41004	Breast cancer (iCOGS) || id:ieu-a-1130	Breast cancer (iCOGS)	Breast cancer (iCOGS) || ||	TRUE	igd	NA	NA	NA	NA	NA	NA	NA	126507308	0.000712484	462933	4.5e-28	8	ukb-b-11268	Treatment/medication code: simvastatin || id:ukb-b-11268	TRUE	reported	igd	2	TRUE
22	rs3104415	C	A	C	A	0.00411264	-0.00104	0.337975	0.332782	FALSE	FALSE	FALSE	ieu-a-1130	6	32582577	0.01036	89677	0.91996	Breast cancer (iCOGS) || id:ieu-a-1130	Breast cancer (iCOGS)	Breast cancer (iCOGS) || ||	TRUE	igd	NA	NA	NA	NA	NA	NA	NA	32582577	0.000691773	462933	2.8e-09	6	ukb-b-11268	Treatment/medication code: simvastatin || id:ukb-b-11268	TRUE	reported	igd	2	TRUE
23	rs34042070	G	C	G	C	0.00541634	-0.01115	0.188005	0.206931	FALSE	TRUE	FALSE	ieu-a-1130	16	72101525	0.01212	89677	0.35768	Breast cancer (iCOGS) || id:ieu-a-1130	Breast cancer (iCOGS)	Breast cancer (iCOGS) || ||	TRUE	igd	NA	NA	NA	NA	NA	NA	NA	72101525	0.000840626	462933	1.2e-10	16	ukb-b-11268	Treatment/medication code: simvastatin || id:ukb-b-11268	TRUE	reported	igd	2	TRUE
24	rs35198068	C	T	C	T	0.00583448	0.0345	0.291486	0.279695	FALSE	FALSE	FALSE	ieu-a-1130	10	114754784	0.0108	89677	0.0014053	Breast cancer (iCOGS) || id:ieu-a-1130	Breast cancer (iCOGS)	Breast cancer (iCOGS) || ||	TRUE	igd	NA	NA	NA	NA	NA	NA	NA	114754784	0.000720071	462933	5.4e-16	10	ukb-b-11268	Treatment/medication code: simvastatin || id:ukb-b-11268	TRUE	reported	igd	2	TRUE
25	rs4299376	T	G	T	G	-0.00679804	0.02273	0.676763	0.707808	FALSE	FALSE	FALSE	ieu-a-1130	2	44072576	0.01243	89677	0.067428	Breast cancer (iCOGS) || id:ieu-a-1130	Breast cancer (iCOGS)	Breast cancer (iCOGS) || ||	TRUE	igd	NA	NA	NA	NA	NA	NA	NA	44072576	0.000699458	462933	2.5e-22	2	ukb-b-11268	Treatment/medication code: simvastatin || id:ukb-b-11268	TRUE	reported	igd	2	TRUE
26	rs4360309	T	C	T	C	0.003777	-0.00469	0.486544	0.527581	FALSE	FALSE	FALSE	ieu-a-1130	8	126523523	0.01173	89677	0.68932	Breast cancer (iCOGS) || id:ieu-a-1130	Breast cancer (iCOGS)	Breast cancer (iCOGS) || ||	TRUE	igd	NA	NA	NA	NA	NA	NA	NA	126523523	0.000666246	462933	1.4e-08	8	ukb-b-11268	Treatment/medication code: simvastatin || id:ukb-b-11268	TRUE	reported	igd	2	TRUE
27	rs57180587	T	A	T	A	0.0069055	0.00977	0.144965	0.153497	FALSE	TRUE	FALSE	ieu-a-1130	8	18269581	0.01391	89677	0.48262	Breast cancer (iCOGS) || id:ieu-a-1130	Breast cancer (iCOGS)	Breast cancer (iCOGS) || ||	TRUE	igd	NA	NA	NA	NA	NA	NA	NA	18269581	0.000927663	462933	9.8e-14	8	ukb-b-11268	Treatment/medication code: simvastatin || id:ukb-b-11268	TRUE	reported	igd	2	TRUE
28	rs58542926	T	C	T	C	-0.00835893	0.02572	0.074649	0.0754909	FALSE	FALSE	FALSE	ieu-a-1130	19	19379549	0.01848	89677	0.16402	Breast cancer (iCOGS) || id:ieu-a-1130	Breast cancer (iCOGS)	Breast cancer (iCOGS) || ||	TRUE	igd	NA	NA	NA	NA	NA	NA	NA	19379549	0.00124536	462933	1.9e-11	19	ukb-b-11268	Treatment/medication code: simvastatin || id:ukb-b-11268	TRUE	reported	igd	2	TRUE
29	rs635634	T	C	T	C	0.00637563	0.0604	0.184481	0.200196	FALSE	FALSE	FALSE	ieu-a-1130	9	136155000	0.01266	89677	1.83e-06	Breast cancer (iCOGS) || id:ieu-a-1130	Breast cancer (iCOGS)	Breast cancer (iCOGS) || ||	TRUE	igd	NA	NA	NA	NA	NA	NA	NA	136155000	0.000845081	462933	4.5e-14	9	ukb-b-11268	Treatment/medication code: simvastatin || id:ukb-b-11268	TRUE	reported	igd	2	TRUE
30	rs645040	T	G	T	G	0.00465077	-0.00973	0.773061	0.782284	FALSE	FALSE	FALSE	ieu-a-1130	3	135926622	0.01178	89677	0.40908	Breast cancer (iCOGS) || id:ieu-a-1130	Breast cancer (iCOGS)	Breast cancer (iCOGS) || ||	TRUE	igd	NA	NA	NA	NA	NA	NA	NA	135926622	0.000780483	462933	2.5e-09	3	ukb-b-11268	Treatment/medication code: simvastatin || id:ukb-b-11268	TRUE	reported	igd	2	TRUE
31	rs693668	A	G	A	G	0.00412709	-0.00169	0.648548	0.642672	FALSE	FALSE	FALSE	ieu-a-1130	1	55521109	0.01331	89677	0.89879	Breast cancer (iCOGS) || id:ieu-a-1130	Breast cancer (iCOGS)	Breast cancer (iCOGS) || ||	TRUE	igd	NA	NA	NA	NA	NA	NA	NA	55521109	0.000685971	462933	1.8e-09	1	ukb-b-11268	Treatment/medication code: simvastatin || id:ukb-b-11268	TRUE	reported	igd	2	TRUE
32	rs7412	T	C	T	C	-0.0257363	-0.00496	0.080152	0.0794903	FALSE	FALSE	FALSE	ieu-a-1130	19	45412079	0.01799	89677	0.78297	Breast cancer (iCOGS) || id:ieu-a-1130	Breast cancer (iCOGS)	Breast cancer (iCOGS) || ||	TRUE	igd	NA	NA	NA	NA	NA	NA	NA	45412079	0.00120546	462933	3.9e-101	19	ukb-b-11268	Treatment/medication code: simvastatin || id:ukb-b-11268	TRUE	reported	igd	2	TRUE
33	rs74617384	T	A	T	A	0.0111719	0.03188	0.078767	0.0694885	FALSE	TRUE	FALSE	ieu-a-1130	6	160997118	0.01904	89677	0.0940589	Breast cancer (iCOGS) || id:ieu-a-1130	Breast cancer (iCOGS)	Breast cancer (iCOGS) || ||	TRUE	igd	NA	NA	NA	NA	NA	NA	NA	160997118	0.00121417	462933	3.5e-20	6	ukb-b-11268	Treatment/medication code: simvastatin || id:ukb-b-11268	TRUE	reported	igd	2	TRUE
34	rs7513688	A	G	A	G	0.00382049	-0.00442	0.359985	0.350395	FALSE	FALSE	FALSE	ieu-a-1130	1	6652745	0.01146	89677	0.69947	Breast cancer (iCOGS) || id:ieu-a-1130	Breast cancer (iCOGS)	Breast cancer (iCOGS) || ||	TRUE	igd	NA	NA	NA	NA	NA	NA	NA	6652745	0.000684108	462933	2.3e-08	1	ukb-b-11268	Treatment/medication code: simvastatin || id:ukb-b-11268	TRUE	reported	igd	2	TRUE
35	rs7534572	G	C	G	C	0.0055511	-0.00429	0.6476	0.740047	FALSE	TRUE	FALSE	ieu-a-1130	1	62999675	0.01205	89677	0.72187	Breast cancer (iCOGS) || id:ieu-a-1130	Breast cancer (iCOGS)	Breast cancer (iCOGS) || ||	TRUE	igd	NA	NA	NA	NA	NA	NA	NA	62999675	0.000684638	462933	5.1e-16	1	ukb-b-11268	Treatment/medication code: simvastatin || id:ukb-b-11268	TRUE	reported	igd	2	TRUE
36	rs79598313	T	C	T	C	0.0124851	-0.01396	0.02337	0.0260189	FALSE	FALSE	FALSE	ieu-a-1130	1	27284913	0.03556	89677	0.69464	Breast cancer (iCOGS) || id:ieu-a-1130	Breast cancer (iCOGS)	Breast cancer (iCOGS) || ||	TRUE	igd	NA	NA	NA	NA	NA	NA	NA	27284913	0.00216735	462933	8.4e-09	1	ukb-b-11268	Treatment/medication code: simvastatin || id:ukb-b-11268	TRUE	reported	igd	2	TRUE
37	rs8126001	T	C	T	C	-0.00362569	0.01487	0.489521	0.466909	FALSE	FALSE	FALSE	ieu-a-1130	20	62711459	0.01107	89677	0.17923	Breast cancer (iCOGS) || id:ieu-a-1130	Breast cancer (iCOGS)	Breast cancer (iCOGS) || ||	TRUE	igd	NA	NA	NA	NA	NA	NA	NA	62711459	0.000656597	462933	3.4e-08	20	ukb-b-11268	Treatment/medication code: simvastatin || id:ukb-b-11268	TRUE	reported	igd	2	TRUE
38	rs9368222	A	C	A	C	0.00456035	0.00892	0.26245	0.274373	FALSE	FALSE	FALSE	ieu-a-1130	6	20686996	0.01087	89677	0.41202	Breast cancer (iCOGS) || id:ieu-a-1130	Breast cancer (iCOGS)	Breast cancer (iCOGS) || ||	TRUE	igd	NA	NA	NA	NA	NA	NA	NA	20686996	0.000743334	462933	8.5e-10	6	ukb-b-11268	Treatment/medication code: simvastatin || id:ukb-b-11268	TRUE	reported	igd	2	TRUE
39	rs964184	C	G	C	G	-0.0110507	0.00811	0.866372	0.86433	FALSE	TRUE	FALSE	ieu-a-1130	11	116648917	0.0143	89677	0.57085	Breast cancer (iCOGS) || id:ieu-a-1130	Breast cancer (iCOGS)	Breast cancer (iCOGS) || ||	TRUE	igd	NA	NA	NA	NA	NA	NA	NA	116648917	0.000961124	462933	1.4e-30	11	ukb-b-11268	Treatment/medication code: simvastatin || id:ukb-b-11268	TRUE	reported	igd	2	TRUE
40	rs10410835	C	T	C	T	0.00445871	0.000147287	0.523496	0.523619	FALSE	FALSE	FALSE	ieu-b-4874	19	45358353	0.00013708	373295	0.28	Bladder cancer || id:ieu-b-4874	Bladder cancer	Bladder cancer || ||	TRUE	igd	NA	NA	NA	NA	NA	NA	NA	45358353	0.000663586	462933	1.8e-11	19	ukb-b-11268	Treatment/medication code: simvastatin || id:ukb-b-11268	TRUE	reported	igd	2	TRUE
41	rs1081105	C	A	C	A	0.0134163	6.46e-05	0.027676	0.027625	FALSE	FALSE	FALSE	ieu-b-4874	19	45412955	0.00041307	373295	0.88	Bladder cancer || id:ieu-b-4874	Bladder cancer	Bladder cancer || ||	TRUE	igd	NA	NA	NA	NA	NA	NA	NA	45412955	0.00199809	462933	1.9e-11	19	ukb-b-11268	Treatment/medication code: simvastatin || id:ukb-b-11268	TRUE	reported	igd	2	TRUE
42	rs10857147	T	A	T	A	0.00447243	0.000200495	0.289996	0.29126	FALSE	TRUE	FALSE	ieu-b-4874	4	81184341	0.000148691	373295	0.18	Bladder cancer || id:ieu-b-4874	Bladder cancer	Bladder cancer || ||	TRUE	igd	TRUE	rs10857147	rs16998073	T	A	T	A	81181072	0.000723471	462933	6.3e-10	4	ukb-b-11268	Treatment/medication code: simvastatin || id:ukb-b-11268	TRUE	reported	igd	2	TRUE
43	rs112552009	G	T	G	T	-0.0151591	-0.000378145	0.11842	0.118361	FALSE	FALSE	FALSE	ieu-b-4874	19	11193091	0.000209337	373295	0.0710003	Bladder cancer || id:ieu-b-4874	Bladder cancer	Bladder cancer || ||	TRUE	igd	NA	NA	NA	NA	NA	NA	NA	11193091	0.0010128	462933	1.2e-50	19	ukb-b-11268	Treatment/medication code: simvastatin || id:ukb-b-11268	TRUE	reported	igd	2	TRUE
44	rs11570891	T	C	T	C	-0.00648241	0.000476808	0.106653	0.106448	FALSE	FALSE	FALSE	ieu-b-4874	8	19826302	0.0002192	373295	0.0299999	Bladder cancer || id:ieu-b-4874	Bladder cancer	Bladder cancer || ||	TRUE	igd	TRUE	rs11570891	rs77150190	T	C	C	G	19822810	0.00105992	462933	9.6e-10	8	ukb-b-11268	Treatment/medication code: simvastatin || id:ukb-b-11268	TRUE	reported	igd	2	TRUE
45	rs11591147	T	G	T	G	-0.0297996	-0.000559233	0.017452	0.01741	FALSE	FALSE	FALSE	ieu-b-4874	1	55505647	0.000516599	373295	0.28	Bladder cancer || id:ieu-b-4874	Bladder cancer	Bladder cancer || ||	TRUE	igd	NA	NA	NA	NA	NA	NA	NA	55505647	0.00249708	462933	7.9e-33	1	ukb-b-11268	Treatment/medication code: simvastatin || id:ukb-b-11268	TRUE	reported	igd	2	TRUE
46	rs11601507	A	C	A	C	0.007686	-0.000314982	0.069473	0.069512	FALSE	FALSE	FALSE	ieu-b-4874	11	5701074	0.00026267	373295	0.23	Bladder cancer || id:ieu-b-4874	Bladder cancer	Bladder cancer || ||	TRUE	igd	NA	NA	NA	NA	NA	NA	NA	5701074	0.00127059	462933	1.5e-09	11	ukb-b-11268	Treatment/medication code: simvastatin || id:ukb-b-11268	TRUE	reported	igd	2	TRUE
47	rs117733303	G	A	G	A	0.0160565	5.15e-07	0.01841	0.018441	FALSE	FALSE	FALSE	ieu-b-4874	6	160922870	0.000502321	373295	1	Bladder cancer || id:ieu-b-4874	Bladder cancer	Bladder cancer || ||	TRUE	igd	NA	NA	NA	NA	NA	NA	NA	160922870	0.00243107	462933	4e-11	6	ukb-b-11268	Treatment/medication code: simvastatin || id:ukb-b-11268	TRUE	reported	igd	2	TRUE
48	rs1260326	C	T	C	T	-0.00391959	0.000109025	0.604288	0.603978	FALSE	FALSE	FALSE	ieu-b-4874	2	27730940	0.000138107	373295	0.43	Bladder cancer || id:ieu-b-4874	Bladder cancer	Bladder cancer || ||	TRUE	igd	NA	NA	NA	NA	NA	NA	NA	27730940	0.000668235	462933	4.5e-09	2	ukb-b-11268	Treatment/medication code: simvastatin || id:ukb-b-11268	TRUE	reported	igd	2	TRUE
49	rs12740374	T	G	T	G	-0.0118904	-6.6e-05	0.221164	0.220983	FALSE	FALSE	FALSE	ieu-b-4874	1	109817590	0.00016283	373295	0.69	Bladder cancer || id:ieu-b-4874	Bladder cancer	Bladder cancer || ||	TRUE	igd	NA	NA	NA	NA	NA	NA	NA	109817590	0.000787483	462933	1.6e-51	1	ukb-b-11268	Treatment/medication code: simvastatin || id:ukb-b-11268	TRUE	reported	igd	2	TRUE
50	rs12916	C	T	C	T	0.00500817	8.67e-05	0.400551	0.400059	FALSE	FALSE	FALSE	ieu-b-4874	5	74656539	0.000138036	373295	0.53	Bladder cancer || id:ieu-b-4874	Bladder cancer	Bladder cancer || ||	TRUE	igd	NA	NA	NA	NA	NA	NA	NA	74656539	0.000667588	462933	6.3e-14	5	ukb-b-11268	Treatment/medication code: simvastatin || id:ukb-b-11268	TRUE	reported	igd	2	TRUE
51	rs13167071	C	G	C	G	0.00389746	-0.000128853	0.638339	0.638128	FALSE	TRUE	FALSE	ieu-b-4874	5	156373637	0.00014097	373295	0.36	Bladder cancer || id:ieu-b-4874	Bladder cancer	Bladder cancer || ||	TRUE	igd	NA	NA	NA	NA	NA	NA	NA	156373637	0.000682569	462933	1.1e-08	5	ukb-b-11268	Treatment/medication code: simvastatin || id:ukb-b-11268	TRUE	reported	igd	2	TRUE
52	rs1367117	A	G	A	G	0.00810706	0.000123974	0.335113	0.335246	FALSE	FALSE	FALSE	ieu-b-4874	2	21263900	0.000142978	373295	0.39	Bladder cancer || id:ieu-b-4874	Bladder cancer	Bladder cancer || ||	TRUE	igd	NA	NA	NA	NA	NA	NA	NA	21263900	0.000692137	462933	1.1e-31	2	ukb-b-11268	Treatment/medication code: simvastatin || id:ukb-b-11268	TRUE	reported	igd	2	TRUE
53	rs1421085	C	T	C	T	0.00495617	0.000191478	0.403451	0.404071	FALSE	FALSE	FALSE	ieu-b-4874	16	53800954	0.000137721	373295	0.16	Bladder cancer || id:ieu-b-4874	Bladder cancer	Bladder cancer || ||	TRUE	igd	NA	NA	NA	NA	NA	NA	NA	53800954	0.000666716	462933	1.1e-13	16	ukb-b-11268	Treatment/medication code: simvastatin || id:ukb-b-11268	TRUE	reported	igd	2	TRUE
54	rs1831733	C	T	C	T	0.00507061	2.12e-05	0.478276	0.479571	FALSE	FALSE	FALSE	ieu-b-4874	9	22076071	0.000135845	373295	0.88	Bladder cancer || id:ieu-b-4874	Bladder cancer	Bladder cancer || ||	TRUE	igd	NA	NA	NA	NA	NA	NA	NA	22076071	0.000657246	462933	1.2e-14	9	ukb-b-11268	Treatment/medication code: simvastatin || id:ukb-b-11268	TRUE	reported	igd	2	TRUE
55	rs2207132	A	G	A	G	0.0131506	0.000154817	0.033352	0.033508	FALSE	FALSE	FALSE	ieu-b-4874	20	39142516	0.000375482	373295	0.68	Bladder cancer || id:ieu-b-4874	Bladder cancer	Bladder cancer || ||	TRUE	igd	NA	NA	NA	NA	NA	NA	NA	39142516	0.0018204	462933	5e-13	20	ukb-b-11268	Treatment/medication code: simvastatin || id:ukb-b-11268	TRUE	reported	igd	2	TRUE
56	rs2618567	T	G	T	G	-0.00407181	0.000141985	0.65858	0.658634	FALSE	FALSE	FALSE	ieu-b-4874	20	17844492	0.000142577	373295	0.32	Bladder cancer || id:ieu-b-4874	Bladder cancer	Bladder cancer || ||	TRUE	igd	NA	NA	NA	NA	NA	NA	NA	17844492	0.000690085	462933	3.6e-09	20	ukb-b-11268	Treatment/medication code: simvastatin || id:ukb-b-11268	TRUE	reported	igd	2	TRUE
57	rs2673134	G	A	G	A	0.00425207	0.000359428	0.63627	0.636182	FALSE	FALSE	FALSE	ieu-b-4874	2	227145757	0.000140442	373295	0.01	Bladder cancer || id:ieu-b-4874	Bladder cancer	Bladder cancer || ||	TRUE	igd	NA	NA	NA	NA	NA	NA	NA	227145757	0.000679671	462933	3.9e-10	2	ukb-b-11268	Treatment/medication code: simvastatin || id:ukb-b-11268	TRUE	reported	igd	2	TRUE
58	rs2737231	G	A	G	A	-0.00394217	1.59e-05	0.303083	0.303207	FALSE	FALSE	FALSE	ieu-b-4874	8	116650219	0.000147502	373295	0.91	Bladder cancer || id:ieu-b-4874	Bladder cancer	Bladder cancer || ||	TRUE	igd	NA	NA	NA	NA	NA	NA	NA	116650219	0.00071389	462933	3.3e-08	8	ukb-b-11268	Treatment/medication code: simvastatin || id:ukb-b-11268	TRUE	reported	igd	2	TRUE
59	rs2738447	C	A	C	A	0.00543093	-0.000201603	0.592532	0.592415	FALSE	FALSE	FALSE	ieu-b-4874	19	11227480	0.000137745	373295	0.14	Bladder cancer || id:ieu-b-4874	Bladder cancer	Bladder cancer || ||	TRUE	igd	NA	NA	NA	NA	NA	NA	NA	11227480	0.000666509	462933	3.7e-16	19	ukb-b-11268	Treatment/medication code: simvastatin || id:ukb-b-11268	TRUE	reported	igd	2	TRUE
60	rs2980888	C	T	C	T	-0.0078266	0.000224395	0.697764	0.697436	FALSE	FALSE	FALSE	ieu-b-4874	8	126507308	0.00014725	373295	0.13	Bladder cancer || id:ieu-b-4874	Bladder cancer	Bladder cancer || ||	TRUE	igd	NA	NA	NA	NA	NA	NA	NA	126507308	0.000712484	462933	4.5e-28	8	ukb-b-11268	Treatment/medication code: simvastatin || id:ukb-b-11268	TRUE	reported	igd	2	TRUE
61	rs3104415	C	A	C	A	0.00411264	-8.34e-05	0.337975	0.337311	FALSE	FALSE	FALSE	ieu-b-4874	6	32582577	0.000143116	373295	0.56	Bladder cancer || id:ieu-b-4874	Bladder cancer	Bladder cancer || ||	TRUE	igd	NA	NA	NA	NA	NA	NA	NA	32582577	0.000691773	462933	2.8e-09	6	ukb-b-11268	Treatment/medication code: simvastatin || id:ukb-b-11268	TRUE	reported	igd	2	TRUE
62	rs3127580	T	C	T	C	0.00530494	-8.06e-05	0.155281	0.155301	FALSE	FALSE	FALSE	ieu-b-4874	6	160710851	0.000186636	373295	0.67	Bladder cancer || id:ieu-b-4874	Bladder cancer	Bladder cancer || ||	TRUE	igd	NA	NA	NA	NA	NA	NA	NA	160710851	0.000902532	462933	4.2e-09	6	ukb-b-11268	Treatment/medication code: simvastatin || id:ukb-b-11268	TRUE	reported	igd	2	TRUE
63	rs34042070	G	C	G	C	0.00541634	9.95e-05	0.188005	0.188224	FALSE	TRUE	FALSE	ieu-b-4874	16	72101525	0.000173581	373295	0.57	Bladder cancer || id:ieu-b-4874	Bladder cancer	Bladder cancer || ||	TRUE	igd	NA	NA	NA	NA	NA	NA	NA	72101525	0.000840626	462933	1.2e-10	16	ukb-b-11268	Treatment/medication code: simvastatin || id:ukb-b-11268	TRUE	reported	igd	2	TRUE
64	rs35198068	C	T	C	T	0.00583448	0.00028228	0.291486	0.290813	FALSE	FALSE	FALSE	ieu-b-4874	10	114754784	0.000148891	373295	0.0580003	Bladder cancer || id:ieu-b-4874	Bladder cancer	Bladder cancer || ||	TRUE	igd	NA	NA	NA	NA	NA	NA	NA	114754784	0.000720071	462933	5.4e-16	10	ukb-b-11268	Treatment/medication code: simvastatin || id:ukb-b-11268	TRUE	reported	igd	2	TRUE
65	rs4299376	T	G	T	G	-0.00679804	-0.000180936	0.676763	0.676588	FALSE	FALSE	FALSE	ieu-b-4874	2	44073881	0.000144398	373295	0.21	Bladder cancer || id:ieu-b-4874	Bladder cancer	Bladder cancer || ||	TRUE	igd	TRUE	rs4299376	rs6544713	G	T	T	C	44072576	0.000699458	462933	2.5e-22	2	ukb-b-11268	Treatment/medication code: simvastatin || id:ukb-b-11268	TRUE	reported	igd	2	TRUE
66	rs4360309	T	C	T	C	0.003777	-0.000132097	0.486544	0.486331	FALSE	FALSE	FALSE	ieu-b-4874	8	126523523	0.000137674	373295	0.34	Bladder cancer || id:ieu-b-4874	Bladder cancer	Bladder cancer || ||	TRUE	igd	NA	NA	NA	NA	NA	NA	NA	126523523	0.000666246	462933	1.4e-08	8	ukb-b-11268	Treatment/medication code: simvastatin || id:ukb-b-11268	TRUE	reported	igd	2	TRUE
67	rs57180587	T	A	T	A	0.0069055	-0.000116743	0.144965	0.145143	FALSE	TRUE	FALSE	ieu-b-4874	8	18269581	0.000191559	373295	0.54	Bladder cancer || id:ieu-b-4874	Bladder cancer	Bladder cancer || ||	TRUE	igd	NA	NA	NA	NA	NA	NA	NA	18269581	0.000927663	462933	9.8e-14	8	ukb-b-11268	Treatment/medication code: simvastatin || id:ukb-b-11268	TRUE	reported	igd	2	TRUE
68	rs58542926	T	C	T	C	-0.00835893	0.000191908	0.074649	0.074472	FALSE	FALSE	FALSE	ieu-b-4874	19	19379549	0.000257803	373295	0.46	Bladder cancer || id:ieu-b-4874	Bladder cancer	Bladder cancer || ||	TRUE	igd	NA	NA	NA	NA	NA	NA	NA	19379549	0.00124536	462933	1.9e-11	19	ukb-b-11268	Treatment/medication code: simvastatin || id:ukb-b-11268	TRUE	reported	igd	2	TRUE
69	rs635634	T	C	T	C	0.00637563	-0.000192391	0.184481	0.184222	FALSE	FALSE	FALSE	ieu-b-4874	9	136155000	0.000174701	373295	0.27	Bladder cancer || id:ieu-b-4874	Bladder cancer	Bladder cancer || ||	TRUE	igd	NA	NA	NA	NA	NA	NA	NA	136155000	0.000845081	462933	4.5e-14	9	ukb-b-11268	Treatment/medication code: simvastatin || id:ukb-b-11268	TRUE	reported	igd	2	TRUE
70	rs645040	T	G	T	G	0.00465077	-0.000166536	0.773061	0.77296	FALSE	FALSE	FALSE	ieu-b-4874	3	135926622	0.00016123	373295	0.3	Bladder cancer || id:ieu-b-4874	Bladder cancer	Bladder cancer || ||	TRUE	igd	NA	NA	NA	NA	NA	NA	NA	135926622	0.000780483	462933	2.5e-09	3	ukb-b-11268	Treatment/medication code: simvastatin || id:ukb-b-11268	TRUE	reported	igd	2	TRUE
71	rs693668	A	G	A	G	0.00412709	-0.000132764	0.648548	0.648667	FALSE	FALSE	FALSE	ieu-b-4874	1	55521109	0.0001418	373295	0.35	Bladder cancer || id:ieu-b-4874	Bladder cancer	Bladder cancer || ||	TRUE	igd	NA	NA	NA	NA	NA	NA	NA	55521109	0.000685971	462933	1.8e-09	1	ukb-b-11268	Treatment/medication code: simvastatin || id:ukb-b-11268	TRUE	reported	igd	2	TRUE
72	rs7412	T	C	T	C	-0.0257363	0.000119296	0.080152	0.080156	FALSE	FALSE	FALSE	ieu-b-4874	19	45412079	0.000248981	373295	0.630001	Bladder cancer || id:ieu-b-4874	Bladder cancer	Bladder cancer || ||	TRUE	igd	NA	NA	NA	NA	NA	NA	NA	45412079	0.00120546	462933	3.9e-101	19	ukb-b-11268	Treatment/medication code: simvastatin || id:ukb-b-11268	TRUE	reported	igd	2	TRUE
73	rs74617384	T	A	T	A	0.0111719	1.05e-05	0.078767	0.078883	FALSE	TRUE	FALSE	ieu-b-4874	6	160997118	0.00025098	373295	0.97	Bladder cancer || id:ieu-b-4874	Bladder cancer	Bladder cancer || ||	TRUE	igd	NA	NA	NA	NA	NA	NA	NA	160997118	0.00121417	462933	3.5e-20	6	ukb-b-11268	Treatment/medication code: simvastatin || id:ukb-b-11268	TRUE	reported	igd	2	TRUE
74	rs7513688	A	G	A	G	0.00382049	6e-05	0.359985	0.359814	FALSE	FALSE	FALSE	ieu-b-4874	1	6652745	0.000141474	373295	0.67	Bladder cancer || id:ieu-b-4874	Bladder cancer	Bladder cancer || ||	TRUE	igd	NA	NA	NA	NA	NA	NA	NA	6652745	0.000684108	462933	2.3e-08	1	ukb-b-11268	Treatment/medication code: simvastatin || id:ukb-b-11268	TRUE	reported	igd	2	TRUE
75	rs79598313	T	C	T	C	0.0124851	-0.000635761	0.02337	0.0233	FALSE	FALSE	FALSE	ieu-b-4874	1	27284913	0.000448571	373295	0.16	Bladder cancer || id:ieu-b-4874	Bladder cancer	Bladder cancer || ||	TRUE	igd	NA	NA	NA	NA	NA	NA	NA	27284913	0.00216735	462933	8.4e-09	1	ukb-b-11268	Treatment/medication code: simvastatin || id:ukb-b-11268	TRUE	reported	igd	2	TRUE
76	rs8126001	T	C	T	C	-0.00362569	-0.000115475	0.489521	0.489504	FALSE	FALSE	FALSE	ieu-b-4874	20	62711459	0.000135645	373295	0.39	Bladder cancer || id:ieu-b-4874	Bladder cancer	Bladder cancer || ||	TRUE	igd	NA	NA	NA	NA	NA	NA	NA	62711459	0.000656597	462933	3.4e-08	20	ukb-b-11268	Treatment/medication code: simvastatin || id:ukb-b-11268	TRUE	reported	igd	2	TRUE
77	rs9368222	A	C	A	C	0.00456035	-8.69e-05	0.26245	0.262642	FALSE	FALSE	FALSE	ieu-b-4874	6	20686996	0.000153605	373295	0.57	Bladder cancer || id:ieu-b-4874	Bladder cancer	Bladder cancer || ||	TRUE	igd	NA	NA	NA	NA	NA	NA	NA	20686996	0.000743334	462933	8.5e-10	6	ukb-b-11268	Treatment/medication code: simvastatin || id:ukb-b-11268	TRUE	reported	igd	2	TRUE
78	rs964184	C	G	C	G	-0.0110507	0.000317239	0.866372	0.86617	FALSE	TRUE	FALSE	ieu-b-4874	11	116648917	0.000198579	373295	0.11	Bladder cancer || id:ieu-b-4874	Bladder cancer	Bladder cancer || ||	TRUE	igd	NA	NA	NA	NA	NA	NA	NA	116648917	0.000961124	462933	1.4e-30	11	ukb-b-11268	Treatment/medication code: simvastatin || id:ukb-b-11268	TRUE	reported	igd	2	TRUE
79	rs10410835	C	T	C	T	0.00445871	-6.46e-05	0.523496	0.523533	FALSE	FALSE	FALSE	ieu-b-4876	19	45358353	0.000170878	199086	0.709999	cervical cancer || id:ieu-b-4876	cervical cancer	cervical cancer || ||	TRUE	igd	NA	NA	NA	NA	NA	NA	NA	45358353	0.000663586	462933	1.8e-11	19	ukb-b-11268	Treatment/medication code: simvastatin || id:ukb-b-11268	TRUE	reported	igd	2	TRUE
80	rs1081105	C	A	C	A	0.0134163	0.000521478	0.027676	0.027689	FALSE	FALSE	FALSE	ieu-b-4876	19	45412955	0.000514371	199086	0.31	cervical cancer || id:ieu-b-4876	cervical cancer	cervical cancer || ||	TRUE	igd	NA	NA	NA	NA	NA	NA	NA	45412955	0.00199809	462933	1.9e-11	19	ukb-b-11268	Treatment/medication code: simvastatin || id:ukb-b-11268	TRUE	reported	igd	2	TRUE
81	rs10857147	T	A	T	A	0.00447243	0.000266031	0.289996	0.291271	FALSE	TRUE	FALSE	ieu-b-4876	4	81184341	0.000184986	199086	0.15	cervical cancer || id:ieu-b-4876	cervical cancer	cervical cancer || ||	TRUE	igd	TRUE	rs10857147	rs16998073	T	A	T	A	81181072	0.000723471	462933	6.3e-10	4	ukb-b-11268	Treatment/medication code: simvastatin || id:ukb-b-11268	TRUE	reported	igd	2	TRUE
82	rs112552009	G	T	G	T	-0.0151591	0.000282434	0.11842	0.11844	FALSE	FALSE	FALSE	ieu-b-4876	19	11193091	0.00026093	199086	0.28	cervical cancer || id:ieu-b-4876	cervical cancer	cervical cancer || ||	TRUE	igd	NA	NA	NA	NA	NA	NA	NA	11193091	0.0010128	462933	1.2e-50	19	ukb-b-11268	Treatment/medication code: simvastatin || id:ukb-b-11268	TRUE	reported	igd	2	TRUE
83	rs11570891	T	C	T	C	-0.00648241	4.46e-05	0.106653	0.106598	FALSE	FALSE	FALSE	ieu-b-4876	8	19826302	0.000273041	199086	0.87	cervical cancer || id:ieu-b-4876	cervical cancer	cervical cancer || ||	TRUE	igd	TRUE	rs11570891	rs77150190	T	C	C	G	19822810	0.00105992	462933	9.6e-10	8	ukb-b-11268	Treatment/medication code: simvastatin || id:ukb-b-11268	TRUE	reported	igd	2	TRUE
84	rs11601507	A	C	A	C	0.007686	0.000141048	0.069473	0.069533	FALSE	FALSE	FALSE	ieu-b-4876	11	5701074	0.000327222	199086	0.67	cervical cancer || id:ieu-b-4876	cervical cancer	cervical cancer || ||	TRUE	igd	NA	NA	NA	NA	NA	NA	NA	5701074	0.00127059	462933	1.5e-09	11	ukb-b-11268	Treatment/medication code: simvastatin || id:ukb-b-11268	TRUE	reported	igd	2	TRUE
85	rs1260326	C	T	C	T	-0.00391959	-0.000293449	0.604288	0.604643	FALSE	FALSE	FALSE	ieu-b-4876	2	27730940	0.000172071	199086	0.0879995	cervical cancer || id:ieu-b-4876	cervical cancer	cervical cancer || ||	TRUE	igd	NA	NA	NA	NA	NA	NA	NA	27730940	0.000668235	462933	4.5e-09	2	ukb-b-11268	Treatment/medication code: simvastatin || id:ukb-b-11268	TRUE	reported	igd	2	TRUE
86	rs12740374	T	G	T	G	-0.0118904	0.00027003	0.221164	0.220724	FALSE	FALSE	FALSE	ieu-b-4876	1	109817590	0.000203014	199086	0.18	cervical cancer || id:ieu-b-4876	cervical cancer	cervical cancer || ||	TRUE	igd	NA	NA	NA	NA	NA	NA	NA	109817590	0.000787483	462933	1.6e-51	1	ukb-b-11268	Treatment/medication code: simvastatin || id:ukb-b-11268	TRUE	reported	igd	2	TRUE
87	rs12916	C	T	C	T	0.00500817	0.000168769	0.400551	0.399719	FALSE	FALSE	FALSE	ieu-b-4876	5	74656539	0.000171733	199086	0.33	cervical cancer || id:ieu-b-4876	cervical cancer	cervical cancer || ||	TRUE	igd	NA	NA	NA	NA	NA	NA	NA	74656539	0.000667588	462933	6.3e-14	5	ukb-b-11268	Treatment/medication code: simvastatin || id:ukb-b-11268	TRUE	reported	igd	2	TRUE
88	rs13167071	C	G	C	G	0.00389746	-0.000187598	0.638339	0.638437	FALSE	TRUE	FALSE	ieu-b-4876	5	156373637	0.000175549	199086	0.29	cervical cancer || id:ieu-b-4876	cervical cancer	cervical cancer || ||	TRUE	igd	NA	NA	NA	NA	NA	NA	NA	156373637	0.000682569	462933	1.1e-08	5	ukb-b-11268	Treatment/medication code: simvastatin || id:ukb-b-11268	TRUE	reported	igd	2	TRUE
89	rs1367117	A	G	A	G	0.00810706	-8.97e-05	0.335113	0.335699	FALSE	FALSE	FALSE	ieu-b-4876	2	21263900	0.000177878	199086	0.61	cervical cancer || id:ieu-b-4876	cervical cancer	cervical cancer || ||	TRUE	igd	NA	NA	NA	NA	NA	NA	NA	21263900	0.000692137	462933	1.1e-31	2	ukb-b-11268	Treatment/medication code: simvastatin || id:ukb-b-11268	TRUE	reported	igd	2	TRUE
90	rs1421085	C	T	C	T	0.00495617	-0.000210591	0.403451	0.402482	FALSE	FALSE	FALSE	ieu-b-4876	16	53800954	0.000171669	199086	0.22	cervical cancer || id:ieu-b-4876	cervical cancer	cervical cancer || ||	TRUE	igd	NA	NA	NA	NA	NA	NA	NA	53800954	0.000666716	462933	1.1e-13	16	ukb-b-11268	Treatment/medication code: simvastatin || id:ukb-b-11268	TRUE	reported	igd	2	TRUE
91	rs1831733	C	T	C	T	0.00507061	-0.000244769	0.478276	0.480509	FALSE	FALSE	FALSE	ieu-b-4876	9	22076071	0.000169111	199086	0.15	cervical cancer || id:ieu-b-4876	cervical cancer	cervical cancer || ||	TRUE	igd	NA	NA	NA	NA	NA	NA	NA	22076071	0.000657246	462933	1.2e-14	9	ukb-b-11268	Treatment/medication code: simvastatin || id:ukb-b-11268	TRUE	reported	igd	2	TRUE
92	rs2207132	A	G	A	G	0.0131506	-0.000853141	0.033352	0.03393	FALSE	FALSE	FALSE	ieu-b-4876	20	39142516	0.000464399	199086	0.0659994	cervical cancer || id:ieu-b-4876	cervical cancer	cervical cancer || ||	TRUE	igd	NA	NA	NA	NA	NA	NA	NA	39142516	0.0018204	462933	5e-13	20	ukb-b-11268	Treatment/medication code: simvastatin || id:ukb-b-11268	TRUE	reported	igd	2	TRUE
93	rs2618567	T	G	T	G	-0.00407181	6.78e-05	0.65858	0.657927	FALSE	FALSE	FALSE	ieu-b-4876	20	17844492	0.000177613	199086	0.7	cervical cancer || id:ieu-b-4876	cervical cancer	cervical cancer || ||	TRUE	igd	NA	NA	NA	NA	NA	NA	NA	17844492	0.000690085	462933	3.6e-09	20	ukb-b-11268	Treatment/medication code: simvastatin || id:ukb-b-11268	TRUE	reported	igd	2	TRUE
94	rs2673134	G	A	G	A	0.00425207	-0.000135952	0.63627	0.636213	FALSE	FALSE	FALSE	ieu-b-4876	2	227145757	0.000174884	199086	0.44	cervical cancer || id:ieu-b-4876	cervical cancer	cervical cancer || ||	TRUE	igd	NA	NA	NA	NA	NA	NA	NA	227145757	0.000679671	462933	3.9e-10	2	ukb-b-11268	Treatment/medication code: simvastatin || id:ukb-b-11268	TRUE	reported	igd	2	TRUE
95	rs2737231	G	A	G	A	-0.00394217	0.000445284	0.303083	0.303423	FALSE	FALSE	FALSE	ieu-b-4876	8	116650219	0.000183481	199086	0.015	cervical cancer || id:ieu-b-4876	cervical cancer	cervical cancer || ||	TRUE	igd	NA	NA	NA	NA	NA	NA	NA	116650219	0.00071389	462933	3.3e-08	8	ukb-b-11268	Treatment/medication code: simvastatin || id:ukb-b-11268	TRUE	reported	igd	2	TRUE
96	rs2738447	C	A	C	A	0.00543093	-3.44e-05	0.592532	0.592528	FALSE	FALSE	FALSE	ieu-b-4876	19	11227480	0.000171433	199086	0.84	cervical cancer || id:ieu-b-4876	cervical cancer	cervical cancer || ||	TRUE	igd	NA	NA	NA	NA	NA	NA	NA	11227480	0.000666509	462933	3.7e-16	19	ukb-b-11268	Treatment/medication code: simvastatin || id:ukb-b-11268	TRUE	reported	igd	2	TRUE
97	rs2980888	C	T	C	T	-0.0078266	7.13e-05	0.697764	0.698166	FALSE	FALSE	FALSE	ieu-b-4876	8	126507308	0.000183442	199086	0.7	cervical cancer || id:ieu-b-4876	cervical cancer	cervical cancer || ||	TRUE	igd	NA	NA	NA	NA	NA	NA	NA	126507308	0.000712484	462933	4.5e-28	8	ukb-b-11268	Treatment/medication code: simvastatin || id:ukb-b-11268	TRUE	reported	igd	2	TRUE
98	rs3104415	C	A	C	A	0.00411264	0.000150118	0.337975	0.337318	FALSE	FALSE	FALSE	ieu-b-4876	6	32582577	0.000178138	199086	0.4	cervical cancer || id:ieu-b-4876	cervical cancer	cervical cancer || ||	TRUE	igd	NA	NA	NA	NA	NA	NA	NA	32582577	0.000691773	462933	2.8e-09	6	ukb-b-11268	Treatment/medication code: simvastatin || id:ukb-b-11268	TRUE	reported	igd	2	TRUE
99	rs3127580	T	C	T	C	0.00530494	0.000207645	0.155281	0.155327	FALSE	FALSE	FALSE	ieu-b-4876	6	160710851	0.0002322	199086	0.37	cervical cancer || id:ieu-b-4876	cervical cancer	cervical cancer || ||	TRUE	igd	NA	NA	NA	NA	NA	NA	NA	160710851	0.000902532	462933	4.2e-09	6	ukb-b-11268	Treatment/medication code: simvastatin || id:ukb-b-11268	TRUE	reported	igd	2	TRUE
100	rs34042070	G	C	G	C	0.00541634	-4.82e-06	0.188005	0.187725	FALSE	TRUE	FALSE	ieu-b-4876	16	72101525	0.000216163	199086	0.98	cervical cancer || id:ieu-b-4876	cervical cancer	cervical cancer || ||	TRUE	igd	NA	NA	NA	NA	NA	NA	NA	72101525	0.000840626	462933	1.2e-10	16	ukb-b-11268	Treatment/medication code: simvastatin || id:ukb-b-11268	TRUE	reported	igd	2	TRUE
101	rs35198068	C	T	C	T	0.00583448	9.44e-05	0.291486	0.290094	FALSE	FALSE	FALSE	ieu-b-4876	10	114754784	0.000185785	199086	0.61	cervical cancer || id:ieu-b-4876	cervical cancer	cervical cancer || ||	TRUE	igd	NA	NA	NA	NA	NA	NA	NA	114754784	0.000720071	462933	5.4e-16	10	ukb-b-11268	Treatment/medication code: simvastatin || id:ukb-b-11268	TRUE	reported	igd	2	TRUE
102	rs4299376	T	G	T	G	-0.00679804	2.6e-05	0.676763	0.676612	FALSE	FALSE	FALSE	ieu-b-4876	2	44073881	0.000179801	199086	0.88	cervical cancer || id:ieu-b-4876	cervical cancer	cervical cancer || ||	TRUE	igd	TRUE	rs4299376	rs6544713	G	T	T	C	44072576	0.000699458	462933	2.5e-22	2	ukb-b-11268	Treatment/medication code: simvastatin || id:ukb-b-11268	TRUE	reported	igd	2	TRUE
103	rs4360309	T	C	T	C	0.003777	0.000141604	0.486544	0.485152	FALSE	FALSE	FALSE	ieu-b-4876	8	126523523	0.000171195	199086	0.41	cervical cancer || id:ieu-b-4876	cervical cancer	cervical cancer || ||	TRUE	igd	NA	NA	NA	NA	NA	NA	NA	126523523	0.000666246	462933	1.4e-08	8	ukb-b-11268	Treatment/medication code: simvastatin || id:ukb-b-11268	TRUE	reported	igd	2	TRUE
104	rs57180587	T	A	T	A	0.0069055	-2.92e-05	0.144965	0.144987	FALSE	TRUE	FALSE	ieu-b-4876	8	18269581	0.000238733	199086	0.9	cervical cancer || id:ieu-b-4876	cervical cancer	cervical cancer || ||	TRUE	igd	NA	NA	NA	NA	NA	NA	NA	18269581	0.000927663	462933	9.8e-14	8	ukb-b-11268	Treatment/medication code: simvastatin || id:ukb-b-11268	TRUE	reported	igd	2	TRUE
105	rs58542926	T	C	T	C	-0.00835893	-0.000476749	0.074649	0.074734	FALSE	FALSE	FALSE	ieu-b-4876	19	19379549	0.000320321	199086	0.14	cervical cancer || id:ieu-b-4876	cervical cancer	cervical cancer || ||	TRUE	igd	NA	NA	NA	NA	NA	NA	NA	19379549	0.00124536	462933	1.9e-11	19	ukb-b-11268	Treatment/medication code: simvastatin || id:ukb-b-11268	TRUE	reported	igd	2	TRUE
106	rs635634	T	C	T	C	0.00637563	-0.000150664	0.184481	0.184013	FALSE	FALSE	FALSE	ieu-b-4876	9	136155000	0.0002176	199086	0.49	cervical cancer || id:ieu-b-4876	cervical cancer	cervical cancer || ||	TRUE	igd	NA	NA	NA	NA	NA	NA	NA	136155000	0.000845081	462933	4.5e-14	9	ukb-b-11268	Treatment/medication code: simvastatin || id:ukb-b-11268	TRUE	reported	igd	2	TRUE
107	rs645040	T	G	T	G	0.00465077	7.26e-05	0.773061	0.77346	FALSE	FALSE	FALSE	ieu-b-4876	3	135926622	0.000200982	199086	0.719999	cervical cancer || id:ieu-b-4876	cervical cancer	cervical cancer || ||	TRUE	igd	NA	NA	NA	NA	NA	NA	NA	135926622	0.000780483	462933	2.5e-09	3	ukb-b-11268	Treatment/medication code: simvastatin || id:ukb-b-11268	TRUE	reported	igd	2	TRUE
108	rs693668	A	G	A	G	0.00412709	0.000107037	0.648548	0.649115	FALSE	FALSE	FALSE	ieu-b-4876	1	55521109	0.00017647	199086	0.54	cervical cancer || id:ieu-b-4876	cervical cancer	cervical cancer || ||	TRUE	igd	NA	NA	NA	NA	NA	NA	NA	55521109	0.000685971	462933	1.8e-09	1	ukb-b-11268	Treatment/medication code: simvastatin || id:ukb-b-11268	TRUE	reported	igd	2	TRUE
109	rs7412	T	C	T	C	-0.0257363	-0.00017265	0.080152	0.080023	FALSE	FALSE	FALSE	ieu-b-4876	19	45412079	0.000309994	199086	0.58	cervical cancer || id:ieu-b-4876	cervical cancer	cervical cancer || ||	TRUE	igd	NA	NA	NA	NA	NA	NA	NA	45412079	0.00120546	462933	3.9e-101	19	ukb-b-11268	Treatment/medication code: simvastatin || id:ukb-b-11268	TRUE	reported	igd	2	TRUE
110	rs74617384	T	A	T	A	0.0111719	2.75e-05	0.078767	0.079182	FALSE	TRUE	FALSE	ieu-b-4876	6	160997118	0.000311902	199086	0.93	cervical cancer || id:ieu-b-4876	cervical cancer	cervical cancer || ||	TRUE	igd	NA	NA	NA	NA	NA	NA	NA	160997118	0.00121417	462933	3.5e-20	6	ukb-b-11268	Treatment/medication code: simvastatin || id:ukb-b-11268	TRUE	reported	igd	2	TRUE
111	rs7513688	A	G	A	G	0.00382049	0.000165637	0.359985	0.360711	FALSE	FALSE	FALSE	ieu-b-4876	1	6652745	0.000175899	199086	0.35	cervical cancer || id:ieu-b-4876	cervical cancer	cervical cancer || ||	TRUE	igd	NA	NA	NA	NA	NA	NA	NA	6652745	0.000684108	462933	2.3e-08	1	ukb-b-11268	Treatment/medication code: simvastatin || id:ukb-b-11268	TRUE	reported	igd	2	TRUE
112	rs79598313	T	C	T	C	0.0124851	0.000483828	0.02337	0.023596	FALSE	FALSE	FALSE	ieu-b-4876	1	27284913	0.000555629	199086	0.38	cervical cancer || id:ieu-b-4876	cervical cancer	cervical cancer || ||	TRUE	igd	NA	NA	NA	NA	NA	NA	NA	27284913	0.00216735	462933	8.4e-09	1	ukb-b-11268	Treatment/medication code: simvastatin || id:ukb-b-11268	TRUE	reported	igd	2	TRUE
113	rs8126001	T	C	T	C	-0.00362569	0.000305175	0.489521	0.489461	FALSE	FALSE	FALSE	ieu-b-4876	20	62711459	0.000168991	199086	0.0710003	cervical cancer || id:ieu-b-4876	cervical cancer	cervical cancer || ||	TRUE	igd	NA	NA	NA	NA	NA	NA	NA	62711459	0.000656597	462933	3.4e-08	20	ukb-b-11268	Treatment/medication code: simvastatin || id:ukb-b-11268	TRUE	reported	igd	2	TRUE
114	rs9368222	A	C	A	C	0.00456035	0.000131625	0.26245	0.261952	FALSE	FALSE	FALSE	ieu-b-4876	6	20686996	0.000191436	199086	0.49	cervical cancer || id:ieu-b-4876	cervical cancer	cervical cancer || ||	TRUE	igd	NA	NA	NA	NA	NA	NA	NA	20686996	0.000743334	462933	8.5e-10	6	ukb-b-11268	Treatment/medication code: simvastatin || id:ukb-b-11268	TRUE	reported	igd	2	TRUE
115	rs964184	C	G	C	G	-0.0110507	0.000222094	0.866372	0.865543	FALSE	TRUE	FALSE	ieu-b-4876	11	116648917	0.000246839	199086	0.37	cervical cancer || id:ieu-b-4876	cervical cancer	cervical cancer || ||	TRUE	igd	NA	NA	NA	NA	NA	NA	NA	116648917	0.000961124	462933	1.4e-30	11	ukb-b-11268	Treatment/medication code: simvastatin || id:ukb-b-11268	TRUE	reported	igd	2	TRUE
116	rs10410835	C	T	C	T	0.00445871	1.68e-05	0.523496	0.523587	FALSE	FALSE	FALSE	ieu-b-4912	19	45358353	0.000127581	373122	0.9	Head and neck cancer || id:ieu-b-4912	Head and neck cancer	Head and neck cancer || ||	TRUE	igd	NA	NA	NA	NA	NA	NA	NA	45358353	0.000663586	462933	1.8e-11	19	ukb-b-11268	Treatment/medication code: simvastatin || id:ukb-b-11268	TRUE	reported	igd	2	TRUE
117	rs1081105	C	A	C	A	0.0134163	-0.000260313	0.027676	0.027617	FALSE	FALSE	FALSE	ieu-b-4912	19	45412955	0.000384519	373122	0.5	Head and neck cancer || id:ieu-b-4912	Head and neck cancer	Head and neck cancer || ||	TRUE	igd	NA	NA	NA	NA	NA	NA	NA	45412955	0.00199809	462933	1.9e-11	19	ukb-b-11268	Treatment/medication code: simvastatin || id:ukb-b-11268	TRUE	reported	igd	2	TRUE
118	rs10857147	T	A	T	A	0.00447243	4.91e-06	0.289996	0.291366	FALSE	TRUE	FALSE	ieu-b-4912	4	81182554	0.000138646	373122	0.97	Head and neck cancer || id:ieu-b-4912	Head and neck cancer	Head and neck cancer || ||	TRUE	igd	TRUE	rs10857147	rs12509595	T	A	C	T	81181072	0.000723471	462933	6.3e-10	4	ukb-b-11268	Treatment/medication code: simvastatin || id:ukb-b-11268	TRUE	reported	igd	2	TRUE
119	rs112552009	G	T	G	T	-0.0151591	-9.19e-05	0.11842	0.11839	FALSE	FALSE	FALSE	ieu-b-4912	19	11193091	0.000194817	373122	0.64	Head and neck cancer || id:ieu-b-4912	Head and neck cancer	Head and neck cancer || ||	TRUE	igd	NA	NA	NA	NA	NA	NA	NA	11193091	0.0010128	462933	1.2e-50	19	ukb-b-11268	Treatment/medication code: simvastatin || id:ukb-b-11268	TRUE	reported	igd	2	TRUE
120	rs11570891	T	C	T	C	-0.00648241	-0.000235193	0.106653	0.106541	FALSE	FALSE	FALSE	ieu-b-4912	8	19823674	0.000203957	373122	0.25	Head and neck cancer || id:ieu-b-4912	Head and neck cancer	Head and neck cancer || ||	TRUE	igd	TRUE	rs11570891	rs1803924	T	C	T	C	19822810	0.00105992	462933	9.6e-10	8	ukb-b-11268	Treatment/medication code: simvastatin || id:ukb-b-11268	TRUE	reported	igd	2	TRUE
121	rs11591147	T	G	T	G	-0.0297996	-4.74e-05	0.017452	0.017419	FALSE	FALSE	FALSE	ieu-b-4912	1	55505647	0.000480704	373122	0.92	Head and neck cancer || id:ieu-b-4912	Head and neck cancer	Head and neck cancer || ||	TRUE	igd	NA	NA	NA	NA	NA	NA	NA	55505647	0.00249708	462933	7.9e-33	1	ukb-b-11268	Treatment/medication code: simvastatin || id:ukb-b-11268	TRUE	reported	igd	2	TRUE
122	rs11601507	A	C	A	C	0.007686	0.000161706	0.069473	0.069544	FALSE	FALSE	FALSE	ieu-b-4912	11	5701074	0.000244425	373122	0.51	Head and neck cancer || id:ieu-b-4912	Head and neck cancer	Head and neck cancer || ||	TRUE	igd	NA	NA	NA	NA	NA	NA	NA	5701074	0.00127059	462933	1.5e-09	11	ukb-b-11268	Treatment/medication code: simvastatin || id:ukb-b-11268	TRUE	reported	igd	2	TRUE
123	rs117733303	G	A	G	A	0.0160565	0.000523406	0.01841	0.018451	FALSE	FALSE	FALSE	ieu-b-4912	6	160922870	0.000467417	373122	0.26	Head and neck cancer || id:ieu-b-4912	Head and neck cancer	Head and neck cancer || ||	TRUE	igd	NA	NA	NA	NA	NA	NA	NA	160922870	0.00243107	462933	4e-11	6	ukb-b-11268	Treatment/medication code: simvastatin || id:ukb-b-11268	TRUE	reported	igd	2	TRUE
124	rs1260326	C	T	C	T	-0.00391959	7.52e-05	0.604288	0.603974	FALSE	FALSE	FALSE	ieu-b-4912	2	27730940	0.000128542	373122	0.56	Head and neck cancer || id:ieu-b-4912	Head and neck cancer	Head and neck cancer || ||	TRUE	igd	NA	NA	NA	NA	NA	NA	NA	27730940	0.000668235	462933	4.5e-09	2	ukb-b-11268	Treatment/medication code: simvastatin || id:ukb-b-11268	TRUE	reported	igd	2	TRUE
125	rs12740374	T	G	T	G	-0.0118904	0.000233392	0.221164	0.221038	FALSE	FALSE	FALSE	ieu-b-4912	1	109817590	0.000151536	373122	0.12	Head and neck cancer || id:ieu-b-4912	Head and neck cancer	Head and neck cancer || ||	TRUE	igd	NA	NA	NA	NA	NA	NA	NA	109817590	0.000787483	462933	1.6e-51	1	ukb-b-11268	Treatment/medication code: simvastatin || id:ukb-b-11268	TRUE	reported	igd	2	TRUE
126	rs12916	C	T	C	T	0.00500817	-1.86e-05	0.400551	0.40003	FALSE	FALSE	FALSE	ieu-b-4912	5	74656539	0.000128456	373122	0.88	Head and neck cancer || id:ieu-b-4912	Head and neck cancer	Head and neck cancer || ||	TRUE	igd	NA	NA	NA	NA	NA	NA	NA	74656539	0.000667588	462933	6.3e-14	5	ukb-b-11268	Treatment/medication code: simvastatin || id:ukb-b-11268	TRUE	reported	igd	2	TRUE
127	rs13167071	C	G	C	G	0.00389746	-3.22e-05	0.638339	0.638151	FALSE	TRUE	FALSE	ieu-b-4912	5	156373637	0.000131218	373122	0.81	Head and neck cancer || id:ieu-b-4912	Head and neck cancer	Head and neck cancer || ||	TRUE	igd	NA	NA	NA	NA	NA	NA	NA	156373637	0.000682569	462933	1.1e-08	5	ukb-b-11268	Treatment/medication code: simvastatin || id:ukb-b-11268	TRUE	reported	igd	2	TRUE
128	rs1367117	A	G	A	G	0.00810706	6.38e-05	0.335113	0.335236	FALSE	FALSE	FALSE	ieu-b-4912	2	21263900	0.000133081	373122	0.630001	Head and neck cancer || id:ieu-b-4912	Head and neck cancer	Head and neck cancer || ||	TRUE	igd	NA	NA	NA	NA	NA	NA	NA	21263900	0.000692137	462933	1.1e-31	2	ukb-b-11268	Treatment/medication code: simvastatin || id:ukb-b-11268	TRUE	reported	igd	2	TRUE
129	rs1421085	C	T	C	T	0.00495617	-0.000269063	0.403451	0.403955	FALSE	FALSE	FALSE	ieu-b-4912	16	53800954	0.000128189	373122	0.0359998	Head and neck cancer || id:ieu-b-4912	Head and neck cancer	Head and neck cancer || ||	TRUE	igd	NA	NA	NA	NA	NA	NA	NA	53800954	0.000666716	462933	1.1e-13	16	ukb-b-11268	Treatment/medication code: simvastatin || id:ukb-b-11268	TRUE	reported	igd	2	TRUE
130	rs1831733	C	T	C	T	0.00507061	-0.0001017	0.478276	0.47954	FALSE	FALSE	FALSE	ieu-b-4912	9	22076071	0.000126451	373122	0.42	Head and neck cancer || id:ieu-b-4912	Head and neck cancer	Head and neck cancer || ||	TRUE	igd	NA	NA	NA	NA	NA	NA	NA	22076071	0.000657246	462933	1.2e-14	9	ukb-b-11268	Treatment/medication code: simvastatin || id:ukb-b-11268	TRUE	reported	igd	2	TRUE
131	rs2207132	A	G	A	G	0.0131506	9.19e-05	0.033352	0.033505	FALSE	FALSE	FALSE	ieu-b-4912	20	39142516	0.000349466	373122	0.79	Head and neck cancer || id:ieu-b-4912	Head and neck cancer	Head and neck cancer || ||	TRUE	igd	NA	NA	NA	NA	NA	NA	NA	39142516	0.0018204	462933	5e-13	20	ukb-b-11268	Treatment/medication code: simvastatin || id:ukb-b-11268	TRUE	reported	igd	2	TRUE
132	rs2618567	T	G	T	G	-0.00407181	-0.000154399	0.65858	0.658571	FALSE	FALSE	FALSE	ieu-b-4912	20	17844492	0.000132692	373122	0.24	Head and neck cancer || id:ieu-b-4912	Head and neck cancer	Head and neck cancer || ||	TRUE	igd	NA	NA	NA	NA	NA	NA	NA	17844492	0.000690085	462933	3.6e-09	20	ukb-b-11268	Treatment/medication code: simvastatin || id:ukb-b-11268	TRUE	reported	igd	2	TRUE
133	rs2673134	G	A	G	A	0.00425207	-0.000200956	0.63627	0.63605	FALSE	FALSE	FALSE	ieu-b-4912	2	227145757	0.000130707	373122	0.12	Head and neck cancer || id:ieu-b-4912	Head and neck cancer	Head and neck cancer || ||	TRUE	igd	NA	NA	NA	NA	NA	NA	NA	227145757	0.000679671	462933	3.9e-10	2	ukb-b-11268	Treatment/medication code: simvastatin || id:ukb-b-11268	TRUE	reported	igd	2	TRUE
134	rs2737231	G	A	G	A	-0.00394217	0.000153062	0.303083	0.303236	FALSE	FALSE	FALSE	ieu-b-4912	8	116650219	0.000137275	373122	0.26	Head and neck cancer || id:ieu-b-4912	Head and neck cancer	Head and neck cancer || ||	TRUE	igd	NA	NA	NA	NA	NA	NA	NA	116650219	0.00071389	462933	3.3e-08	8	ukb-b-11268	Treatment/medication code: simvastatin || id:ukb-b-11268	TRUE	reported	igd	2	TRUE
135	rs2738447	C	A	C	A	0.00543093	-2.57e-05	0.592532	0.592458	FALSE	FALSE	FALSE	ieu-b-4912	19	11227480	0.000128214	373122	0.84	Head and neck cancer || id:ieu-b-4912	Head and neck cancer	Head and neck cancer || ||	TRUE	igd	NA	NA	NA	NA	NA	NA	NA	11227480	0.000666509	462933	3.7e-16	19	ukb-b-11268	Treatment/medication code: simvastatin || id:ukb-b-11268	TRUE	reported	igd	2	TRUE
136	rs2980888	C	T	C	T	-0.0078266	7.23e-05	0.697764	0.697406	FALSE	FALSE	FALSE	ieu-b-4912	8	126507308	0.000137047	373122	0.6	Head and neck cancer || id:ieu-b-4912	Head and neck cancer	Head and neck cancer || ||	TRUE	igd	NA	NA	NA	NA	NA	NA	NA	126507308	0.000712484	462933	4.5e-28	8	ukb-b-11268	Treatment/medication code: simvastatin || id:ukb-b-11268	TRUE	reported	igd	2	TRUE
137	rs3104415	C	A	C	A	0.00411264	0.000182789	0.337975	0.337369	FALSE	FALSE	FALSE	ieu-b-4912	6	32582577	0.0001332	373122	0.17	Head and neck cancer || id:ieu-b-4912	Head and neck cancer	Head and neck cancer || ||	TRUE	igd	NA	NA	NA	NA	NA	NA	NA	32582577	0.000691773	462933	2.8e-09	6	ukb-b-11268	Treatment/medication code: simvastatin || id:ukb-b-11268	TRUE	reported	igd	2	TRUE
138	rs3127580	T	C	T	C	0.00530494	-0.000198051	0.155281	0.155288	FALSE	FALSE	FALSE	ieu-b-4912	6	160710851	0.000173705	373122	0.25	Head and neck cancer || id:ieu-b-4912	Head and neck cancer	Head and neck cancer || ||	TRUE	igd	NA	NA	NA	NA	NA	NA	NA	160710851	0.000902532	462933	4.2e-09	6	ukb-b-11268	Treatment/medication code: simvastatin || id:ukb-b-11268	TRUE	reported	igd	2	TRUE
139	rs34042070	G	C	G	C	0.00541634	3.29e-06	0.188005	0.188207	FALSE	TRUE	FALSE	ieu-b-4912	16	72101525	0.000161568	373122	0.98	Head and neck cancer || id:ieu-b-4912	Head and neck cancer	Head and neck cancer || ||	TRUE	igd	NA	NA	NA	NA	NA	NA	NA	72101525	0.000840626	462933	1.2e-10	16	ukb-b-11268	Treatment/medication code: simvastatin || id:ukb-b-11268	TRUE	reported	igd	2	TRUE
140	rs35198068	C	T	C	T	0.00583448	4.95e-05	0.291486	0.290764	FALSE	FALSE	FALSE	ieu-b-4912	10	114754784	0.000138578	373122	0.719999	Head and neck cancer || id:ieu-b-4912	Head and neck cancer	Head and neck cancer || ||	TRUE	igd	NA	NA	NA	NA	NA	NA	NA	114754784	0.000720071	462933	5.4e-16	10	ukb-b-11268	Treatment/medication code: simvastatin || id:ukb-b-11268	TRUE	reported	igd	2	TRUE
141	rs4299376	T	G	T	G	-0.00679804	1.31e-05	0.676763	0.67663	FALSE	FALSE	FALSE	ieu-b-4912	2	44073881	0.000134416	373122	0.92	Head and neck cancer || id:ieu-b-4912	Head and neck cancer	Head and neck cancer || ||	TRUE	igd	TRUE	rs4299376	rs6544713	G	T	T	C	44072576	0.000699458	462933	2.5e-22	2	ukb-b-11268	Treatment/medication code: simvastatin || id:ukb-b-11268	TRUE	reported	igd	2	TRUE
142	rs4360309	T	C	T	C	0.003777	-0.000234609	0.486544	0.4863	FALSE	FALSE	FALSE	ieu-b-4912	8	126523523	0.00012814	373122	0.0669993	Head and neck cancer || id:ieu-b-4912	Head and neck cancer	Head and neck cancer || ||	TRUE	igd	NA	NA	NA	NA	NA	NA	NA	126523523	0.000666246	462933	1.4e-08	8	ukb-b-11268	Treatment/medication code: simvastatin || id:ukb-b-11268	TRUE	reported	igd	2	TRUE
143	rs57180587	T	A	T	A	0.0069055	7.5e-05	0.144965	0.145166	FALSE	TRUE	FALSE	ieu-b-4912	8	18269581	0.000178288	373122	0.67	Head and neck cancer || id:ieu-b-4912	Head and neck cancer	Head and neck cancer || ||	TRUE	igd	NA	NA	NA	NA	NA	NA	NA	18269581	0.000927663	462933	9.8e-14	8	ukb-b-11268	Treatment/medication code: simvastatin || id:ukb-b-11268	TRUE	reported	igd	2	TRUE
144	rs58542926	T	C	T	C	-0.00835893	9.94e-05	0.074649	0.074465	FALSE	FALSE	FALSE	ieu-b-4912	19	19379549	0.000239943	373122	0.68	Head and neck cancer || id:ieu-b-4912	Head and neck cancer	Head and neck cancer || ||	TRUE	igd	NA	NA	NA	NA	NA	NA	NA	19379549	0.00124536	462933	1.9e-11	19	ukb-b-11268	Treatment/medication code: simvastatin || id:ukb-b-11268	TRUE	reported	igd	2	TRUE
145	rs635634	T	C	T	C	0.00637563	-0.000147199	0.184481	0.184223	FALSE	FALSE	FALSE	ieu-b-4912	9	136155000	0.00016261	373122	0.37	Head and neck cancer || id:ieu-b-4912	Head and neck cancer	Head and neck cancer || ||	TRUE	igd	NA	NA	NA	NA	NA	NA	NA	136155000	0.000845081	462933	4.5e-14	9	ukb-b-11268	Treatment/medication code: simvastatin || id:ukb-b-11268	TRUE	reported	igd	2	TRUE
146	rs645040	T	G	T	G	0.00465077	-0.000109634	0.773061	0.77297	FALSE	FALSE	FALSE	ieu-b-4912	3	135926622	0.000150087	373122	0.47	Head and neck cancer || id:ieu-b-4912	Head and neck cancer	Head and neck cancer || ||	TRUE	igd	NA	NA	NA	NA	NA	NA	NA	135926622	0.000780483	462933	2.5e-09	3	ukb-b-11268	Treatment/medication code: simvastatin || id:ukb-b-11268	TRUE	reported	igd	2	TRUE
147	rs693668	A	G	A	G	0.00412709	8.77e-05	0.648548	0.648719	FALSE	FALSE	FALSE	ieu-b-4912	1	55521109	0.000131988	373122	0.51	Head and neck cancer || id:ieu-b-4912	Head and neck cancer	Head and neck cancer || ||	TRUE	igd	NA	NA	NA	NA	NA	NA	NA	55521109	0.000685971	462933	1.8e-09	1	ukb-b-11268	Treatment/medication code: simvastatin || id:ukb-b-11268	TRUE	reported	igd	2	TRUE
148	rs7412	T	C	T	C	-0.0257363	-0.000257341	0.080152	0.080128	FALSE	FALSE	FALSE	ieu-b-4912	19	45412079	0.00023178	373122	0.27	Head and neck cancer || id:ieu-b-4912	Head and neck cancer	Head and neck cancer || ||	TRUE	igd	NA	NA	NA	NA	NA	NA	NA	45412079	0.00120546	462933	3.9e-101	19	ukb-b-11268	Treatment/medication code: simvastatin || id:ukb-b-11268	TRUE	reported	igd	2	TRUE
149	rs74617384	T	A	T	A	0.0111719	-0.000281582	0.078767	0.078863	FALSE	TRUE	FALSE	ieu-b-4912	6	160997118	0.000233635	373122	0.23	Head and neck cancer || id:ieu-b-4912	Head and neck cancer	Head and neck cancer || ||	TRUE	igd	NA	NA	NA	NA	NA	NA	NA	160997118	0.00121417	462933	3.5e-20	6	ukb-b-11268	Treatment/medication code: simvastatin || id:ukb-b-11268	TRUE	reported	igd	2	TRUE
150	rs7513688	A	G	A	G	0.00382049	-0.000152308	0.359985	0.359767	FALSE	FALSE	FALSE	ieu-b-4912	1	6652745	0.000131688	373122	0.25	Head and neck cancer || id:ieu-b-4912	Head and neck cancer	Head and neck cancer || ||	TRUE	igd	NA	NA	NA	NA	NA	NA	NA	6652745	0.000684108	462933	2.3e-08	1	ukb-b-11268	Treatment/medication code: simvastatin || id:ukb-b-11268	TRUE	reported	igd	2	TRUE
151	rs79598313	T	C	T	C	0.0124851	9.93e-05	0.02337	0.023317	FALSE	FALSE	FALSE	ieu-b-4912	1	27284913	0.000417388	373122	0.81	Head and neck cancer || id:ieu-b-4912	Head and neck cancer	Head and neck cancer || ||	TRUE	igd	NA	NA	NA	NA	NA	NA	NA	27284913	0.00216735	462933	8.4e-09	1	ukb-b-11268	Treatment/medication code: simvastatin || id:ukb-b-11268	TRUE	reported	igd	2	TRUE
152	rs8126001	T	C	T	C	-0.00362569	-0.00010695	0.489521	0.489509	FALSE	FALSE	FALSE	ieu-b-4912	20	62711459	0.00012625	373122	0.4	Head and neck cancer || id:ieu-b-4912	Head and neck cancer	Head and neck cancer || ||	TRUE	igd	NA	NA	NA	NA	NA	NA	NA	62711459	0.000656597	462933	3.4e-08	20	ukb-b-11268	Treatment/medication code: simvastatin || id:ukb-b-11268	TRUE	reported	igd	2	TRUE
153	rs9368222	A	C	A	C	0.00456035	0.000100665	0.26245	0.262675	FALSE	FALSE	FALSE	ieu-b-4912	6	20686996	0.000142968	373122	0.48	Head and neck cancer || id:ieu-b-4912	Head and neck cancer	Head and neck cancer || ||	TRUE	igd	NA	NA	NA	NA	NA	NA	NA	20686996	0.000743334	462933	8.5e-10	6	ukb-b-11268	Treatment/medication code: simvastatin || id:ukb-b-11268	TRUE	reported	igd	2	TRUE
154	rs964184	C	G	C	G	-0.0110507	-0.000100774	0.866372	0.866123	FALSE	TRUE	FALSE	ieu-b-4912	11	116648917	0.000184778	373122	0.59	Head and neck cancer || id:ieu-b-4912	Head and neck cancer	Head and neck cancer || ||	TRUE	igd	NA	NA	NA	NA	NA	NA	NA	116648917	0.000961124	462933	1.4e-30	11	ukb-b-11268	Treatment/medication code: simvastatin || id:ukb-b-11268	TRUE	reported	igd	2	TRUE
155	rs10410835	C	T	C	T	0.00445871	4.71e-05	0.523496	0.523594	FALSE	FALSE	FALSE	ieu-b-4915	19	45358353	7.2e-05	372366	0.51	Liver & bile duct cancer || id:ieu-b-4915	Liver & bile duct cancer	Liver & bile duct cancer || ||	TRUE	igd	NA	NA	NA	NA	NA	NA	NA	45358353	0.000663586	462933	1.8e-11	19	ukb-b-11268	Treatment/medication code: simvastatin || id:ukb-b-11268	TRUE	reported	igd	2	TRUE
156	rs10857147	T	A	T	A	0.00447243	-0.000108966	0.289996	0.291196	FALSE	TRUE	FALSE	ieu-b-4915	4	81184341	7.81e-05	372366	0.16	Liver & bile duct cancer || id:ieu-b-4915	Liver & bile duct cancer	Liver & bile duct cancer || ||	TRUE	igd	TRUE	rs10857147	rs16998073	T	A	T	A	81181072	0.000723471	462933	6.3e-10	4	ukb-b-11268	Treatment/medication code: simvastatin || id:ukb-b-11268	TRUE	reported	igd	2	TRUE
157	rs112552009	G	T	G	T	-0.0151591	0.000156659	0.11842	0.118417	FALSE	FALSE	FALSE	ieu-b-4915	19	11193091	0.000109954	372366	0.15	Liver & bile duct cancer || id:ieu-b-4915	Liver & bile duct cancer	Liver & bile duct cancer || ||	TRUE	igd	NA	NA	NA	NA	NA	NA	NA	11193091	0.0010128	462933	1.2e-50	19	ukb-b-11268	Treatment/medication code: simvastatin || id:ukb-b-11268	TRUE	reported	igd	2	TRUE
158	rs11570891	T	C	T	C	-0.00648241	-0.000175167	0.106653	0.106386	FALSE	FALSE	FALSE	ieu-b-4915	8	19826302	0.000115198	372366	0.13	Liver & bile duct cancer || id:ieu-b-4915	Liver & bile duct cancer	Liver & bile duct cancer || ||	TRUE	igd	TRUE	rs11570891	rs77150190	T	C	C	G	19822810	0.00105992	462933	9.6e-10	8	ukb-b-11268	Treatment/medication code: simvastatin || id:ukb-b-11268	TRUE	reported	igd	2	TRUE
159	rs11601507	A	C	A	C	0.007686	0.000209053	0.069473	0.069547	FALSE	FALSE	FALSE	ieu-b-4915	11	5701074	0.000137966	372366	0.13	Liver & bile duct cancer || id:ieu-b-4915	Liver & bile duct cancer	Liver & bile duct cancer || ||	TRUE	igd	NA	NA	NA	NA	NA	NA	NA	5701074	0.00127059	462933	1.5e-09	11	ukb-b-11268	Treatment/medication code: simvastatin || id:ukb-b-11268	TRUE	reported	igd	2	TRUE
160	rs1260326	C	T	C	T	-0.00391959	-7.73e-05	0.604288	0.603935	FALSE	FALSE	FALSE	ieu-b-4915	2	27730940	7.26e-05	372366	0.29	Liver & bile duct cancer || id:ieu-b-4915	Liver & bile duct cancer	Liver & bile duct cancer || ||	TRUE	igd	NA	NA	NA	NA	NA	NA	NA	27730940	0.000668235	462933	4.5e-09	2	ukb-b-11268	Treatment/medication code: simvastatin || id:ukb-b-11268	TRUE	reported	igd	2	TRUE
161	rs12740374	T	G	T	G	-0.0118904	8.76e-06	0.221164	0.220996	FALSE	FALSE	FALSE	ieu-b-4915	1	109817590	8.55e-05	372366	0.92	Liver & bile duct cancer || id:ieu-b-4915	Liver & bile duct cancer	Liver & bile duct cancer || ||	TRUE	igd	NA	NA	NA	NA	NA	NA	NA	109817590	0.000787483	462933	1.6e-51	1	ukb-b-11268	Treatment/medication code: simvastatin || id:ukb-b-11268	TRUE	reported	igd	2	TRUE
162	rs12916	C	T	C	T	0.00500817	4.53e-05	0.400551	0.400047	FALSE	FALSE	FALSE	ieu-b-4915	5	74656539	7.25e-05	372366	0.53	Liver & bile duct cancer || id:ieu-b-4915	Liver & bile duct cancer	Liver & bile duct cancer || ||	TRUE	igd	NA	NA	NA	NA	NA	NA	NA	74656539	0.000667588	462933	6.3e-14	5	ukb-b-11268	Treatment/medication code: simvastatin || id:ukb-b-11268	TRUE	reported	igd	2	TRUE
163	rs13167071	C	G	C	G	0.00389746	9.41e-05	0.638339	0.63818	FALSE	TRUE	FALSE	ieu-b-4915	5	156373637	7.41e-05	372366	0.2	Liver & bile duct cancer || id:ieu-b-4915	Liver & bile duct cancer	Liver & bile duct cancer || ||	TRUE	igd	NA	NA	NA	NA	NA	NA	NA	156373637	0.000682569	462933	1.1e-08	5	ukb-b-11268	Treatment/medication code: simvastatin || id:ukb-b-11268	TRUE	reported	igd	2	TRUE
164	rs1367117	A	G	A	G	0.00810706	-7.62e-05	0.335113	0.335202	FALSE	FALSE	FALSE	ieu-b-4915	2	21263900	7.51e-05	372366	0.31	Liver & bile duct cancer || id:ieu-b-4915	Liver & bile duct cancer	Liver & bile duct cancer || ||	TRUE	igd	NA	NA	NA	NA	NA	NA	NA	21263900	0.000692137	462933	1.1e-31	2	ukb-b-11268	Treatment/medication code: simvastatin || id:ukb-b-11268	TRUE	reported	igd	2	TRUE
165	rs1421085	C	T	C	T	0.00495617	7.68e-05	0.403451	0.404039	FALSE	FALSE	FALSE	ieu-b-4915	16	53800954	7.24e-05	372366	0.29	Liver & bile duct cancer || id:ieu-b-4915	Liver & bile duct cancer	Liver & bile duct cancer || ||	TRUE	igd	NA	NA	NA	NA	NA	NA	NA	53800954	0.000666716	462933	1.1e-13	16	ukb-b-11268	Treatment/medication code: simvastatin || id:ukb-b-11268	TRUE	reported	igd	2	TRUE
166	rs1831733	C	T	C	T	0.00507061	4.54e-05	0.478276	0.47958	FALSE	FALSE	FALSE	ieu-b-4915	9	22076071	7.14e-05	372366	0.52	Liver & bile duct cancer || id:ieu-b-4915	Liver & bile duct cancer	Liver & bile duct cancer || ||	TRUE	igd	NA	NA	NA	NA	NA	NA	NA	22076071	0.000657246	462933	1.2e-14	9	ukb-b-11268	Treatment/medication code: simvastatin || id:ukb-b-11268	TRUE	reported	igd	2	TRUE
167	rs2618567	T	G	T	G	-0.00407181	9.13e-05	0.65858	0.658622	FALSE	FALSE	FALSE	ieu-b-4915	20	17844492	7.49e-05	372366	0.22	Liver & bile duct cancer || id:ieu-b-4915	Liver & bile duct cancer	Liver & bile duct cancer || ||	TRUE	igd	NA	NA	NA	NA	NA	NA	NA	17844492	0.000690085	462933	3.6e-09	20	ukb-b-11268	Treatment/medication code: simvastatin || id:ukb-b-11268	TRUE	reported	igd	2	TRUE
168	rs2673134	G	A	G	A	0.00425207	-0.000105792	0.63627	0.636074	FALSE	FALSE	FALSE	ieu-b-4915	2	227145757	7.38e-05	372366	0.15	Liver & bile duct cancer || id:ieu-b-4915	Liver & bile duct cancer	Liver & bile duct cancer || ||	TRUE	igd	NA	NA	NA	NA	NA	NA	NA	227145757	0.000679671	462933	3.9e-10	2	ukb-b-11268	Treatment/medication code: simvastatin || id:ukb-b-11268	TRUE	reported	igd	2	TRUE
169	rs2737231	G	A	G	A	-0.00394217	-0.000161868	0.303083	0.303169	FALSE	FALSE	FALSE	ieu-b-4915	8	116650219	7.75e-05	372366	0.0369999	Liver & bile duct cancer || id:ieu-b-4915	Liver & bile duct cancer	Liver & bile duct cancer || ||	TRUE	igd	NA	NA	NA	NA	NA	NA	NA	116650219	0.00071389	462933	3.3e-08	8	ukb-b-11268	Treatment/medication code: simvastatin || id:ukb-b-11268	TRUE	reported	igd	2	TRUE
170	rs2738447	C	A	C	A	0.00543093	-0.000142147	0.592532	0.59243	FALSE	FALSE	FALSE	ieu-b-4915	19	11227480	7.24e-05	372366	0.0490004	Liver & bile duct cancer || id:ieu-b-4915	Liver & bile duct cancer	Liver & bile duct cancer || ||	TRUE	igd	NA	NA	NA	NA	NA	NA	NA	11227480	0.000666509	462933	3.7e-16	19	ukb-b-11268	Treatment/medication code: simvastatin || id:ukb-b-11268	TRUE	reported	igd	2	TRUE
171	rs2980888	C	T	C	T	-0.0078266	-0.000108967	0.697764	0.697367	FALSE	FALSE	FALSE	ieu-b-4915	8	126507308	7.74e-05	372366	0.16	Liver & bile duct cancer || id:ieu-b-4915	Liver & bile duct cancer	Liver & bile duct cancer || ||	TRUE	igd	NA	NA	NA	NA	NA	NA	NA	126507308	0.000712484	462933	4.5e-28	8	ukb-b-11268	Treatment/medication code: simvastatin || id:ukb-b-11268	TRUE	reported	igd	2	TRUE
172	rs3104415	C	A	C	A	0.00411264	-0.000120304	0.337975	0.337302	FALSE	FALSE	FALSE	ieu-b-4915	6	32582577	7.52e-05	372366	0.11	Liver & bile duct cancer || id:ieu-b-4915	Liver & bile duct cancer	Liver & bile duct cancer || ||	TRUE	igd	NA	NA	NA	NA	NA	NA	NA	32582577	0.000691773	462933	2.8e-09	6	ukb-b-11268	Treatment/medication code: simvastatin || id:ukb-b-11268	TRUE	reported	igd	2	TRUE
173	rs3127580	T	C	T	C	0.00530494	0.000159495	0.155281	0.155333	FALSE	FALSE	FALSE	ieu-b-4915	6	160710851	9.8e-05	372366	0.1	Liver & bile duct cancer || id:ieu-b-4915	Liver & bile duct cancer	Liver & bile duct cancer || ||	TRUE	igd	NA	NA	NA	NA	NA	NA	NA	160710851	0.000902532	462933	4.2e-09	6	ukb-b-11268	Treatment/medication code: simvastatin || id:ukb-b-11268	TRUE	reported	igd	2	TRUE
174	rs34042070	G	C	G	C	0.00541634	-7.31e-05	0.188005	0.188196	FALSE	TRUE	FALSE	ieu-b-4915	16	72101525	9.12e-05	372366	0.42	Liver & bile duct cancer || id:ieu-b-4915	Liver & bile duct cancer	Liver & bile duct cancer || ||	TRUE	igd	NA	NA	NA	NA	NA	NA	NA	72101525	0.000840626	462933	1.2e-10	16	ukb-b-11268	Treatment/medication code: simvastatin || id:ukb-b-11268	TRUE	reported	igd	2	TRUE
175	rs35198068	C	T	C	T	0.00583448	4.61e-05	0.291486	0.290763	FALSE	FALSE	FALSE	ieu-b-4915	10	114754784	7.82e-05	372366	0.56	Liver & bile duct cancer || id:ieu-b-4915	Liver & bile duct cancer	Liver & bile duct cancer || ||	TRUE	igd	NA	NA	NA	NA	NA	NA	NA	114754784	0.000720071	462933	5.4e-16	10	ukb-b-11268	Treatment/medication code: simvastatin || id:ukb-b-11268	TRUE	reported	igd	2	TRUE
176	rs4299376	T	G	T	G	-0.00679804	5.8e-05	0.676763	0.676641	FALSE	FALSE	FALSE	ieu-b-4915	2	44073881	7.59e-05	372366	0.44	Liver & bile duct cancer || id:ieu-b-4915	Liver & bile duct cancer	Liver & bile duct cancer || ||	TRUE	igd	TRUE	rs4299376	rs6544713	G	T	T	C	44072576	0.000699458	462933	2.5e-22	2	ukb-b-11268	Treatment/medication code: simvastatin || id:ukb-b-11268	TRUE	reported	igd	2	TRUE
177	rs4360309	T	C	T	C	0.003777	-8.86e-06	0.486544	0.486358	FALSE	FALSE	FALSE	ieu-b-4915	8	126523523	7.23e-05	372366	0.9	Liver & bile duct cancer || id:ieu-b-4915	Liver & bile duct cancer	Liver & bile duct cancer || ||	TRUE	igd	NA	NA	NA	NA	NA	NA	NA	126523523	0.000666246	462933	1.4e-08	8	ukb-b-11268	Treatment/medication code: simvastatin || id:ukb-b-11268	TRUE	reported	igd	2	TRUE
178	rs57180587	T	A	T	A	0.0069055	0.000208334	0.144965	0.145183	FALSE	TRUE	FALSE	ieu-b-4915	8	18269581	0.000100631	372366	0.0379997	Liver & bile duct cancer || id:ieu-b-4915	Liver & bile duct cancer	Liver & bile duct cancer || ||	TRUE	igd	NA	NA	NA	NA	NA	NA	NA	18269581	0.000927663	462933	9.8e-14	8	ukb-b-11268	Treatment/medication code: simvastatin || id:ukb-b-11268	TRUE	reported	igd	2	TRUE
179	rs58542926	T	C	T	C	-0.00835893	0.000606272	0.074649	0.074501	FALSE	FALSE	FALSE	ieu-b-4915	19	19379549	0.0001354	372366	7.5e-06	Liver & bile duct cancer || id:ieu-b-4915	Liver & bile duct cancer	Liver & bile duct cancer || ||	TRUE	igd	NA	NA	NA	NA	NA	NA	NA	19379549	0.00124536	462933	1.9e-11	19	ukb-b-11268	Treatment/medication code: simvastatin || id:ukb-b-11268	TRUE	reported	igd	2	TRUE
180	rs635634	T	C	T	C	0.00637563	-1.45e-05	0.184481	0.184246	FALSE	FALSE	FALSE	ieu-b-4915	9	136155000	9.18e-05	372366	0.87	Liver & bile duct cancer || id:ieu-b-4915	Liver & bile duct cancer	Liver & bile duct cancer || ||	TRUE	igd	NA	NA	NA	NA	NA	NA	NA	136155000	0.000845081	462933	4.5e-14	9	ukb-b-11268	Treatment/medication code: simvastatin || id:ukb-b-11268	TRUE	reported	igd	2	TRUE
181	rs645040	T	G	T	G	0.00465077	9.85e-05	0.773061	0.773007	FALSE	FALSE	FALSE	ieu-b-4915	3	135926622	8.47e-05	372366	0.25	Liver & bile duct cancer || id:ieu-b-4915	Liver & bile duct cancer	Liver & bile duct cancer || ||	TRUE	igd	NA	NA	NA	NA	NA	NA	NA	135926622	0.000780483	462933	2.5e-09	3	ukb-b-11268	Treatment/medication code: simvastatin || id:ukb-b-11268	TRUE	reported	igd	2	TRUE
182	rs693668	A	G	A	G	0.00412709	-0.00018376	0.648548	0.648656	FALSE	FALSE	FALSE	ieu-b-4915	1	55521109	7.45e-05	372366	0.0140001	Liver & bile duct cancer || id:ieu-b-4915	Liver & bile duct cancer	Liver & bile duct cancer || ||	TRUE	igd	NA	NA	NA	NA	NA	NA	NA	55521109	0.000685971	462933	1.8e-09	1	ukb-b-11268	Treatment/medication code: simvastatin || id:ukb-b-11268	TRUE	reported	igd	2	TRUE
183	rs7412	T	C	T	C	-0.0257363	-0.000147062	0.080152	0.080136	FALSE	FALSE	FALSE	ieu-b-4915	19	45412079	0.000130825	372366	0.26	Liver & bile duct cancer || id:ieu-b-4915	Liver & bile duct cancer	Liver & bile duct cancer || ||	TRUE	igd	NA	NA	NA	NA	NA	NA	NA	45412079	0.00120546	462933	3.9e-101	19	ukb-b-11268	Treatment/medication code: simvastatin || id:ukb-b-11268	TRUE	reported	igd	2	TRUE
184	rs74617384	T	A	T	A	0.0111719	0.000271902	0.078767	0.078902	FALSE	TRUE	FALSE	ieu-b-4915	6	160997118	0.00013184	372366	0.0389996	Liver & bile duct cancer || id:ieu-b-4915	Liver & bile duct cancer	Liver & bile duct cancer || ||	TRUE	igd	NA	NA	NA	NA	NA	NA	NA	160997118	0.00121417	462933	3.5e-20	6	ukb-b-11268	Treatment/medication code: simvastatin || id:ukb-b-11268	TRUE	reported	igd	2	TRUE
185	rs7513688	A	G	A	G	0.00382049	4.22e-05	0.359985	0.359812	FALSE	FALSE	FALSE	ieu-b-4915	1	6652745	7.43e-05	372366	0.57	Liver & bile duct cancer || id:ieu-b-4915	Liver & bile duct cancer	Liver & bile duct cancer || ||	TRUE	igd	NA	NA	NA	NA	NA	NA	NA	6652745	0.000684108	462933	2.3e-08	1	ukb-b-11268	Treatment/medication code: simvastatin || id:ukb-b-11268	TRUE	reported	igd	2	TRUE
186	rs8126001	T	C	T	C	-0.00362569	-2.08e-05	0.489521	0.489528	FALSE	FALSE	FALSE	ieu-b-4915	20	62711459	7.13e-05	372366	0.77	Liver & bile duct cancer || id:ieu-b-4915	Liver & bile duct cancer	Liver & bile duct cancer || ||	TRUE	igd	NA	NA	NA	NA	NA	NA	NA	62711459	0.000656597	462933	3.4e-08	20	ukb-b-11268	Treatment/medication code: simvastatin || id:ukb-b-11268	TRUE	reported	igd	2	TRUE
187	rs9368222	A	C	A	C	0.00456035	4.85e-05	0.26245	0.262666	FALSE	FALSE	FALSE	ieu-b-4915	6	20686996	8.07e-05	372366	0.55	Liver & bile duct cancer || id:ieu-b-4915	Liver & bile duct cancer	Liver & bile duct cancer || ||	TRUE	igd	NA	NA	NA	NA	NA	NA	NA	20686996	0.000743334	462933	8.5e-10	6	ukb-b-11268	Treatment/medication code: simvastatin || id:ukb-b-11268	TRUE	reported	igd	2	TRUE
188	rs964184	C	G	C	G	-0.0110507	6.37e-05	0.866372	0.86614	FALSE	TRUE	FALSE	ieu-b-4915	11	116648917	0.000104314	372366	0.54	Liver & bile duct cancer || id:ieu-b-4915	Liver & bile duct cancer	Liver & bile duct cancer || ||	TRUE	igd	NA	NA	NA	NA	NA	NA	NA	116648917	0.000961124	462933	1.4e-30	11	ukb-b-11268	Treatment/medication code: simvastatin || id:ukb-b-11268	TRUE	reported	igd	2	TRUE
189	rs10410835	C	T	C	T	0.00445871	5.96e-05	0.523496	0.523597	FALSE	FALSE	FALSE	ieu-b-4953	19	45358353	4.99e-05	372184	0.23	Liver cell carcinoma || id:ieu-b-4953	Liver cell carcinoma	Liver cell carcinoma || ||	TRUE	igd	NA	NA	NA	NA	NA	NA	NA	45358353	0.000663586	462933	1.8e-11	19	ukb-b-11268	Treatment/medication code: simvastatin || id:ukb-b-11268	TRUE	reported	igd	2	TRUE
190	rs10857147	T	A	T	A	0.00447243	-5.85e-05	0.289996	0.291353	FALSE	TRUE	FALSE	ieu-b-4953	4	81182554	5.43e-05	372184	0.28	Liver cell carcinoma || id:ieu-b-4953	Liver cell carcinoma	Liver cell carcinoma || ||	TRUE	igd	TRUE	rs10857147	rs12509595	T	A	C	T	81181072	0.000723471	462933	6.3e-10	4	ukb-b-11268	Treatment/medication code: simvastatin || id:ukb-b-11268	TRUE	reported	igd	2	TRUE
191	rs112552009	G	T	G	T	-0.0151591	0.000132349	0.11842	0.118415	FALSE	FALSE	FALSE	ieu-b-4953	19	11193091	7.62e-05	372184	0.0830004	Liver cell carcinoma || id:ieu-b-4953	Liver cell carcinoma	Liver cell carcinoma || ||	TRUE	igd	NA	NA	NA	NA	NA	NA	NA	11193091	0.0010128	462933	1.2e-50	19	ukb-b-11268	Treatment/medication code: simvastatin || id:ukb-b-11268	TRUE	reported	igd	2	TRUE
192	rs11570891	T	C	T	C	-0.00648241	-0.000109274	0.106653	0.106554	FALSE	FALSE	FALSE	ieu-b-4953	8	19823674	7.98e-05	372184	0.17	Liver cell carcinoma || id:ieu-b-4953	Liver cell carcinoma	Liver cell carcinoma || ||	TRUE	igd	TRUE	rs11570891	rs1803924	T	C	T	C	19822810	0.00105992	462933	9.6e-10	8	ukb-b-11268	Treatment/medication code: simvastatin || id:ukb-b-11268	TRUE	reported	igd	2	TRUE
193	rs1260326	C	T	C	T	-0.00391959	-0.00012256	0.604288	0.603924	FALSE	FALSE	FALSE	ieu-b-4953	2	27730940	5.03e-05	372184	0.015	Liver cell carcinoma || id:ieu-b-4953	Liver cell carcinoma	Liver cell carcinoma || ||	TRUE	igd	NA	NA	NA	NA	NA	NA	NA	27730940	0.000668235	462933	4.5e-09	2	ukb-b-11268	Treatment/medication code: simvastatin || id:ukb-b-11268	TRUE	reported	igd	2	TRUE
194	rs12740374	T	G	T	G	-0.0118904	8.27e-05	0.221164	0.221009	FALSE	FALSE	FALSE	ieu-b-4953	1	109817590	5.93e-05	372184	0.16	Liver cell carcinoma || id:ieu-b-4953	Liver cell carcinoma	Liver cell carcinoma || ||	TRUE	igd	NA	NA	NA	NA	NA	NA	NA	109817590	0.000787483	462933	1.6e-51	1	ukb-b-11268	Treatment/medication code: simvastatin || id:ukb-b-11268	TRUE	reported	igd	2	TRUE
195	rs12916	C	T	C	T	0.00500817	-8.12e-06	0.400551	0.400035	FALSE	FALSE	FALSE	ieu-b-4953	5	74656539	5.03e-05	372184	0.87	Liver cell carcinoma || id:ieu-b-4953	Liver cell carcinoma	Liver cell carcinoma || ||	TRUE	igd	NA	NA	NA	NA	NA	NA	NA	74656539	0.000667588	462933	6.3e-14	5	ukb-b-11268	Treatment/medication code: simvastatin || id:ukb-b-11268	TRUE	reported	igd	2	TRUE
196	rs13167071	C	G	C	G	0.00389746	3.1e-05	0.638339	0.638165	FALSE	TRUE	FALSE	ieu-b-4953	5	156373637	5.13e-05	372184	0.55	Liver cell carcinoma || id:ieu-b-4953	Liver cell carcinoma	Liver cell carcinoma || ||	TRUE	igd	NA	NA	NA	NA	NA	NA	NA	156373637	0.000682569	462933	1.1e-08	5	ukb-b-11268	Treatment/medication code: simvastatin || id:ukb-b-11268	TRUE	reported	igd	2	TRUE
197	rs1367117	A	G	A	G	0.00810706	-0.000105685	0.335113	0.335196	FALSE	FALSE	FALSE	ieu-b-4953	2	21263900	5.21e-05	372184	0.0420001	Liver cell carcinoma || id:ieu-b-4953	Liver cell carcinoma	Liver cell carcinoma || ||	TRUE	igd	NA	NA	NA	NA	NA	NA	NA	21263900	0.000692137	462933	1.1e-31	2	ukb-b-11268	Treatment/medication code: simvastatin || id:ukb-b-11268	TRUE	reported	igd	2	TRUE
198	rs1421085	C	T	C	T	0.00495617	1.06e-05	0.403451	0.404023	FALSE	FALSE	FALSE	ieu-b-4953	16	53800954	5.02e-05	372184	0.83	Liver cell carcinoma || id:ieu-b-4953	Liver cell carcinoma	Liver cell carcinoma || ||	TRUE	igd	NA	NA	NA	NA	NA	NA	NA	53800954	0.000666716	462933	1.1e-13	16	ukb-b-11268	Treatment/medication code: simvastatin || id:ukb-b-11268	TRUE	reported	igd	2	TRUE
199	rs1831733	C	T	C	T	0.00507061	6.21e-05	0.478276	0.479584	FALSE	FALSE	FALSE	ieu-b-4953	9	22076071	4.95e-05	372184	0.21	Liver cell carcinoma || id:ieu-b-4953	Liver cell carcinoma	Liver cell carcinoma || ||	TRUE	igd	NA	NA	NA	NA	NA	NA	NA	22076071	0.000657246	462933	1.2e-14	9	ukb-b-11268	Treatment/medication code: simvastatin || id:ukb-b-11268	TRUE	reported	igd	2	TRUE
200	rs2618567	T	G	T	G	-0.00407181	8.69e-06	0.65858	0.658603	FALSE	FALSE	FALSE	ieu-b-4953	20	17844492	5.19e-05	372184	0.87	Liver cell carcinoma || id:ieu-b-4953	Liver cell carcinoma	Liver cell carcinoma || ||	TRUE	igd	NA	NA	NA	NA	NA	NA	NA	17844492	0.000690085	462933	3.6e-09	20	ukb-b-11268	Treatment/medication code: simvastatin || id:ukb-b-11268	TRUE	reported	igd	2	TRUE
201	rs2673134	G	A	G	A	0.00425207	-9.67e-05	0.63627	0.636076	FALSE	FALSE	FALSE	ieu-b-4953	2	227145757	5.12e-05	372184	0.0589997	Liver cell carcinoma || id:ieu-b-4953	Liver cell carcinoma	Liver cell carcinoma || ||	TRUE	igd	NA	NA	NA	NA	NA	NA	NA	227145757	0.000679671	462933	3.9e-10	2	ukb-b-11268	Treatment/medication code: simvastatin || id:ukb-b-11268	TRUE	reported	igd	2	TRUE
202	rs2737231	G	A	G	A	-0.00394217	-6.32e-05	0.303083	0.30319	FALSE	FALSE	FALSE	ieu-b-4953	8	116650219	5.37e-05	372184	0.24	Liver cell carcinoma || id:ieu-b-4953	Liver cell carcinoma	Liver cell carcinoma || ||	TRUE	igd	NA	NA	NA	NA	NA	NA	NA	116650219	0.00071389	462933	3.3e-08	8	ukb-b-11268	Treatment/medication code: simvastatin || id:ukb-b-11268	TRUE	reported	igd	2	TRUE
203	rs2738447	C	A	C	A	0.00543093	-5.48e-05	0.592532	0.592451	FALSE	FALSE	FALSE	ieu-b-4953	19	11227480	5.02e-05	372184	0.27	Liver cell carcinoma || id:ieu-b-4953	Liver cell carcinoma	Liver cell carcinoma || ||	TRUE	igd	NA	NA	NA	NA	NA	NA	NA	11227480	0.000666509	462933	3.7e-16	19	ukb-b-11268	Treatment/medication code: simvastatin || id:ukb-b-11268	TRUE	reported	igd	2	TRUE
204	rs2980888	C	T	C	T	-0.0078266	-0.000122645	0.697764	0.697365	FALSE	FALSE	FALSE	ieu-b-4953	8	126507308	5.36e-05	372184	0.0219999	Liver cell carcinoma || id:ieu-b-4953	Liver cell carcinoma	Liver cell carcinoma || ||	TRUE	igd	NA	NA	NA	NA	NA	NA	NA	126507308	0.000712484	462933	4.5e-28	8	ukb-b-11268	Treatment/medication code: simvastatin || id:ukb-b-11268	TRUE	reported	igd	2	TRUE
205	rs3104415	C	A	C	A	0.00411264	-6.21e-05	0.337975	0.337315	FALSE	FALSE	FALSE	ieu-b-4953	6	32582577	5.21e-05	372184	0.23	Liver cell carcinoma || id:ieu-b-4953	Liver cell carcinoma	Liver cell carcinoma || ||	TRUE	igd	NA	NA	NA	NA	NA	NA	NA	32582577	0.000691773	462933	2.8e-09	6	ukb-b-11268	Treatment/medication code: simvastatin || id:ukb-b-11268	TRUE	reported	igd	2	TRUE
206	rs3127580	T	C	T	C	0.00530494	0.000124723	0.155281	0.155328	FALSE	FALSE	FALSE	ieu-b-4953	6	160710851	6.8e-05	372184	0.0669993	Liver cell carcinoma || id:ieu-b-4953	Liver cell carcinoma	Liver cell carcinoma || ||	TRUE	igd	NA	NA	NA	NA	NA	NA	NA	160710851	0.000902532	462933	4.2e-09	6	ukb-b-11268	Treatment/medication code: simvastatin || id:ukb-b-11268	TRUE	reported	igd	2	TRUE
207	rs34042070	G	C	G	C	0.00541634	-6.51e-06	0.188005	0.188207	FALSE	TRUE	FALSE	ieu-b-4953	16	72101525	6.32e-05	372184	0.92	Liver cell carcinoma || id:ieu-b-4953	Liver cell carcinoma	Liver cell carcinoma || ||	TRUE	igd	NA	NA	NA	NA	NA	NA	NA	72101525	0.000840626	462933	1.2e-10	16	ukb-b-11268	Treatment/medication code: simvastatin || id:ukb-b-11268	TRUE	reported	igd	2	TRUE
208	rs35198068	C	T	C	T	0.00583448	-2.63e-05	0.291486	0.290748	FALSE	FALSE	FALSE	ieu-b-4953	10	114754784	5.42e-05	372184	0.630001	Liver cell carcinoma || id:ieu-b-4953	Liver cell carcinoma	Liver cell carcinoma || ||	TRUE	igd	NA	NA	NA	NA	NA	NA	NA	114754784	0.000720071	462933	5.4e-16	10	ukb-b-11268	Treatment/medication code: simvastatin || id:ukb-b-11268	TRUE	reported	igd	2	TRUE
209	rs4299376	T	G	T	G	-0.00679804	2.26e-05	0.676763	0.676633	FALSE	FALSE	FALSE	ieu-b-4953	2	44073881	5.26e-05	372184	0.67	Liver cell carcinoma || id:ieu-b-4953	Liver cell carcinoma	Liver cell carcinoma || ||	TRUE	igd	TRUE	rs4299376	rs6544713	G	T	T	C	44072576	0.000699458	462933	2.5e-22	2	ukb-b-11268	Treatment/medication code: simvastatin || id:ukb-b-11268	TRUE	reported	igd	2	TRUE
210	rs4360309	T	C	T	C	0.003777	6.43e-06	0.486544	0.486361	FALSE	FALSE	FALSE	ieu-b-4953	8	126523523	5.01e-05	372184	0.9	Liver cell carcinoma || id:ieu-b-4953	Liver cell carcinoma	Liver cell carcinoma || ||	TRUE	igd	NA	NA	NA	NA	NA	NA	NA	126523523	0.000666246	462933	1.4e-08	8	ukb-b-11268	Treatment/medication code: simvastatin || id:ukb-b-11268	TRUE	reported	igd	2	TRUE
211	rs57180587	T	A	T	A	0.0069055	6.67e-05	0.144965	0.145165	FALSE	TRUE	FALSE	ieu-b-4953	8	18269581	6.98e-05	372184	0.34	Liver cell carcinoma || id:ieu-b-4953	Liver cell carcinoma	Liver cell carcinoma || ||	TRUE	igd	NA	NA	NA	NA	NA	NA	NA	18269581	0.000927663	462933	9.8e-14	8	ukb-b-11268	Treatment/medication code: simvastatin || id:ukb-b-11268	TRUE	reported	igd	2	TRUE
212	rs58542926	T	C	T	C	-0.00835893	0.000646439	0.074649	0.074503	FALSE	FALSE	FALSE	ieu-b-4953	19	19379549	9.39e-05	372184	5.7e-12	Liver cell carcinoma || id:ieu-b-4953	Liver cell carcinoma	Liver cell carcinoma || ||	TRUE	igd	NA	NA	NA	NA	NA	NA	NA	19379549	0.00124536	462933	1.9e-11	19	ukb-b-11268	Treatment/medication code: simvastatin || id:ukb-b-11268	TRUE	reported	igd	2	TRUE
213	rs635634	T	C	T	C	0.00637563	2.89e-05	0.184481	0.184253	FALSE	FALSE	FALSE	ieu-b-4953	9	136155000	6.36e-05	372184	0.649999	Liver cell carcinoma || id:ieu-b-4953	Liver cell carcinoma	Liver cell carcinoma || ||	TRUE	igd	NA	NA	NA	NA	NA	NA	NA	136155000	0.000845081	462933	4.5e-14	9	ukb-b-11268	Treatment/medication code: simvastatin || id:ukb-b-11268	TRUE	reported	igd	2	TRUE
214	rs645040	T	G	T	G	0.00465077	0.000139926	0.773061	0.773014	FALSE	FALSE	FALSE	ieu-b-4953	3	135926622	5.87e-05	372184	0.017	Liver cell carcinoma || id:ieu-b-4953	Liver cell carcinoma	Liver cell carcinoma || ||	TRUE	igd	NA	NA	NA	NA	NA	NA	NA	135926622	0.000780483	462933	2.5e-09	3	ukb-b-11268	Treatment/medication code: simvastatin || id:ukb-b-11268	TRUE	reported	igd	2	TRUE
215	rs693668	A	G	A	G	0.00412709	-0.000106287	0.648548	0.648673	FALSE	FALSE	FALSE	ieu-b-4953	1	55521109	5.16e-05	372184	0.04	Liver cell carcinoma || id:ieu-b-4953	Liver cell carcinoma	Liver cell carcinoma || ||	TRUE	igd	NA	NA	NA	NA	NA	NA	NA	55521109	0.000685971	462933	1.8e-09	1	ukb-b-11268	Treatment/medication code: simvastatin || id:ukb-b-11268	TRUE	reported	igd	2	TRUE
216	rs7412	T	C	T	C	-0.0257363	-1.73e-05	0.080152	0.080146	FALSE	FALSE	FALSE	ieu-b-4953	19	45412079	9.07e-05	372184	0.85	Liver cell carcinoma || id:ieu-b-4953	Liver cell carcinoma	Liver cell carcinoma || ||	TRUE	igd	NA	NA	NA	NA	NA	NA	NA	45412079	0.00120546	462933	3.9e-101	19	ukb-b-11268	Treatment/medication code: simvastatin || id:ukb-b-11268	TRUE	reported	igd	2	TRUE
217	rs74617384	T	A	T	A	0.0111719	0.000230947	0.078767	0.078899	FALSE	TRUE	FALSE	ieu-b-4953	6	160997118	9.14e-05	372184	0.012	Liver cell carcinoma || id:ieu-b-4953	Liver cell carcinoma	Liver cell carcinoma || ||	TRUE	igd	NA	NA	NA	NA	NA	NA	NA	160997118	0.00121417	462933	3.5e-20	6	ukb-b-11268	Treatment/medication code: simvastatin || id:ukb-b-11268	TRUE	reported	igd	2	TRUE
218	rs7513688	A	G	A	G	0.00382049	4.18e-05	0.359985	0.359812	FALSE	FALSE	FALSE	ieu-b-4953	1	6652745	5.15e-05	372184	0.42	Liver cell carcinoma || id:ieu-b-4953	Liver cell carcinoma	Liver cell carcinoma || ||	TRUE	igd	NA	NA	NA	NA	NA	NA	NA	6652745	0.000684108	462933	2.3e-08	1	ukb-b-11268	Treatment/medication code: simvastatin || id:ukb-b-11268	TRUE	reported	igd	2	TRUE
219	rs8126001	T	C	T	C	-0.00362569	3.34e-05	0.489521	0.489542	FALSE	FALSE	FALSE	ieu-b-4953	20	62711459	4.94e-05	372184	0.5	Liver cell carcinoma || id:ieu-b-4953	Liver cell carcinoma	Liver cell carcinoma || ||	TRUE	igd	NA	NA	NA	NA	NA	NA	NA	62711459	0.000656597	462933	3.4e-08	20	ukb-b-11268	Treatment/medication code: simvastatin || id:ukb-b-11268	TRUE	reported	igd	2	TRUE
220	rs9368222	A	C	A	C	0.00456035	-9.79e-06	0.26245	0.262655	FALSE	FALSE	FALSE	ieu-b-4953	6	20686996	5.59e-05	372184	0.86	Liver cell carcinoma || id:ieu-b-4953	Liver cell carcinoma	Liver cell carcinoma || ||	TRUE	igd	NA	NA	NA	NA	NA	NA	NA	20686996	0.000743334	462933	8.5e-10	6	ukb-b-11268	Treatment/medication code: simvastatin || id:ukb-b-11268	TRUE	reported	igd	2	TRUE
221	rs964184	C	G	C	G	-0.0110507	6.72e-05	0.866372	0.86614	FALSE	TRUE	FALSE	ieu-b-4953	11	116648917	7.23e-05	372184	0.35	Liver cell carcinoma || id:ieu-b-4953	Liver cell carcinoma	Liver cell carcinoma || ||	TRUE	igd	NA	NA	NA	NA	NA	NA	NA	116648917	0.000961124	462933	1.4e-30	11	ukb-b-11268	Treatment/medication code: simvastatin || id:ukb-b-11268	TRUE	reported	igd	2	TRUE
222	rs10410835	C	T	C	T	0.00445871	-0.000116348	0.523496	0.523552	FALSE	FALSE	FALSE	ieu-b-4954	19	45358353	0.000197047	374687	0.55	Lung cancer || id:ieu-b-4954	Lung cancer	Lung cancer || ||	TRUE	igd	NA	NA	NA	NA	NA	NA	NA	45358353	0.000663586	462933	1.8e-11	19	ukb-b-11268	Treatment/medication code: simvastatin || id:ukb-b-11268	TRUE	reported	igd	2	TRUE
223	rs1081105	C	A	C	A	0.0134163	5.26e-05	0.027676	0.027625	FALSE	FALSE	FALSE	ieu-b-4954	19	45412955	0.000593744	374687	0.93	Lung cancer || id:ieu-b-4954	Lung cancer	Lung cancer || ||	TRUE	igd	NA	NA	NA	NA	NA	NA	NA	45412955	0.00199809	462933	1.9e-11	19	ukb-b-11268	Treatment/medication code: simvastatin || id:ukb-b-11268	TRUE	reported	igd	2	TRUE
224	rs10857147	T	A	T	A	0.00447243	0.000243336	0.289996	0.291414	FALSE	TRUE	FALSE	ieu-b-4954	4	81182554	0.000214091	374687	0.26	Lung cancer || id:ieu-b-4954	Lung cancer	Lung cancer || ||	TRUE	igd	TRUE	rs10857147	rs12509595	T	A	C	T	81181072	0.000723471	462933	6.3e-10	4	ukb-b-11268	Treatment/medication code: simvastatin || id:ukb-b-11268	TRUE	reported	igd	2	TRUE
225	rs112552009	G	T	G	T	-0.0151591	4.06e-05	0.11842	0.118402	FALSE	FALSE	FALSE	ieu-b-4954	19	11193091	0.000300862	374687	0.89	Lung cancer || id:ieu-b-4954	Lung cancer	Lung cancer || ||	TRUE	igd	NA	NA	NA	NA	NA	NA	NA	11193091	0.0010128	462933	1.2e-50	19	ukb-b-11268	Treatment/medication code: simvastatin || id:ukb-b-11268	TRUE	reported	igd	2	TRUE
226	rs11570891	T	C	T	C	-0.00648241	-0.000298663	0.106653	0.106533	FALSE	FALSE	FALSE	ieu-b-4954	8	19823674	0.00031499	374687	0.34	Lung cancer || id:ieu-b-4954	Lung cancer	Lung cancer || ||	TRUE	igd	TRUE	rs11570891	rs1803924	T	C	T	C	19822810	0.00105992	462933	9.6e-10	8	ukb-b-11268	Treatment/medication code: simvastatin || id:ukb-b-11268	TRUE	reported	igd	2	TRUE
227	rs11591147	T	G	T	G	-0.0297996	-1.27e-05	0.017452	0.01742	FALSE	FALSE	FALSE	ieu-b-4954	1	55505647	0.000742335	374687	0.99	Lung cancer || id:ieu-b-4954	Lung cancer	Lung cancer || ||	TRUE	igd	NA	NA	NA	NA	NA	NA	NA	55505647	0.00249708	462933	7.9e-33	1	ukb-b-11268	Treatment/medication code: simvastatin || id:ukb-b-11268	TRUE	reported	igd	2	TRUE
228	rs11601507	A	C	A	C	0.007686	0.000408455	0.069473	0.069561	FALSE	FALSE	FALSE	ieu-b-4954	11	5701074	0.000377462	374687	0.28	Lung cancer || id:ieu-b-4954	Lung cancer	Lung cancer || ||	TRUE	igd	NA	NA	NA	NA	NA	NA	NA	5701074	0.00127059	462933	1.5e-09	11	ukb-b-11268	Treatment/medication code: simvastatin || id:ukb-b-11268	TRUE	reported	igd	2	TRUE
229	rs117733303	G	A	G	A	0.0160565	0.000667814	0.01841	0.018454	FALSE	FALSE	FALSE	ieu-b-4954	6	160922870	0.000721784	374687	0.35	Lung cancer || id:ieu-b-4954	Lung cancer	Lung cancer || ||	TRUE	igd	NA	NA	NA	NA	NA	NA	NA	160922870	0.00243107	462933	4e-11	6	ukb-b-11268	Treatment/medication code: simvastatin || id:ukb-b-11268	TRUE	reported	igd	2	TRUE
230	rs1260326	C	T	C	T	-0.00391959	0.000183847	0.604288	0.604004	FALSE	FALSE	FALSE	ieu-b-4954	2	27730940	0.000198529	374687	0.35	Lung cancer || id:ieu-b-4954	Lung cancer	Lung cancer || ||	TRUE	igd	NA	NA	NA	NA	NA	NA	NA	27730940	0.000668235	462933	4.5e-09	2	ukb-b-11268	Treatment/medication code: simvastatin || id:ukb-b-11268	TRUE	reported	igd	2	TRUE
231	rs12740374	T	G	T	G	-0.0118904	0.000402083	0.221164	0.221069	FALSE	FALSE	FALSE	ieu-b-4954	1	109817590	0.000234058	374687	0.0860003	Lung cancer || id:ieu-b-4954	Lung cancer	Lung cancer || ||	TRUE	igd	NA	NA	NA	NA	NA	NA	NA	109817590	0.000787483	462933	1.6e-51	1	ukb-b-11268	Treatment/medication code: simvastatin || id:ukb-b-11268	TRUE	reported	igd	2	TRUE
232	rs12916	C	T	C	T	0.00500817	2.89e-05	0.400551	0.400037	FALSE	FALSE	FALSE	ieu-b-4954	5	74656539	0.000198402	374687	0.88	Lung cancer || id:ieu-b-4954	Lung cancer	Lung cancer || ||	TRUE	igd	NA	NA	NA	NA	NA	NA	NA	74656539	0.000667588	462933	6.3e-14	5	ukb-b-11268	Treatment/medication code: simvastatin || id:ukb-b-11268	TRUE	reported	igd	2	TRUE
233	rs13167071	C	G	C	G	0.00389746	-0.000151443	0.638339	0.638123	FALSE	TRUE	FALSE	ieu-b-4954	5	156373637	0.000202622	374687	0.450001	Lung cancer || id:ieu-b-4954	Lung cancer	Lung cancer || ||	TRUE	igd	NA	NA	NA	NA	NA	NA	NA	156373637	0.000682569	462933	1.1e-08	5	ukb-b-11268	Treatment/medication code: simvastatin || id:ukb-b-11268	TRUE	reported	igd	2	TRUE
234	rs1367117	A	G	A	G	0.00810706	-0.000135447	0.335113	0.335194	FALSE	FALSE	FALSE	ieu-b-4954	2	21263900	0.000205543	374687	0.51	Lung cancer || id:ieu-b-4954	Lung cancer	Lung cancer || ||	TRUE	igd	NA	NA	NA	NA	NA	NA	NA	21263900	0.000692137	462933	1.1e-31	2	ukb-b-11268	Treatment/medication code: simvastatin || id:ukb-b-11268	TRUE	reported	igd	2	TRUE
235	rs1421085	C	T	C	T	0.00495617	-0.000214137	0.403451	0.403967	FALSE	FALSE	FALSE	ieu-b-4954	16	53800954	0.000197986	374687	0.28	Lung cancer || id:ieu-b-4954	Lung cancer	Lung cancer || ||	TRUE	igd	NA	NA	NA	NA	NA	NA	NA	53800954	0.000666716	462933	1.1e-13	16	ukb-b-11268	Treatment/medication code: simvastatin || id:ukb-b-11268	TRUE	reported	igd	2	TRUE
236	rs1831733	C	T	C	T	0.00507061	-0.000205215	0.478276	0.479518	FALSE	FALSE	FALSE	ieu-b-4954	9	22076071	0.000195278	374687	0.29	Lung cancer || id:ieu-b-4954	Lung cancer	Lung cancer || ||	TRUE	igd	NA	NA	NA	NA	NA	NA	NA	22076071	0.000657246	462933	1.2e-14	9	ukb-b-11268	Treatment/medication code: simvastatin || id:ukb-b-11268	TRUE	reported	igd	2	TRUE
237	rs2207132	A	G	A	G	0.0131506	0.000766893	0.033352	0.033527	FALSE	FALSE	FALSE	ieu-b-4954	20	39142516	0.000539551	374687	0.16	Lung cancer || id:ieu-b-4954	Lung cancer	Lung cancer || ||	TRUE	igd	NA	NA	NA	NA	NA	NA	NA	39142516	0.0018204	462933	5e-13	20	ukb-b-11268	Treatment/medication code: simvastatin || id:ukb-b-11268	TRUE	reported	igd	2	TRUE
238	rs2618567	T	G	T	G	-0.00407181	0.000190336	0.65858	0.658654	FALSE	FALSE	FALSE	ieu-b-4954	20	17844492	0.000204927	374687	0.35	Lung cancer || id:ieu-b-4954	Lung cancer	Lung cancer || ||	TRUE	igd	NA	NA	NA	NA	NA	NA	NA	17844492	0.000690085	462933	3.6e-09	20	ukb-b-11268	Treatment/medication code: simvastatin || id:ukb-b-11268	TRUE	reported	igd	2	TRUE
239	rs2673134	G	A	G	A	0.00425207	-0.000227551	0.63627	0.636044	FALSE	FALSE	FALSE	ieu-b-4954	2	227145757	0.000201869	374687	0.26	Lung cancer || id:ieu-b-4954	Lung cancer	Lung cancer || ||	TRUE	igd	NA	NA	NA	NA	NA	NA	NA	227145757	0.000679671	462933	3.9e-10	2	ukb-b-11268	Treatment/medication code: simvastatin || id:ukb-b-11268	TRUE	reported	igd	2	TRUE
240	rs2737231	G	A	G	A	-0.00394217	-9.75e-05	0.303083	0.303182	FALSE	FALSE	FALSE	ieu-b-4954	8	116650219	0.000212015	374687	0.649999	Lung cancer || id:ieu-b-4954	Lung cancer	Lung cancer || ||	TRUE	igd	NA	NA	NA	NA	NA	NA	NA	116650219	0.00071389	462933	3.3e-08	8	ukb-b-11268	Treatment/medication code: simvastatin || id:ukb-b-11268	TRUE	reported	igd	2	TRUE
241	rs2738447	C	A	C	A	0.00543093	0.000231468	0.592532	0.592523	FALSE	FALSE	FALSE	ieu-b-4954	19	11227480	0.000198014	374687	0.24	Lung cancer || id:ieu-b-4954	Lung cancer	Lung cancer || ||	TRUE	igd	NA	NA	NA	NA	NA	NA	NA	11227480	0.000666509	462933	3.7e-16	19	ukb-b-11268	Treatment/medication code: simvastatin || id:ukb-b-11268	TRUE	reported	igd	2	TRUE
242	rs2980888	C	T	C	T	-0.0078266	0.000108773	0.697764	0.697413	FALSE	FALSE	FALSE	ieu-b-4954	8	126507308	0.000211654	374687	0.61	Lung cancer || id:ieu-b-4954	Lung cancer	Lung cancer || ||	TRUE	igd	NA	NA	NA	NA	NA	NA	NA	126507308	0.000712484	462933	4.5e-28	8	ukb-b-11268	Treatment/medication code: simvastatin || id:ukb-b-11268	TRUE	reported	igd	2	TRUE
243	rs3104415	C	A	C	A	0.00411264	-0.000410472	0.337975	0.337232	FALSE	FALSE	FALSE	ieu-b-4954	6	32582577	0.000205695	374687	0.0460002	Lung cancer || id:ieu-b-4954	Lung cancer	Lung cancer || ||	TRUE	igd	NA	NA	NA	NA	NA	NA	NA	32582577	0.000691773	462933	2.8e-09	6	ukb-b-11268	Treatment/medication code: simvastatin || id:ukb-b-11268	TRUE	reported	igd	2	TRUE
244	rs3127580	T	C	T	C	0.00530494	-1.38e-05	0.155281	0.155314	FALSE	FALSE	FALSE	ieu-b-4954	6	160710851	0.000268257	374687	0.96	Lung cancer || id:ieu-b-4954	Lung cancer	Lung cancer || ||	TRUE	igd	NA	NA	NA	NA	NA	NA	NA	160710851	0.000902532	462933	4.2e-09	6	ukb-b-11268	Treatment/medication code: simvastatin || id:ukb-b-11268	TRUE	reported	igd	2	TRUE
245	rs34042070	G	C	G	C	0.00541634	0.000276257	0.188005	0.188247	FALSE	TRUE	FALSE	ieu-b-4954	16	72101525	0.000249531	374687	0.27	Lung cancer || id:ieu-b-4954	Lung cancer	Lung cancer || ||	TRUE	igd	NA	NA	NA	NA	NA	NA	NA	72101525	0.000840626	462933	1.2e-10	16	ukb-b-11268	Treatment/medication code: simvastatin || id:ukb-b-11268	TRUE	reported	igd	2	TRUE
246	rs35198068	C	T	C	T	0.00583448	0.000340091	0.291486	0.290822	FALSE	FALSE	FALSE	ieu-b-4954	10	114754784	0.000214022	374687	0.11	Lung cancer || id:ieu-b-4954	Lung cancer	Lung cancer || ||	TRUE	igd	NA	NA	NA	NA	NA	NA	NA	114754784	0.000720071	462933	5.4e-16	10	ukb-b-11268	Treatment/medication code: simvastatin || id:ukb-b-11268	TRUE	reported	igd	2	TRUE
247	rs4299376	T	G	T	G	-0.00679804	-0.000296575	0.676763	0.676559	FALSE	FALSE	FALSE	ieu-b-4954	2	44073881	0.000207568	374687	0.15	Lung cancer || id:ieu-b-4954	Lung cancer	Lung cancer || ||	TRUE	igd	TRUE	rs4299376	rs6544713	G	T	T	C	44072576	0.000699458	462933	2.5e-22	2	ukb-b-11268	Treatment/medication code: simvastatin || id:ukb-b-11268	TRUE	reported	igd	2	TRUE
248	rs4360309	T	C	T	C	0.003777	-0.000211556	0.486544	0.486295	FALSE	FALSE	FALSE	ieu-b-4954	8	126523523	0.000197903	374687	0.29	Lung cancer || id:ieu-b-4954	Lung cancer	Lung cancer || ||	TRUE	igd	NA	NA	NA	NA	NA	NA	NA	126523523	0.000666246	462933	1.4e-08	8	ukb-b-11268	Treatment/medication code: simvastatin || id:ukb-b-11268	TRUE	reported	igd	2	TRUE
249	rs57180587	T	A	T	A	0.0069055	0.000117579	0.144965	0.145173	FALSE	TRUE	FALSE	ieu-b-4954	8	18269581	0.000275341	374687	0.67	Lung cancer || id:ieu-b-4954	Lung cancer	Lung cancer || ||	TRUE	igd	NA	NA	NA	NA	NA	NA	NA	18269581	0.000927663	462933	9.8e-14	8	ukb-b-11268	Treatment/medication code: simvastatin || id:ukb-b-11268	TRUE	reported	igd	2	TRUE
250	rs58542926	T	C	T	C	-0.00835893	0.000532454	0.074649	0.074493	FALSE	FALSE	FALSE	ieu-b-4954	19	19379549	0.000370557	374687	0.15	Lung cancer || id:ieu-b-4954	Lung cancer	Lung cancer || ||	TRUE	igd	NA	NA	NA	NA	NA	NA	NA	19379549	0.00124536	462933	1.9e-11	19	ukb-b-11268	Treatment/medication code: simvastatin || id:ukb-b-11268	TRUE	reported	igd	2	TRUE
251	rs635634	T	C	T	C	0.00637563	-0.000462448	0.184481	0.184168	FALSE	FALSE	FALSE	ieu-b-4954	9	136155000	0.000251135	374687	0.0659994	Lung cancer || id:ieu-b-4954	Lung cancer	Lung cancer || ||	TRUE	igd	NA	NA	NA	NA	NA	NA	NA	136155000	0.000845081	462933	4.5e-14	9	ukb-b-11268	Treatment/medication code: simvastatin || id:ukb-b-11268	TRUE	reported	igd	2	TRUE
252	rs645040	T	G	T	G	0.00465077	0.000420499	0.773061	0.773065	FALSE	FALSE	FALSE	ieu-b-4954	3	135926622	0.00023182	374687	0.0700003	Lung cancer || id:ieu-b-4954	Lung cancer	Lung cancer || ||	TRUE	igd	NA	NA	NA	NA	NA	NA	NA	135926622	0.000780483	462933	2.5e-09	3	ukb-b-11268	Treatment/medication code: simvastatin || id:ukb-b-11268	TRUE	reported	igd	2	TRUE
253	rs693668	A	G	A	G	0.00412709	-0.000315984	0.648548	0.648631	FALSE	FALSE	FALSE	ieu-b-4954	1	55521109	0.000203829	374687	0.12	Lung cancer || id:ieu-b-4954	Lung cancer	Lung cancer || ||	TRUE	igd	NA	NA	NA	NA	NA	NA	NA	55521109	0.000685971	462933	1.8e-09	1	ukb-b-11268	Treatment/medication code: simvastatin || id:ukb-b-11268	TRUE	reported	igd	2	TRUE
254	rs7412	T	C	T	C	-0.0257363	-7.69e-05	0.080152	0.080142	FALSE	FALSE	FALSE	ieu-b-4954	19	45412079	0.000357895	374687	0.83	Lung cancer || id:ieu-b-4954	Lung cancer	Lung cancer || ||	TRUE	igd	NA	NA	NA	NA	NA	NA	NA	45412079	0.00120546	462933	3.9e-101	19	ukb-b-11268	Treatment/medication code: simvastatin || id:ukb-b-11268	TRUE	reported	igd	2	TRUE
255	rs74617384	T	A	T	A	0.0111719	-0.000107327	0.078767	0.078878	FALSE	TRUE	FALSE	ieu-b-4954	6	160997118	0.00036077	374687	0.77	Lung cancer || id:ieu-b-4954	Lung cancer	Lung cancer || ||	TRUE	igd	NA	NA	NA	NA	NA	NA	NA	160997118	0.00121417	462933	3.5e-20	6	ukb-b-11268	Treatment/medication code: simvastatin || id:ukb-b-11268	TRUE	reported	igd	2	TRUE
256	rs7513688	A	G	A	G	0.00382049	-0.000273901	0.359985	0.35974	FALSE	FALSE	FALSE	ieu-b-4954	1	6652745	0.000203383	374687	0.18	Lung cancer || id:ieu-b-4954	Lung cancer	Lung cancer || ||	TRUE	igd	NA	NA	NA	NA	NA	NA	NA	6652745	0.000684108	462933	2.3e-08	1	ukb-b-11268	Treatment/medication code: simvastatin || id:ukb-b-11268	TRUE	reported	igd	2	TRUE
257	rs79598313	T	C	T	C	0.0124851	-5.19e-05	0.02337	0.023314	FALSE	FALSE	FALSE	ieu-b-4954	1	27284913	0.000644657	374687	0.94	Lung cancer || id:ieu-b-4954	Lung cancer	Lung cancer || ||	TRUE	igd	NA	NA	NA	NA	NA	NA	NA	27284913	0.00216735	462933	8.4e-09	1	ukb-b-11268	Treatment/medication code: simvastatin || id:ukb-b-11268	TRUE	reported	igd	2	TRUE
258	rs8126001	T	C	T	C	-0.00362569	0.000172034	0.489521	0.489578	FALSE	FALSE	FALSE	ieu-b-4954	20	62711459	0.000194978	374687	0.38	Lung cancer || id:ieu-b-4954	Lung cancer	Lung cancer || ||	TRUE	igd	NA	NA	NA	NA	NA	NA	NA	62711459	0.000656597	462933	3.4e-08	20	ukb-b-11268	Treatment/medication code: simvastatin || id:ukb-b-11268	TRUE	reported	igd	2	TRUE
259	rs9368222	A	C	A	C	0.00456035	-0.000413391	0.26245	0.262574	FALSE	FALSE	FALSE	ieu-b-4954	6	20686996	0.000220846	374687	0.061	Lung cancer || id:ieu-b-4954	Lung cancer	Lung cancer || ||	TRUE	igd	NA	NA	NA	NA	NA	NA	NA	20686996	0.000743334	462933	8.5e-10	6	ukb-b-11268	Treatment/medication code: simvastatin || id:ukb-b-11268	TRUE	reported	igd	2	TRUE
260	rs964184	C	G	C	G	-0.0110507	0.000141113	0.866372	0.866151	FALSE	TRUE	FALSE	ieu-b-4954	11	116648917	0.000285396	374687	0.62	Lung cancer || id:ieu-b-4954	Lung cancer	Lung cancer || ||	TRUE	igd	NA	NA	NA	NA	NA	NA	NA	116648917	0.000961124	462933	1.4e-30	11	ukb-b-11268	Treatment/medication code: simvastatin || id:ukb-b-11268	TRUE	reported	igd	2	TRUE
261	rs10410835	C	T	C	T	0.00445871	-0.000944887	0.523496	0.523325	FALSE	FALSE	FALSE	ieu-b-4959	19	45358353	0.000539939	395710	0.08	Malignant non-melanoma skin cancer || id:ieu-b-4959	Malignant non-melanoma skin cancer	Malignant non-melanoma skin cancer || ||	TRUE	igd	NA	NA	NA	NA	NA	NA	NA	45358353	0.000663586	462933	1.8e-11	19	ukb-b-11268	Treatment/medication code: simvastatin || id:ukb-b-11268	TRUE	reported	igd	2	TRUE
262	rs1081105	C	A	C	A	0.0134163	-0.000469495	0.027676	0.027608	FALSE	FALSE	FALSE	ieu-b-4959	19	45412955	0.00162791	395710	0.77	Malignant non-melanoma skin cancer || id:ieu-b-4959	Malignant non-melanoma skin cancer	Malignant non-melanoma skin cancer || ||	TRUE	igd	NA	NA	NA	NA	NA	NA	NA	45412955	0.00199809	462933	1.9e-11	19	ukb-b-11268	Treatment/medication code: simvastatin || id:ukb-b-11268	TRUE	reported	igd	2	TRUE
263	rs10857147	T	A	T	A	0.00447243	0.000296554	0.289996	0.291459	FALSE	TRUE	FALSE	ieu-b-4959	4	81182554	0.000586548	395710	0.61	Malignant non-melanoma skin cancer || id:ieu-b-4959	Malignant non-melanoma skin cancer	Malignant non-melanoma skin cancer || ||	TRUE	igd	TRUE	rs10857147	rs12509595	T	A	C	T	81181072	0.000723471	462933	6.3e-10	4	ukb-b-11268	Treatment/medication code: simvastatin || id:ukb-b-11268	TRUE	reported	igd	2	TRUE
264	rs112552009	G	T	G	T	-0.0151591	-0.00090833	0.11842	0.118287	FALSE	FALSE	FALSE	ieu-b-4959	19	11193091	0.000824438	395710	0.27	Malignant non-melanoma skin cancer || id:ieu-b-4959	Malignant non-melanoma skin cancer	Malignant non-melanoma skin cancer || ||	TRUE	igd	NA	NA	NA	NA	NA	NA	NA	11193091	0.0010128	462933	1.2e-50	19	ukb-b-11268	Treatment/medication code: simvastatin || id:ukb-b-11268	TRUE	reported	igd	2	TRUE
265	rs11570891	T	C	T	C	-0.00648241	-0.000532855	0.106653	0.106508	FALSE	FALSE	FALSE	ieu-b-4959	8	19823674	0.000863404	395710	0.54	Malignant non-melanoma skin cancer || id:ieu-b-4959	Malignant non-melanoma skin cancer	Malignant non-melanoma skin cancer || ||	TRUE	igd	TRUE	rs11570891	rs1803924	T	C	T	C	19822810	0.00105992	462933	9.6e-10	8	ukb-b-11268	Treatment/medication code: simvastatin || id:ukb-b-11268	TRUE	reported	igd	2	TRUE
266	rs11591147	T	G	T	G	-0.0297996	0.0015722	0.017452	0.017461	FALSE	FALSE	FALSE	ieu-b-4959	1	55505647	0.00203145	395710	0.44	Malignant non-melanoma skin cancer || id:ieu-b-4959	Malignant non-melanoma skin cancer	Malignant non-melanoma skin cancer || ||	TRUE	igd	NA	NA	NA	NA	NA	NA	NA	55505647	0.00249708	462933	7.9e-33	1	ukb-b-11268	Treatment/medication code: simvastatin || id:ukb-b-11268	TRUE	reported	igd	2	TRUE
267	rs11601507	A	C	A	C	0.007686	-0.00223293	0.069473	0.069353	FALSE	FALSE	FALSE	ieu-b-4959	11	5701074	0.00103573	395710	0.0309999	Malignant non-melanoma skin cancer || id:ieu-b-4959	Malignant non-melanoma skin cancer	Malignant non-melanoma skin cancer || ||	TRUE	igd	NA	NA	NA	NA	NA	NA	NA	5701074	0.00127059	462933	1.5e-09	11	ukb-b-11268	Treatment/medication code: simvastatin || id:ukb-b-11268	TRUE	reported	igd	2	TRUE
268	rs117733303	G	A	G	A	0.0160565	-0.00293741	0.01841	0.01839	FALSE	FALSE	FALSE	ieu-b-4959	6	160922870	0.00198009	395710	0.14	Malignant non-melanoma skin cancer || id:ieu-b-4959	Malignant non-melanoma skin cancer	Malignant non-melanoma skin cancer || ||	TRUE	igd	NA	NA	NA	NA	NA	NA	NA	160922870	0.00243107	462933	4e-11	6	ukb-b-11268	Treatment/medication code: simvastatin || id:ukb-b-11268	TRUE	reported	igd	2	TRUE
269	rs1260326	C	T	C	T	-0.00391959	0.000137832	0.604288	0.604061	FALSE	FALSE	FALSE	ieu-b-4959	2	27730940	0.000543829	395710	0.8	Malignant non-melanoma skin cancer || id:ieu-b-4959	Malignant non-melanoma skin cancer	Malignant non-melanoma skin cancer || ||	TRUE	igd	NA	NA	NA	NA	NA	NA	NA	27730940	0.000668235	462933	4.5e-09	2	ukb-b-11268	Treatment/medication code: simvastatin || id:ukb-b-11268	TRUE	reported	igd	2	TRUE
270	rs12740374	T	G	T	G	-0.0118904	-0.000111145	0.221164	0.221	FALSE	FALSE	FALSE	ieu-b-4959	1	109817590	0.000641018	395710	0.86	Malignant non-melanoma skin cancer || id:ieu-b-4959	Malignant non-melanoma skin cancer	Malignant non-melanoma skin cancer || ||	TRUE	igd	NA	NA	NA	NA	NA	NA	NA	109817590	0.000787483	462933	1.6e-51	1	ukb-b-11268	Treatment/medication code: simvastatin || id:ukb-b-11268	TRUE	reported	igd	2	TRUE
271	rs12916	C	T	C	T	0.00500817	0.000668888	0.400551	0.400173	FALSE	FALSE	FALSE	ieu-b-4959	5	74656539	0.0005436	395710	0.22	Malignant non-melanoma skin cancer || id:ieu-b-4959	Malignant non-melanoma skin cancer	Malignant non-melanoma skin cancer || ||	TRUE	igd	NA	NA	NA	NA	NA	NA	NA	74656539	0.000667588	462933	6.3e-14	5	ukb-b-11268	Treatment/medication code: simvastatin || id:ukb-b-11268	TRUE	reported	igd	2	TRUE
272	rs13167071	C	G	C	G	0.00389746	0.000307993	0.638339	0.638243	FALSE	TRUE	FALSE	ieu-b-4959	5	156373637	0.000555165	395710	0.58	Malignant non-melanoma skin cancer || id:ieu-b-4959	Malignant non-melanoma skin cancer	Malignant non-melanoma skin cancer || ||	TRUE	igd	NA	NA	NA	NA	NA	NA	NA	156373637	0.000682569	462933	1.1e-08	5	ukb-b-11268	Treatment/medication code: simvastatin || id:ukb-b-11268	TRUE	reported	igd	2	TRUE
273	rs1367117	A	G	A	G	0.00810706	-0.000332244	0.335113	0.335244	FALSE	FALSE	FALSE	ieu-b-4959	2	21263900	0.000563106	395710	0.56	Malignant non-melanoma skin cancer || id:ieu-b-4959	Malignant non-melanoma skin cancer	Malignant non-melanoma skin cancer || ||	TRUE	igd	NA	NA	NA	NA	NA	NA	NA	21263900	0.000692137	462933	1.1e-31	2	ukb-b-11268	Treatment/medication code: simvastatin || id:ukb-b-11268	TRUE	reported	igd	2	TRUE
274	rs1421085	C	T	C	T	0.00495617	-0.000430673	0.403451	0.403896	FALSE	FALSE	FALSE	ieu-b-4959	16	53800954	0.000542459	395710	0.43	Malignant non-melanoma skin cancer || id:ieu-b-4959	Malignant non-melanoma skin cancer	Malignant non-melanoma skin cancer || ||	TRUE	igd	NA	NA	NA	NA	NA	NA	NA	53800954	0.000666716	462933	1.1e-13	16	ukb-b-11268	Treatment/medication code: simvastatin || id:ukb-b-11268	TRUE	reported	igd	2	TRUE
275	rs1831733	C	T	C	T	0.00507061	-0.00308023	0.478276	0.478709	FALSE	FALSE	FALSE	ieu-b-4959	9	22076071	0.000534846	395710	8.5e-09	Malignant non-melanoma skin cancer || id:ieu-b-4959	Malignant non-melanoma skin cancer	Malignant non-melanoma skin cancer || ||	TRUE	igd	NA	NA	NA	NA	NA	NA	NA	22076071	0.000657246	462933	1.2e-14	9	ukb-b-11268	Treatment/medication code: simvastatin || id:ukb-b-11268	TRUE	reported	igd	2	TRUE
276	rs2207132	A	G	A	G	0.0131506	-8.59e-05	0.033352	0.033484	FALSE	FALSE	FALSE	ieu-b-4959	20	39142516	0.00147884	395710	0.95	Malignant non-melanoma skin cancer || id:ieu-b-4959	Malignant non-melanoma skin cancer	Malignant non-melanoma skin cancer || ||	TRUE	igd	NA	NA	NA	NA	NA	NA	NA	39142516	0.0018204	462933	5e-13	20	ukb-b-11268	Treatment/medication code: simvastatin || id:ukb-b-11268	TRUE	reported	igd	2	TRUE
277	rs2618567	T	G	T	G	-0.00407181	-0.000475479	0.65858	0.658554	FALSE	FALSE	FALSE	ieu-b-4959	20	17844492	0.000561582	395710	0.4	Malignant non-melanoma skin cancer || id:ieu-b-4959	Malignant non-melanoma skin cancer	Malignant non-melanoma skin cancer || ||	TRUE	igd	NA	NA	NA	NA	NA	NA	NA	17844492	0.000690085	462933	3.6e-09	20	ukb-b-11268	Treatment/medication code: simvastatin || id:ukb-b-11268	TRUE	reported	igd	2	TRUE
278	rs2673134	G	A	G	A	0.00425207	0.0006439	0.63627	0.636253	FALSE	FALSE	FALSE	ieu-b-4959	2	227145757	0.000553132	395710	0.24	Malignant non-melanoma skin cancer || id:ieu-b-4959	Malignant non-melanoma skin cancer	Malignant non-melanoma skin cancer || ||	TRUE	igd	NA	NA	NA	NA	NA	NA	NA	227145757	0.000679671	462933	3.9e-10	2	ukb-b-11268	Treatment/medication code: simvastatin || id:ukb-b-11268	TRUE	reported	igd	2	TRUE
279	rs2737231	G	A	G	A	-0.00394217	-2.11e-05	0.303083	0.303242	FALSE	FALSE	FALSE	ieu-b-4959	8	116650219	0.000580852	395710	0.97	Malignant non-melanoma skin cancer || id:ieu-b-4959	Malignant non-melanoma skin cancer	Malignant non-melanoma skin cancer || ||	TRUE	igd	NA	NA	NA	NA	NA	NA	NA	116650219	0.00071389	462933	3.3e-08	8	ukb-b-11268	Treatment/medication code: simvastatin || id:ukb-b-11268	TRUE	reported	igd	2	TRUE
280	rs2738447	C	A	C	A	0.00543093	0.000654218	0.592532	0.59264	FALSE	FALSE	FALSE	ieu-b-4959	19	11227480	0.000542746	395710	0.23	Malignant non-melanoma skin cancer || id:ieu-b-4959	Malignant non-melanoma skin cancer	Malignant non-melanoma skin cancer || ||	TRUE	igd	NA	NA	NA	NA	NA	NA	NA	11227480	0.000666509	462933	3.7e-16	19	ukb-b-11268	Treatment/medication code: simvastatin || id:ukb-b-11268	TRUE	reported	igd	2	TRUE
281	rs2980888	C	T	C	T	-0.0078266	0.000468821	0.697764	0.697519	FALSE	FALSE	FALSE	ieu-b-4959	8	126507308	0.000580014	395710	0.42	Malignant non-melanoma skin cancer || id:ieu-b-4959	Malignant non-melanoma skin cancer	Malignant non-melanoma skin cancer || ||	TRUE	igd	NA	NA	NA	NA	NA	NA	NA	126507308	0.000712484	462933	4.5e-28	8	ukb-b-11268	Treatment/medication code: simvastatin || id:ukb-b-11268	TRUE	reported	igd	2	TRUE
282	rs3104415	C	A	C	A	0.00411264	0.00119869	0.337975	0.33765	FALSE	FALSE	FALSE	ieu-b-4959	6	32582577	0.000563064	395710	0.0329997	Malignant non-melanoma skin cancer || id:ieu-b-4959	Malignant non-melanoma skin cancer	Malignant non-melanoma skin cancer || ||	TRUE	igd	NA	NA	NA	NA	NA	NA	NA	32582577	0.000691773	462933	2.8e-09	6	ukb-b-11268	Treatment/medication code: simvastatin || id:ukb-b-11268	TRUE	reported	igd	2	TRUE
283	rs3127580	T	C	T	C	0.00530494	-0.000594288	0.155281	0.155282	FALSE	FALSE	FALSE	ieu-b-4959	6	160710851	0.00073503	395710	0.42	Malignant non-melanoma skin cancer || id:ieu-b-4959	Malignant non-melanoma skin cancer	Malignant non-melanoma skin cancer || ||	TRUE	igd	NA	NA	NA	NA	NA	NA	NA	160710851	0.000902532	462933	4.2e-09	6	ukb-b-11268	Treatment/medication code: simvastatin || id:ukb-b-11268	TRUE	reported	igd	2	TRUE
284	rs34042070	G	C	G	C	0.00541634	0.000502099	0.188005	0.188222	FALSE	TRUE	FALSE	ieu-b-4959	16	72101525	0.000683588	395710	0.46	Malignant non-melanoma skin cancer || id:ieu-b-4959	Malignant non-melanoma skin cancer	Malignant non-melanoma skin cancer || ||	TRUE	igd	NA	NA	NA	NA	NA	NA	NA	72101525	0.000840626	462933	1.2e-10	16	ukb-b-11268	Treatment/medication code: simvastatin || id:ukb-b-11268	TRUE	reported	igd	2	TRUE
285	rs35198068	C	T	C	T	0.00583448	0.000820319	0.291486	0.290906	FALSE	FALSE	FALSE	ieu-b-4959	10	114754784	0.000586329	395710	0.16	Malignant non-melanoma skin cancer || id:ieu-b-4959	Malignant non-melanoma skin cancer	Malignant non-melanoma skin cancer || ||	TRUE	igd	NA	NA	NA	NA	NA	NA	NA	114754784	0.000720071	462933	5.4e-16	10	ukb-b-11268	Treatment/medication code: simvastatin || id:ukb-b-11268	TRUE	reported	igd	2	TRUE
286	rs4299376	T	G	T	G	-0.00679804	0.00163163	0.676763	0.676989	FALSE	FALSE	FALSE	ieu-b-4959	2	44073881	0.000568827	395710	0.00409996	Malignant non-melanoma skin cancer || id:ieu-b-4959	Malignant non-melanoma skin cancer	Malignant non-melanoma skin cancer || ||	TRUE	igd	TRUE	rs4299376	rs6544713	G	T	T	C	44072576	0.000699458	462933	2.5e-22	2	ukb-b-11268	Treatment/medication code: simvastatin || id:ukb-b-11268	TRUE	reported	igd	2	TRUE
287	rs4360309	T	C	T	C	0.003777	1.56e-05	0.486544	0.486264	FALSE	FALSE	FALSE	ieu-b-4959	8	126523523	0.000542279	395710	0.98	Malignant non-melanoma skin cancer || id:ieu-b-4959	Malignant non-melanoma skin cancer	Malignant non-melanoma skin cancer || ||	TRUE	igd	NA	NA	NA	NA	NA	NA	NA	126523523	0.000666246	462933	1.4e-08	8	ukb-b-11268	Treatment/medication code: simvastatin || id:ukb-b-11268	TRUE	reported	igd	2	TRUE
288	rs57180587	T	A	T	A	0.0069055	-0.00145611	0.144965	0.14496	FALSE	TRUE	FALSE	ieu-b-4959	8	18269581	0.000755006	395710	0.0539995	Malignant non-melanoma skin cancer || id:ieu-b-4959	Malignant non-melanoma skin cancer	Malignant non-melanoma skin cancer || ||	TRUE	igd	NA	NA	NA	NA	NA	NA	NA	18269581	0.000927663	462933	9.8e-14	8	ukb-b-11268	Treatment/medication code: simvastatin || id:ukb-b-11268	TRUE	reported	igd	2	TRUE
289	rs58542926	T	C	T	C	-0.00835893	0.00106253	0.074649	0.074546	FALSE	FALSE	FALSE	ieu-b-4959	19	19379549	0.00101507	395710	0.3	Malignant non-melanoma skin cancer || id:ieu-b-4959	Malignant non-melanoma skin cancer	Malignant non-melanoma skin cancer || ||	TRUE	igd	NA	NA	NA	NA	NA	NA	NA	19379549	0.00124536	462933	1.9e-11	19	ukb-b-11268	Treatment/medication code: simvastatin || id:ukb-b-11268	TRUE	reported	igd	2	TRUE
290	rs635634	T	C	T	C	0.00637563	-0.00141978	0.184481	0.183967	FALSE	FALSE	FALSE	ieu-b-4959	9	136155000	0.000688484	395710	0.0389996	Malignant non-melanoma skin cancer || id:ieu-b-4959	Malignant non-melanoma skin cancer	Malignant non-melanoma skin cancer || ||	TRUE	igd	NA	NA	NA	NA	NA	NA	NA	136155000	0.000845081	462933	4.5e-14	9	ukb-b-11268	Treatment/medication code: simvastatin || id:ukb-b-11268	TRUE	reported	igd	2	TRUE
291	rs645040	T	G	T	G	0.00465077	-0.000897135	0.773061	0.772837	FALSE	FALSE	FALSE	ieu-b-4959	3	135926622	0.000634996	395710	0.16	Malignant non-melanoma skin cancer || id:ieu-b-4959	Malignant non-melanoma skin cancer	Malignant non-melanoma skin cancer || ||	TRUE	igd	NA	NA	NA	NA	NA	NA	NA	135926622	0.000780483	462933	2.5e-09	3	ukb-b-11268	Treatment/medication code: simvastatin || id:ukb-b-11268	TRUE	reported	igd	2	TRUE
292	rs693668	A	G	A	G	0.00412709	0.000345758	0.648548	0.64883	FALSE	FALSE	FALSE	ieu-b-4959	1	55521109	0.000558568	395710	0.54	Malignant non-melanoma skin cancer || id:ieu-b-4959	Malignant non-melanoma skin cancer	Malignant non-melanoma skin cancer || ||	TRUE	igd	NA	NA	NA	NA	NA	NA	NA	55521109	0.000685971	462933	1.8e-09	1	ukb-b-11268	Treatment/medication code: simvastatin || id:ukb-b-11268	TRUE	reported	igd	2	TRUE
293	rs7412	T	C	T	C	-0.0257363	0.000382173	0.080152	0.08018	FALSE	FALSE	FALSE	ieu-b-4959	19	45412079	0.000980775	395710	0.7	Malignant non-melanoma skin cancer || id:ieu-b-4959	Malignant non-melanoma skin cancer	Malignant non-melanoma skin cancer || ||	TRUE	igd	NA	NA	NA	NA	NA	NA	NA	45412079	0.00120546	462933	3.9e-101	19	ukb-b-11268	Treatment/medication code: simvastatin || id:ukb-b-11268	TRUE	reported	igd	2	TRUE
294	rs74617384	T	A	T	A	0.0111719	-0.000718041	0.078767	0.078873	FALSE	TRUE	FALSE	ieu-b-4959	6	160997118	0.000987928	395710	0.47	Malignant non-melanoma skin cancer || id:ieu-b-4959	Malignant non-melanoma skin cancer	Malignant non-melanoma skin cancer || ||	TRUE	igd	NA	NA	NA	NA	NA	NA	NA	160997118	0.00121417	462933	3.5e-20	6	ukb-b-11268	Treatment/medication code: simvastatin || id:ukb-b-11268	TRUE	reported	igd	2	TRUE
295	rs7513688	A	G	A	G	0.00382049	0.000500883	0.359985	0.35995	FALSE	FALSE	FALSE	ieu-b-4959	1	6652745	0.000556971	395710	0.37	Malignant non-melanoma skin cancer || id:ieu-b-4959	Malignant non-melanoma skin cancer	Malignant non-melanoma skin cancer || ||	TRUE	igd	NA	NA	NA	NA	NA	NA	NA	6652745	0.000684108	462933	2.3e-08	1	ukb-b-11268	Treatment/medication code: simvastatin || id:ukb-b-11268	TRUE	reported	igd	2	TRUE
296	rs79598313	T	C	T	C	0.0124851	0.000200326	0.02337	0.023324	FALSE	FALSE	FALSE	ieu-b-4959	1	27284913	0.00176538	395710	0.91	Malignant non-melanoma skin cancer || id:ieu-b-4959	Malignant non-melanoma skin cancer	Malignant non-melanoma skin cancer || ||	TRUE	igd	NA	NA	NA	NA	NA	NA	NA	27284913	0.00216735	462933	8.4e-09	1	ukb-b-11268	Treatment/medication code: simvastatin || id:ukb-b-11268	TRUE	reported	igd	2	TRUE
297	rs8126001	T	C	T	C	-0.00362569	-0.00191448	0.489521	0.489042	FALSE	FALSE	FALSE	ieu-b-4959	20	62711459	0.000534233	395710	0.000340001	Malignant non-melanoma skin cancer || id:ieu-b-4959	Malignant non-melanoma skin cancer	Malignant non-melanoma skin cancer || ||	TRUE	igd	NA	NA	NA	NA	NA	NA	NA	62711459	0.000656597	462933	3.4e-08	20	ukb-b-11268	Treatment/medication code: simvastatin || id:ukb-b-11268	TRUE	reported	igd	2	TRUE
298	rs9368222	A	C	A	C	0.00456035	-0.000696554	0.26245	0.26248	FALSE	FALSE	FALSE	ieu-b-4959	6	20686996	0.00060493	395710	0.25	Malignant non-melanoma skin cancer || id:ieu-b-4959	Malignant non-melanoma skin cancer	Malignant non-melanoma skin cancer || ||	TRUE	igd	NA	NA	NA	NA	NA	NA	NA	20686996	0.000743334	462933	8.5e-10	6	ukb-b-11268	Treatment/medication code: simvastatin || id:ukb-b-11268	TRUE	reported	igd	2	TRUE
299	rs964184	C	G	C	G	-0.0110507	0.000111627	0.866372	0.866186	FALSE	TRUE	FALSE	ieu-b-4959	11	116648917	0.00078212	395710	0.89	Malignant non-melanoma skin cancer || id:ieu-b-4959	Malignant non-melanoma skin cancer	Malignant non-melanoma skin cancer || ||	TRUE	igd	NA	NA	NA	NA	NA	NA	NA	116648917	0.000961124	462933	1.4e-30	11	ukb-b-11268	Treatment/medication code: simvastatin || id:ukb-b-11268	TRUE	reported	igd	2	TRUE
300	rs10410835	C	T	C	T	0.00445871	0.000191868	0.523496	0.523596	FALSE	FALSE	FALSE	ieu-b-4963	19	45358353	0.0002501	199741	0.44	Ovarian cancer || id:ieu-b-4963	Ovarian cancer	Ovarian cancer || ||	TRUE	igd	NA	NA	NA	NA	NA	NA	NA	45358353	0.000663586	462933	1.8e-11	19	ukb-b-11268	Treatment/medication code: simvastatin || id:ukb-b-11268	TRUE	reported	igd	2	TRUE
301	rs1081105	C	A	C	A	0.0134163	0.00135818	0.027676	0.027711	FALSE	FALSE	FALSE	ieu-b-4963	19	45412955	0.000752642	199741	0.0710003	Ovarian cancer || id:ieu-b-4963	Ovarian cancer	Ovarian cancer || ||	TRUE	igd	NA	NA	NA	NA	NA	NA	NA	45412955	0.00199809	462933	1.9e-11	19	ukb-b-11268	Treatment/medication code: simvastatin || id:ukb-b-11268	TRUE	reported	igd	2	TRUE
302	rs10857147	T	A	T	A	0.00447243	-6.71e-05	0.289996	0.291202	FALSE	TRUE	FALSE	ieu-b-4963	4	81184341	0.000270739	199741	0.8	Ovarian cancer || id:ieu-b-4963	Ovarian cancer	Ovarian cancer || ||	TRUE	igd	TRUE	rs10857147	rs16998073	T	A	T	A	81181072	0.000723471	462933	6.3e-10	4	ukb-b-11268	Treatment/medication code: simvastatin || id:ukb-b-11268	TRUE	reported	igd	2	TRUE
303	rs112552009	G	T	G	T	-0.0151591	0.000492875	0.11842	0.118462	FALSE	FALSE	FALSE	ieu-b-4963	19	11193091	0.00038183	199741	0.2	Ovarian cancer || id:ieu-b-4963	Ovarian cancer	Ovarian cancer || ||	TRUE	igd	NA	NA	NA	NA	NA	NA	NA	11193091	0.0010128	462933	1.2e-50	19	ukb-b-11268	Treatment/medication code: simvastatin || id:ukb-b-11268	TRUE	reported	igd	2	TRUE
304	rs11570891	T	C	T	C	-0.00648241	-1.81e-05	0.106653	0.106592	FALSE	FALSE	FALSE	ieu-b-4963	8	19826302	0.00039958	199741	0.96	Ovarian cancer || id:ieu-b-4963	Ovarian cancer	Ovarian cancer || ||	TRUE	igd	TRUE	rs11570891	rs77150190	T	C	C	G	19822810	0.00105992	462933	9.6e-10	8	ukb-b-11268	Treatment/medication code: simvastatin || id:ukb-b-11268	TRUE	reported	igd	2	TRUE
305	rs11591147	T	G	T	G	-0.0297996	0.000307403	0.017452	0.01759	FALSE	FALSE	FALSE	ieu-b-4963	1	55505647	0.000937683	199741	0.74	Ovarian cancer || id:ieu-b-4963	Ovarian cancer	Ovarian cancer || ||	TRUE	igd	NA	NA	NA	NA	NA	NA	NA	55505647	0.00249708	462933	7.9e-33	1	ukb-b-11268	Treatment/medication code: simvastatin || id:ukb-b-11268	TRUE	reported	igd	2	TRUE
306	rs11601507	A	C	A	C	0.007686	-0.000650488	0.069473	0.06948	FALSE	FALSE	FALSE	ieu-b-4963	11	5701074	0.000479099	199741	0.17	Ovarian cancer || id:ieu-b-4963	Ovarian cancer	Ovarian cancer || ||	TRUE	igd	NA	NA	NA	NA	NA	NA	NA	5701074	0.00127059	462933	1.5e-09	11	ukb-b-11268	Treatment/medication code: simvastatin || id:ukb-b-11268	TRUE	reported	igd	2	TRUE
307	rs117733303	G	A	G	A	0.0160565	-0.000147366	0.01841	0.018489	FALSE	FALSE	FALSE	ieu-b-4963	6	160922870	0.000915692	199741	0.87	Ovarian cancer || id:ieu-b-4963	Ovarian cancer	Ovarian cancer || ||	TRUE	igd	NA	NA	NA	NA	NA	NA	NA	160922870	0.00243107	462933	4e-11	6	ukb-b-11268	Treatment/medication code: simvastatin || id:ukb-b-11268	TRUE	reported	igd	2	TRUE
308	rs1260326	C	T	C	T	-0.00391959	-0.000221426	0.604288	0.604661	FALSE	FALSE	FALSE	ieu-b-4963	2	27730940	0.000251771	199741	0.38	Ovarian cancer || id:ieu-b-4963	Ovarian cancer	Ovarian cancer || ||	TRUE	igd	NA	NA	NA	NA	NA	NA	NA	27730940	0.000668235	462933	4.5e-09	2	ukb-b-11268	Treatment/medication code: simvastatin || id:ukb-b-11268	TRUE	reported	igd	2	TRUE
309	rs12740374	T	G	T	G	-0.0118904	0.000323674	0.221164	0.220733	FALSE	FALSE	FALSE	ieu-b-4963	1	109817590	0.000297122	199741	0.28	Ovarian cancer || id:ieu-b-4963	Ovarian cancer	Ovarian cancer || ||	TRUE	igd	NA	NA	NA	NA	NA	NA	NA	109817590	0.000787483	462933	1.6e-51	1	ukb-b-11268	Treatment/medication code: simvastatin || id:ukb-b-11268	TRUE	reported	igd	2	TRUE
310	rs12916	C	T	C	T	0.00500817	-0.00010992	0.400551	0.399653	FALSE	FALSE	FALSE	ieu-b-4963	5	74656539	0.000251373	199741	0.66	Ovarian cancer || id:ieu-b-4963	Ovarian cancer	Ovarian cancer || ||	TRUE	igd	NA	NA	NA	NA	NA	NA	NA	74656539	0.000667588	462933	6.3e-14	5	ukb-b-11268	Treatment/medication code: simvastatin || id:ukb-b-11268	TRUE	reported	igd	2	TRUE
311	rs13167071	C	G	C	G	0.00389746	0.00014859	0.638339	0.638515	FALSE	TRUE	FALSE	ieu-b-4963	5	156373637	0.000256976	199741	0.56	Ovarian cancer || id:ieu-b-4963	Ovarian cancer	Ovarian cancer || ||	TRUE	igd	NA	NA	NA	NA	NA	NA	NA	156373637	0.000682569	462933	1.1e-08	5	ukb-b-11268	Treatment/medication code: simvastatin || id:ukb-b-11268	TRUE	reported	igd	2	TRUE
312	rs1367117	A	G	A	G	0.00810706	0.000164801	0.335113	0.335757	FALSE	FALSE	FALSE	ieu-b-4963	2	21263900	0.000260339	199741	0.53	Ovarian cancer || id:ieu-b-4963	Ovarian cancer	Ovarian cancer || ||	TRUE	igd	NA	NA	NA	NA	NA	NA	NA	21263900	0.000692137	462933	1.1e-31	2	ukb-b-11268	Treatment/medication code: simvastatin || id:ukb-b-11268	TRUE	reported	igd	2	TRUE
313	rs1421085	C	T	C	T	0.00495617	0.000140558	0.403451	0.402566	FALSE	FALSE	FALSE	ieu-b-4963	16	53800954	0.000251288	199741	0.58	Ovarian cancer || id:ieu-b-4963	Ovarian cancer	Ovarian cancer || ||	TRUE	igd	NA	NA	NA	NA	NA	NA	NA	53800954	0.000666716	462933	1.1e-13	16	ukb-b-11268	Treatment/medication code: simvastatin || id:ukb-b-11268	TRUE	reported	igd	2	TRUE
314	rs1831733	C	T	C	T	0.00507061	-0.000237757	0.478276	0.48051	FALSE	FALSE	FALSE	ieu-b-4963	9	22076071	0.000247475	199741	0.34	Ovarian cancer || id:ieu-b-4963	Ovarian cancer	Ovarian cancer || ||	TRUE	igd	NA	NA	NA	NA	NA	NA	NA	22076071	0.000657246	462933	1.2e-14	9	ukb-b-11268	Treatment/medication code: simvastatin || id:ukb-b-11268	TRUE	reported	igd	2	TRUE
315	rs2207132	A	G	A	G	0.0131506	-0.000129623	0.033352	0.033954	FALSE	FALSE	FALSE	ieu-b-4963	20	39142516	0.000679419	199741	0.85	Ovarian cancer || id:ieu-b-4963	Ovarian cancer	Ovarian cancer || ||	TRUE	igd	NA	NA	NA	NA	NA	NA	NA	39142516	0.0018204	462933	5e-13	20	ukb-b-11268	Treatment/medication code: simvastatin || id:ukb-b-11268	TRUE	reported	igd	2	TRUE
316	rs2618567	T	G	T	G	-0.00407181	-7.39e-05	0.65858	0.657894	FALSE	FALSE	FALSE	ieu-b-4963	20	17844492	0.000259904	199741	0.780001	Ovarian cancer || id:ieu-b-4963	Ovarian cancer	Ovarian cancer || ||	TRUE	igd	NA	NA	NA	NA	NA	NA	NA	17844492	0.000690085	462933	3.6e-09	20	ukb-b-11268	Treatment/medication code: simvastatin || id:ukb-b-11268	TRUE	reported	igd	2	TRUE
317	rs2673134	G	A	G	A	0.00425207	7.92e-05	0.63627	0.636262	FALSE	FALSE	FALSE	ieu-b-4963	2	227145757	0.000255957	199741	0.760001	Ovarian cancer || id:ieu-b-4963	Ovarian cancer	Ovarian cancer || ||	TRUE	igd	NA	NA	NA	NA	NA	NA	NA	227145757	0.000679671	462933	3.9e-10	2	ukb-b-11268	Treatment/medication code: simvastatin || id:ukb-b-11268	TRUE	reported	igd	2	TRUE
318	rs2737231	G	A	G	A	-0.00394217	-0.000432102	0.303083	0.303239	FALSE	FALSE	FALSE	ieu-b-4963	8	116650219	0.000268555	199741	0.11	Ovarian cancer || id:ieu-b-4963	Ovarian cancer	Ovarian cancer || ||	TRUE	igd	NA	NA	NA	NA	NA	NA	NA	116650219	0.00071389	462933	3.3e-08	8	ukb-b-11268	Treatment/medication code: simvastatin || id:ukb-b-11268	TRUE	reported	igd	2	TRUE
319	rs2738447	C	A	C	A	0.00543093	-0.000210956	0.592532	0.592484	FALSE	FALSE	FALSE	ieu-b-4963	19	11227480	0.000250939	199741	0.4	Ovarian cancer || id:ieu-b-4963	Ovarian cancer	Ovarian cancer || ||	TRUE	igd	NA	NA	NA	NA	NA	NA	NA	11227480	0.000666509	462933	3.7e-16	19	ukb-b-11268	Treatment/medication code: simvastatin || id:ukb-b-11268	TRUE	reported	igd	2	TRUE
320	rs2980888	C	T	C	T	-0.0078266	-1.08e-05	0.697764	0.69815	FALSE	FALSE	FALSE	ieu-b-4963	8	126507308	0.000268455	199741	0.97	Ovarian cancer || id:ieu-b-4963	Ovarian cancer	Ovarian cancer || ||	TRUE	igd	NA	NA	NA	NA	NA	NA	NA	126507308	0.000712484	462933	4.5e-28	8	ukb-b-11268	Treatment/medication code: simvastatin || id:ukb-b-11268	TRUE	reported	igd	2	TRUE
321	rs3104415	C	A	C	A	0.00411264	4.54e-05	0.337975	0.337296	FALSE	FALSE	FALSE	ieu-b-4963	6	32582577	0.000260727	199741	0.86	Ovarian cancer || id:ieu-b-4963	Ovarian cancer	Ovarian cancer || ||	TRUE	igd	NA	NA	NA	NA	NA	NA	NA	32582577	0.000691773	462933	2.8e-09	6	ukb-b-11268	Treatment/medication code: simvastatin || id:ukb-b-11268	TRUE	reported	igd	2	TRUE
322	rs3127580	T	C	T	C	0.00530494	0.0001581	0.155281	0.155321	FALSE	FALSE	FALSE	ieu-b-4963	6	160710851	0.00033991	199741	0.64	Ovarian cancer || id:ieu-b-4963	Ovarian cancer	Ovarian cancer || ||	TRUE	igd	NA	NA	NA	NA	NA	NA	NA	160710851	0.000902532	462933	4.2e-09	6	ukb-b-11268	Treatment/medication code: simvastatin || id:ukb-b-11268	TRUE	reported	igd	2	TRUE
323	rs34042070	G	C	G	C	0.00541634	1.45e-05	0.188005	0.187728	FALSE	TRUE	FALSE	ieu-b-4963	16	72101525	0.000316335	199741	0.96	Ovarian cancer || id:ieu-b-4963	Ovarian cancer	Ovarian cancer || ||	TRUE	igd	NA	NA	NA	NA	NA	NA	NA	72101525	0.000840626	462933	1.2e-10	16	ukb-b-11268	Treatment/medication code: simvastatin || id:ukb-b-11268	TRUE	reported	igd	2	TRUE
324	rs35198068	C	T	C	T	0.00583448	-0.000178572	0.291486	0.290037	FALSE	FALSE	FALSE	ieu-b-4963	10	114754784	0.000271932	199741	0.51	Ovarian cancer || id:ieu-b-4963	Ovarian cancer	Ovarian cancer || ||	TRUE	igd	NA	NA	NA	NA	NA	NA	NA	114754784	0.000720071	462933	5.4e-16	10	ukb-b-11268	Treatment/medication code: simvastatin || id:ukb-b-11268	TRUE	reported	igd	2	TRUE
325	rs4299376	T	G	T	G	-0.00679804	3.09e-05	0.676763	0.676614	FALSE	FALSE	FALSE	ieu-b-4963	2	44073881	0.000263181	199741	0.91	Ovarian cancer || id:ieu-b-4963	Ovarian cancer	Ovarian cancer || ||	TRUE	igd	TRUE	rs4299376	rs6544713	G	T	T	C	44072576	0.000699458	462933	2.5e-22	2	ukb-b-11268	Treatment/medication code: simvastatin || id:ukb-b-11268	TRUE	reported	igd	2	TRUE
326	rs4360309	T	C	T	C	0.003777	0.000360099	0.486544	0.485205	FALSE	FALSE	FALSE	ieu-b-4963	8	126523523	0.000250564	199741	0.15	Ovarian cancer || id:ieu-b-4963	Ovarian cancer	Ovarian cancer || ||	TRUE	igd	NA	NA	NA	NA	NA	NA	NA	126523523	0.000666246	462933	1.4e-08	8	ukb-b-11268	Treatment/medication code: simvastatin || id:ukb-b-11268	TRUE	reported	igd	2	TRUE
327	rs57180587	T	A	T	A	0.0069055	-0.000129292	0.144965	0.144974	FALSE	TRUE	FALSE	ieu-b-4963	8	18269581	0.000349355	199741	0.709999	Ovarian cancer || id:ieu-b-4963	Ovarian cancer	Ovarian cancer || ||	TRUE	igd	NA	NA	NA	NA	NA	NA	NA	18269581	0.000927663	462933	9.8e-14	8	ukb-b-11268	Treatment/medication code: simvastatin || id:ukb-b-11268	TRUE	reported	igd	2	TRUE
328	rs58542926	T	C	T	C	-0.00835893	-0.00011411	0.074649	0.074759	FALSE	FALSE	FALSE	ieu-b-4963	19	19379549	0.000468704	199741	0.81	Ovarian cancer || id:ieu-b-4963	Ovarian cancer	Ovarian cancer || ||	TRUE	igd	NA	NA	NA	NA	NA	NA	NA	19379549	0.00124536	462933	1.9e-11	19	ukb-b-11268	Treatment/medication code: simvastatin || id:ukb-b-11268	TRUE	reported	igd	2	TRUE
329	rs635634	T	C	T	C	0.00637563	0.000495591	0.184481	0.184111	FALSE	FALSE	FALSE	ieu-b-4963	9	136155000	0.000318449	199741	0.12	Ovarian cancer || id:ieu-b-4963	Ovarian cancer	Ovarian cancer || ||	TRUE	igd	NA	NA	NA	NA	NA	NA	NA	136155000	0.000845081	462933	4.5e-14	9	ukb-b-11268	Treatment/medication code: simvastatin || id:ukb-b-11268	TRUE	reported	igd	2	TRUE
330	rs645040	T	G	T	G	0.00465077	8.18e-05	0.773061	0.773462	FALSE	FALSE	FALSE	ieu-b-4963	3	135926622	0.000294185	199741	0.780001	Ovarian cancer || id:ieu-b-4963	Ovarian cancer	Ovarian cancer || ||	TRUE	igd	NA	NA	NA	NA	NA	NA	NA	135926622	0.000780483	462933	2.5e-09	3	ukb-b-11268	Treatment/medication code: simvastatin || id:ukb-b-11268	TRUE	reported	igd	2	TRUE
331	rs693668	A	G	A	G	0.00412709	0.00018668	0.648548	0.649133	FALSE	FALSE	FALSE	ieu-b-4963	1	55521109	0.000258286	199741	0.47	Ovarian cancer || id:ieu-b-4963	Ovarian cancer	Ovarian cancer || ||	TRUE	igd	NA	NA	NA	NA	NA	NA	NA	55521109	0.000685971	462933	1.8e-09	1	ukb-b-11268	Treatment/medication code: simvastatin || id:ukb-b-11268	TRUE	reported	igd	2	TRUE
332	rs7412	T	C	T	C	-0.0257363	-6.91e-05	0.080152	0.080031	FALSE	FALSE	FALSE	ieu-b-4963	19	45412079	0.000453679	199741	0.88	Ovarian cancer || id:ieu-b-4963	Ovarian cancer	Ovarian cancer || ||	TRUE	igd	NA	NA	NA	NA	NA	NA	NA	45412079	0.00120546	462933	3.9e-101	19	ukb-b-11268	Treatment/medication code: simvastatin || id:ukb-b-11268	TRUE	reported	igd	2	TRUE
333	rs74617384	T	A	T	A	0.0111719	0.000444729	0.078767	0.079213	FALSE	TRUE	FALSE	ieu-b-4963	6	160997118	0.000456402	199741	0.33	Ovarian cancer || id:ieu-b-4963	Ovarian cancer	Ovarian cancer || ||	TRUE	igd	NA	NA	NA	NA	NA	NA	NA	160997118	0.00121417	462933	3.5e-20	6	ukb-b-11268	Treatment/medication code: simvastatin || id:ukb-b-11268	TRUE	reported	igd	2	TRUE
334	rs7513688	A	G	A	G	0.00382049	-0.000443315	0.359985	0.36057	FALSE	FALSE	FALSE	ieu-b-4963	1	6652745	0.00025746	199741	0.0850002	Ovarian cancer || id:ieu-b-4963	Ovarian cancer	Ovarian cancer || ||	TRUE	igd	NA	NA	NA	NA	NA	NA	NA	6652745	0.000684108	462933	2.3e-08	1	ukb-b-11268	Treatment/medication code: simvastatin || id:ukb-b-11268	TRUE	reported	igd	2	TRUE
335	rs79598313	T	C	T	C	0.0124851	0.00110643	0.02337	0.02361	FALSE	FALSE	FALSE	ieu-b-4963	1	27284913	0.00081302	199741	0.17	Ovarian cancer || id:ieu-b-4963	Ovarian cancer	Ovarian cancer || ||	TRUE	igd	NA	NA	NA	NA	NA	NA	NA	27284913	0.00216735	462933	8.4e-09	1	ukb-b-11268	Treatment/medication code: simvastatin || id:ukb-b-11268	TRUE	reported	igd	2	TRUE
336	rs8126001	T	C	T	C	-0.00362569	-0.000210495	0.489521	0.489333	FALSE	FALSE	FALSE	ieu-b-4963	20	62711459	0.000247342	199741	0.39	Ovarian cancer || id:ieu-b-4963	Ovarian cancer	Ovarian cancer || ||	TRUE	igd	NA	NA	NA	NA	NA	NA	NA	62711459	0.000656597	462933	3.4e-08	20	ukb-b-11268	Treatment/medication code: simvastatin || id:ukb-b-11268	TRUE	reported	igd	2	TRUE
337	rs9368222	A	C	A	C	0.00456035	2.47e-05	0.26245	0.261932	FALSE	FALSE	FALSE	ieu-b-4963	6	20686996	0.000280173	199741	0.93	Ovarian cancer || id:ieu-b-4963	Ovarian cancer	Ovarian cancer || ||	TRUE	igd	NA	NA	NA	NA	NA	NA	NA	20686996	0.000743334	462933	8.5e-10	6	ukb-b-11268	Treatment/medication code: simvastatin || id:ukb-b-11268	TRUE	reported	igd	2	TRUE
338	rs964184	C	G	C	G	-0.0110507	-7.5e-05	0.866372	0.865508	FALSE	TRUE	FALSE	ieu-b-4963	11	116648917	0.000361208	199741	0.84	Ovarian cancer || id:ieu-b-4963	Ovarian cancer	Ovarian cancer || ||	TRUE	igd	NA	NA	NA	NA	NA	NA	NA	116648917	0.000961124	462933	1.4e-30	11	ukb-b-11268	Treatment/medication code: simvastatin || id:ukb-b-11268	TRUE	reported	igd	2	TRUE
339	rs10410835	C	T	C	T	0.00445871	0.000339413	0.523496	0.523662	FALSE	FALSE	FALSE	ieu-b-4965	19	45358353	0.000283419	377673	0.23	Colorectal cancer || id:ieu-b-4965	Colorectal cancer	Colorectal cancer || ||	TRUE	igd	NA	NA	NA	NA	NA	NA	NA	45358353	0.000663586	462933	1.8e-11	19	ukb-b-11268	Treatment/medication code: simvastatin || id:ukb-b-11268	TRUE	reported	igd	2	TRUE
340	rs1081105	C	A	C	A	0.0134163	0.000505417	0.027676	0.027637	FALSE	FALSE	FALSE	ieu-b-4965	19	45412955	0.00085397	377673	0.55	Colorectal cancer || id:ieu-b-4965	Colorectal cancer	Colorectal cancer || ||	TRUE	igd	NA	NA	NA	NA	NA	NA	NA	45412955	0.00199809	462933	1.9e-11	19	ukb-b-11268	Treatment/medication code: simvastatin || id:ukb-b-11268	TRUE	reported	igd	2	TRUE
341	rs10857147	T	A	T	A	0.00447243	0.000101429	0.289996	0.291245	FALSE	TRUE	FALSE	ieu-b-4965	4	81184341	0.000307475	377673	0.74	Colorectal cancer || id:ieu-b-4965	Colorectal cancer	Colorectal cancer || ||	TRUE	igd	TRUE	rs10857147	rs16998073	T	A	T	A	81181072	0.000723471	462933	6.3e-10	4	ukb-b-11268	Treatment/medication code: simvastatin || id:ukb-b-11268	TRUE	reported	igd	2	TRUE
342	rs112552009	G	T	G	T	-0.0151591	-0.000673077	0.11842	0.118327	FALSE	FALSE	FALSE	ieu-b-4965	19	11193091	0.000432972	377673	0.12	Colorectal cancer || id:ieu-b-4965	Colorectal cancer	Colorectal cancer || ||	TRUE	igd	NA	NA	NA	NA	NA	NA	NA	11193091	0.0010128	462933	1.2e-50	19	ukb-b-11268	Treatment/medication code: simvastatin || id:ukb-b-11268	TRUE	reported	igd	2	TRUE
343	rs11570891	T	C	T	C	-0.00648241	-9.46e-05	0.106653	0.106389	FALSE	FALSE	FALSE	ieu-b-4965	8	19826302	0.000453315	377673	0.83	Colorectal cancer || id:ieu-b-4965	Colorectal cancer	Colorectal cancer || ||	TRUE	igd	TRUE	rs11570891	rs77150190	T	C	C	G	19822810	0.00105992	462933	9.6e-10	8	ukb-b-11268	Treatment/medication code: simvastatin || id:ukb-b-11268	TRUE	reported	igd	2	TRUE
344	rs11591147	T	G	T	G	-0.0297996	0.00117808	0.017452	0.017442	FALSE	FALSE	FALSE	ieu-b-4965	1	55505647	0.00106711	377673	0.27	Colorectal cancer || id:ieu-b-4965	Colorectal cancer	Colorectal cancer || ||	TRUE	igd	NA	NA	NA	NA	NA	NA	NA	55505647	0.00249708	462933	7.9e-33	1	ukb-b-11268	Treatment/medication code: simvastatin || id:ukb-b-11268	TRUE	reported	igd	2	TRUE
345	rs11601507	A	C	A	C	0.007686	1.33e-05	0.069473	0.069534	FALSE	FALSE	FALSE	ieu-b-4965	11	5701074	0.000542918	377673	0.98	Colorectal cancer || id:ieu-b-4965	Colorectal cancer	Colorectal cancer || ||	TRUE	igd	NA	NA	NA	NA	NA	NA	NA	5701074	0.00127059	462933	1.5e-09	11	ukb-b-11268	Treatment/medication code: simvastatin || id:ukb-b-11268	TRUE	reported	igd	2	TRUE
346	rs117733303	G	A	G	A	0.0160565	0.000347549	0.01841	0.018448	FALSE	FALSE	FALSE	ieu-b-4965	6	160922870	0.00103822	377673	0.74	Colorectal cancer || id:ieu-b-4965	Colorectal cancer	Colorectal cancer || ||	TRUE	igd	NA	NA	NA	NA	NA	NA	NA	160922870	0.00243107	462933	4e-11	6	ukb-b-11268	Treatment/medication code: simvastatin || id:ukb-b-11268	TRUE	reported	igd	2	TRUE
347	rs1260326	C	T	C	T	-0.00391959	0.000242189	0.604288	0.604023	FALSE	FALSE	FALSE	ieu-b-4965	2	27730940	0.00028553	377673	0.4	Colorectal cancer || id:ieu-b-4965	Colorectal cancer	Colorectal cancer || ||	TRUE	igd	NA	NA	NA	NA	NA	NA	NA	27730940	0.000668235	462933	4.5e-09	2	ukb-b-11268	Treatment/medication code: simvastatin || id:ukb-b-11268	TRUE	reported	igd	2	TRUE
348	rs12740374	T	G	T	G	-0.0118904	-0.000149212	0.221164	0.220978	FALSE	FALSE	FALSE	ieu-b-4965	1	109817590	0.000336665	377673	0.66	Colorectal cancer || id:ieu-b-4965	Colorectal cancer	Colorectal cancer || ||	TRUE	igd	NA	NA	NA	NA	NA	NA	NA	109817590	0.000787483	462933	1.6e-51	1	ukb-b-11268	Treatment/medication code: simvastatin || id:ukb-b-11268	TRUE	reported	igd	2	TRUE
349	rs12916	C	T	C	T	0.00500817	-0.000313816	0.400551	0.399952	FALSE	FALSE	FALSE	ieu-b-4965	5	74656539	0.000285368	377673	0.27	Colorectal cancer || id:ieu-b-4965	Colorectal cancer	Colorectal cancer || ||	TRUE	igd	NA	NA	NA	NA	NA	NA	NA	74656539	0.000667588	462933	6.3e-14	5	ukb-b-11268	Treatment/medication code: simvastatin || id:ukb-b-11268	TRUE	reported	igd	2	TRUE
350	rs13167071	C	G	C	G	0.00389746	0.000713851	0.638339	0.638328	FALSE	TRUE	FALSE	ieu-b-4965	5	156373637	0.000291462	377673	0.0140001	Colorectal cancer || id:ieu-b-4965	Colorectal cancer	Colorectal cancer || ||	TRUE	igd	NA	NA	NA	NA	NA	NA	NA	156373637	0.000682569	462933	1.1e-08	5	ukb-b-11268	Treatment/medication code: simvastatin || id:ukb-b-11268	TRUE	reported	igd	2	TRUE
351	rs1367117	A	G	A	G	0.00810706	-0.000319547	0.335113	0.335162	FALSE	FALSE	FALSE	ieu-b-4965	2	21263900	0.000295624	377673	0.28	Colorectal cancer || id:ieu-b-4965	Colorectal cancer	Colorectal cancer || ||	TRUE	igd	NA	NA	NA	NA	NA	NA	NA	21263900	0.000692137	462933	1.1e-31	2	ukb-b-11268	Treatment/medication code: simvastatin || id:ukb-b-11268	TRUE	reported	igd	2	TRUE
352	rs1421085	C	T	C	T	0.00495617	-8.08e-05	0.403451	0.403996	FALSE	FALSE	FALSE	ieu-b-4965	16	53800954	0.000284796	377673	0.780001	Colorectal cancer || id:ieu-b-4965	Colorectal cancer	Colorectal cancer || ||	TRUE	igd	NA	NA	NA	NA	NA	NA	NA	53800954	0.000666716	462933	1.1e-13	16	ukb-b-11268	Treatment/medication code: simvastatin || id:ukb-b-11268	TRUE	reported	igd	2	TRUE
353	rs1831733	C	T	C	T	0.00507061	-0.00050571	0.478276	0.479436	FALSE	FALSE	FALSE	ieu-b-4965	9	22076071	0.000280834	377673	0.0719996	Colorectal cancer || id:ieu-b-4965	Colorectal cancer	Colorectal cancer || ||	TRUE	igd	NA	NA	NA	NA	NA	NA	NA	22076071	0.000657246	462933	1.2e-14	9	ukb-b-11268	Treatment/medication code: simvastatin || id:ukb-b-11268	TRUE	reported	igd	2	TRUE
354	rs2207132	A	G	A	G	0.0131506	-0.00199176	0.033352	0.033432	FALSE	FALSE	FALSE	ieu-b-4965	20	39142516	0.000777111	377673	0.01	Colorectal cancer || id:ieu-b-4965	Colorectal cancer	Colorectal cancer || ||	TRUE	igd	NA	NA	NA	NA	NA	NA	NA	39142516	0.0018204	462933	5e-13	20	ukb-b-11268	Treatment/medication code: simvastatin || id:ukb-b-11268	TRUE	reported	igd	2	TRUE
355	rs2618567	T	G	T	G	-0.00407181	-0.00019818	0.65858	0.658571	FALSE	FALSE	FALSE	ieu-b-4965	20	17844492	0.000294777	377673	0.5	Colorectal cancer || id:ieu-b-4965	Colorectal cancer	Colorectal cancer || ||	TRUE	igd	NA	NA	NA	NA	NA	NA	NA	17844492	0.000690085	462933	3.6e-09	20	ukb-b-11268	Treatment/medication code: simvastatin || id:ukb-b-11268	TRUE	reported	igd	2	TRUE
356	rs2673134	G	A	G	A	0.00425207	0.000276996	0.63627	0.636159	FALSE	FALSE	FALSE	ieu-b-4965	2	227145757	0.000290349	377673	0.34	Colorectal cancer || id:ieu-b-4965	Colorectal cancer	Colorectal cancer || ||	TRUE	igd	NA	NA	NA	NA	NA	NA	NA	227145757	0.000679671	462933	3.9e-10	2	ukb-b-11268	Treatment/medication code: simvastatin || id:ukb-b-11268	TRUE	reported	igd	2	TRUE
357	rs2737231	G	A	G	A	-0.00394217	0.000240183	0.303083	0.303258	FALSE	FALSE	FALSE	ieu-b-4965	8	116650219	0.000304924	377673	0.43	Colorectal cancer || id:ieu-b-4965	Colorectal cancer	Colorectal cancer || ||	TRUE	igd	NA	NA	NA	NA	NA	NA	NA	116650219	0.00071389	462933	3.3e-08	8	ukb-b-11268	Treatment/medication code: simvastatin || id:ukb-b-11268	TRUE	reported	igd	2	TRUE
358	rs2738447	C	A	C	A	0.00543093	0.000758304	0.592532	0.592653	FALSE	FALSE	FALSE	ieu-b-4965	19	11227480	0.000284797	377673	0.00779992	Colorectal cancer || id:ieu-b-4965	Colorectal cancer	Colorectal cancer || ||	TRUE	igd	NA	NA	NA	NA	NA	NA	NA	11227480	0.000666509	462933	3.7e-16	19	ukb-b-11268	Treatment/medication code: simvastatin || id:ukb-b-11268	TRUE	reported	igd	2	TRUE
359	rs2980888	C	T	C	T	-0.0078266	-9.48e-05	0.697764	0.697369	FALSE	FALSE	FALSE	ieu-b-4965	8	126507308	0.000304355	377673	0.760001	Colorectal cancer || id:ieu-b-4965	Colorectal cancer	Colorectal cancer || ||	TRUE	igd	NA	NA	NA	NA	NA	NA	NA	126507308	0.000712484	462933	4.5e-28	8	ukb-b-11268	Treatment/medication code: simvastatin || id:ukb-b-11268	TRUE	reported	igd	2	TRUE
360	rs3104415	C	A	C	A	0.00411264	-0.00016127	0.337975	0.337293	FALSE	FALSE	FALSE	ieu-b-4965	6	32582577	0.000295901	377673	0.59	Colorectal cancer || id:ieu-b-4965	Colorectal cancer	Colorectal cancer || ||	TRUE	igd	NA	NA	NA	NA	NA	NA	NA	32582577	0.000691773	462933	2.8e-09	6	ukb-b-11268	Treatment/medication code: simvastatin || id:ukb-b-11268	TRUE	reported	igd	2	TRUE
361	rs3127580	T	C	T	C	0.00530494	-0.000208713	0.155281	0.155291	FALSE	FALSE	FALSE	ieu-b-4965	6	160710851	0.000385902	377673	0.59	Colorectal cancer || id:ieu-b-4965	Colorectal cancer	Colorectal cancer || ||	TRUE	igd	NA	NA	NA	NA	NA	NA	NA	160710851	0.000902532	462933	4.2e-09	6	ukb-b-11268	Treatment/medication code: simvastatin || id:ukb-b-11268	TRUE	reported	igd	2	TRUE
362	rs34042070	G	C	G	C	0.00541634	0.00021703	0.188005	0.188232	FALSE	TRUE	FALSE	ieu-b-4965	16	72101525	0.000358861	377673	0.55	Colorectal cancer || id:ieu-b-4965	Colorectal cancer	Colorectal cancer || ||	TRUE	igd	NA	NA	NA	NA	NA	NA	NA	72101525	0.000840626	462933	1.2e-10	16	ukb-b-11268	Treatment/medication code: simvastatin || id:ukb-b-11268	TRUE	reported	igd	2	TRUE
363	rs35198068	C	T	C	T	0.00583448	0.000243295	0.291486	0.290804	FALSE	FALSE	FALSE	ieu-b-4965	10	114754784	0.000307838	377673	0.43	Colorectal cancer || id:ieu-b-4965	Colorectal cancer	Colorectal cancer || ||	TRUE	igd	NA	NA	NA	NA	NA	NA	NA	114754784	0.000720071	462933	5.4e-16	10	ukb-b-11268	Treatment/medication code: simvastatin || id:ukb-b-11268	TRUE	reported	igd	2	TRUE
364	rs4299376	T	G	T	G	-0.00679804	-0.000355194	0.676763	0.676544	FALSE	FALSE	FALSE	ieu-b-4965	2	44073881	0.000298507	377673	0.23	Colorectal cancer || id:ieu-b-4965	Colorectal cancer	Colorectal cancer || ||	TRUE	igd	TRUE	rs4299376	rs6544713	G	T	T	C	44072576	0.000699458	462933	2.5e-22	2	ukb-b-11268	Treatment/medication code: simvastatin || id:ukb-b-11268	TRUE	reported	igd	2	TRUE
365	rs4360309	T	C	T	C	0.003777	-0.000160758	0.486544	0.486301	FALSE	FALSE	FALSE	ieu-b-4965	8	126523523	0.00028459	377673	0.57	Colorectal cancer || id:ieu-b-4965	Colorectal cancer	Colorectal cancer || ||	TRUE	igd	NA	NA	NA	NA	NA	NA	NA	126523523	0.000666246	462933	1.4e-08	8	ukb-b-11268	Treatment/medication code: simvastatin || id:ukb-b-11268	TRUE	reported	igd	2	TRUE
366	rs57180587	T	A	T	A	0.0069055	6.38e-06	0.144965	0.145157	FALSE	TRUE	FALSE	ieu-b-4965	8	18269581	0.000396014	377673	0.99	Colorectal cancer || id:ieu-b-4965	Colorectal cancer	Colorectal cancer || ||	TRUE	igd	NA	NA	NA	NA	NA	NA	NA	18269581	0.000927663	462933	9.8e-14	8	ukb-b-11268	Treatment/medication code: simvastatin || id:ukb-b-11268	TRUE	reported	igd	2	TRUE
367	rs58542926	T	C	T	C	-0.00835893	-0.000103962	0.074649	0.074451	FALSE	FALSE	FALSE	ieu-b-4965	19	19379549	0.000533114	377673	0.85	Colorectal cancer || id:ieu-b-4965	Colorectal cancer	Colorectal cancer || ||	TRUE	igd	NA	NA	NA	NA	NA	NA	NA	19379549	0.00124536	462933	1.9e-11	19	ukb-b-11268	Treatment/medication code: simvastatin || id:ukb-b-11268	TRUE	reported	igd	2	TRUE
368	rs635634	T	C	T	C	0.00637563	-0.000206035	0.184481	0.184202	FALSE	FALSE	FALSE	ieu-b-4965	9	136155000	0.000361264	377673	0.57	Colorectal cancer || id:ieu-b-4965	Colorectal cancer	Colorectal cancer || ||	TRUE	igd	NA	NA	NA	NA	NA	NA	NA	136155000	0.000845081	462933	4.5e-14	9	ukb-b-11268	Treatment/medication code: simvastatin || id:ukb-b-11268	TRUE	reported	igd	2	TRUE
369	rs645040	T	G	T	G	0.00465077	-0.000177098	0.773061	0.772957	FALSE	FALSE	FALSE	ieu-b-4965	3	135926622	0.000333339	377673	0.6	Colorectal cancer || id:ieu-b-4965	Colorectal cancer	Colorectal cancer || ||	TRUE	igd	NA	NA	NA	NA	NA	NA	NA	135926622	0.000780483	462933	2.5e-09	3	ukb-b-11268	Treatment/medication code: simvastatin || id:ukb-b-11268	TRUE	reported	igd	2	TRUE
370	rs693668	A	G	A	G	0.00412709	-7e-05	0.648548	0.64869	FALSE	FALSE	FALSE	ieu-b-4965	1	55521109	0.000293189	377673	0.81	Colorectal cancer || id:ieu-b-4965	Colorectal cancer	Colorectal cancer || ||	TRUE	igd	NA	NA	NA	NA	NA	NA	NA	55521109	0.000685971	462933	1.8e-09	1	ukb-b-11268	Treatment/medication code: simvastatin || id:ukb-b-11268	TRUE	reported	igd	2	TRUE
371	rs7412	T	C	T	C	-0.0257363	-0.000956579	0.080152	0.080075	FALSE	FALSE	FALSE	ieu-b-4965	19	45412079	0.000515112	377673	0.0629999	Colorectal cancer || id:ieu-b-4965	Colorectal cancer	Colorectal cancer || ||	TRUE	igd	NA	NA	NA	NA	NA	NA	NA	45412079	0.00120546	462933	3.9e-101	19	ukb-b-11268	Treatment/medication code: simvastatin || id:ukb-b-11268	TRUE	reported	igd	2	TRUE
372	rs74617384	T	A	T	A	0.0111719	-0.000605889	0.078767	0.078843	FALSE	TRUE	FALSE	ieu-b-4965	6	160997118	0.000519066	377673	0.24	Colorectal cancer || id:ieu-b-4965	Colorectal cancer	Colorectal cancer || ||	TRUE	igd	NA	NA	NA	NA	NA	NA	NA	160997118	0.00121417	462933	3.5e-20	6	ukb-b-11268	Treatment/medication code: simvastatin || id:ukb-b-11268	TRUE	reported	igd	2	TRUE
373	rs7513688	A	G	A	G	0.00382049	0.00021245	0.359985	0.359852	FALSE	FALSE	FALSE	ieu-b-4965	1	6652745	0.00029246	377673	0.47	Colorectal cancer || id:ieu-b-4965	Colorectal cancer	Colorectal cancer || ||	TRUE	igd	NA	NA	NA	NA	NA	NA	NA	6652745	0.000684108	462933	2.3e-08	1	ukb-b-11268	Treatment/medication code: simvastatin || id:ukb-b-11268	TRUE	reported	igd	2	TRUE
374	rs79598313	T	C	T	C	0.0124851	-0.000390971	0.02337	0.023305	FALSE	FALSE	FALSE	ieu-b-4965	1	27284913	0.000927349	377673	0.67	Colorectal cancer || id:ieu-b-4965	Colorectal cancer	Colorectal cancer || ||	TRUE	igd	NA	NA	NA	NA	NA	NA	NA	27284913	0.00216735	462933	8.4e-09	1	ukb-b-11268	Treatment/medication code: simvastatin || id:ukb-b-11268	TRUE	reported	igd	2	TRUE
375	rs8126001	T	C	T	C	-0.00362569	0.000643577	0.489521	0.489699	FALSE	FALSE	FALSE	ieu-b-4965	20	62711459	0.00028043	377673	0.0219999	Colorectal cancer || id:ieu-b-4965	Colorectal cancer	Colorectal cancer || ||	TRUE	igd	NA	NA	NA	NA	NA	NA	NA	62711459	0.000656597	462933	3.4e-08	20	ukb-b-11268	Treatment/medication code: simvastatin || id:ukb-b-11268	TRUE	reported	igd	2	TRUE
376	rs9368222	A	C	A	C	0.00456035	-5.63e-05	0.26245	0.262641	FALSE	FALSE	FALSE	ieu-b-4965	6	20686996	0.00031759	377673	0.86	Colorectal cancer || id:ieu-b-4965	Colorectal cancer	Colorectal cancer || ||	TRUE	igd	NA	NA	NA	NA	NA	NA	NA	20686996	0.000743334	462933	8.5e-10	6	ukb-b-11268	Treatment/medication code: simvastatin || id:ukb-b-11268	TRUE	reported	igd	2	TRUE
377	rs964184	C	G	C	G	-0.0110507	-0.000496785	0.866372	0.866084	FALSE	TRUE	FALSE	ieu-b-4965	11	116648917	0.000410426	377673	0.23	Colorectal cancer || id:ieu-b-4965	Colorectal cancer	Colorectal cancer || ||	TRUE	igd	NA	NA	NA	NA	NA	NA	NA	116648917	0.000961124	462933	1.4e-30	11	ukb-b-11268	Treatment/medication code: simvastatin || id:ukb-b-11268	TRUE	reported	igd	2	TRUE
378	rs10410835	C	T	C	T	0.00445871	-0.000466583	0.523496	0.52347	FALSE	FALSE	FALSE	ieu-b-4969	19	45358353	0.000232603	375767	0.0449997	Melanoma skin cancer || id:ieu-b-4969	Melanoma skin cancer	Melanoma skin cancer || ||	TRUE	igd	NA	NA	NA	NA	NA	NA	NA	45358353	0.000663586	462933	1.8e-11	19	ukb-b-11268	Treatment/medication code: simvastatin || id:ukb-b-11268	TRUE	reported	igd	2	TRUE
379	rs1081105	C	A	C	A	0.0134163	0.000794568	0.027676	0.027645	FALSE	FALSE	FALSE	ieu-b-4969	19	45412955	0.000700712	375767	0.26	Melanoma skin cancer || id:ieu-b-4969	Melanoma skin cancer	Melanoma skin cancer || ||	TRUE	igd	NA	NA	NA	NA	NA	NA	NA	45412955	0.00199809	462933	1.9e-11	19	ukb-b-11268	Treatment/medication code: simvastatin || id:ukb-b-11268	TRUE	reported	igd	2	TRUE
380	rs10857147	T	A	T	A	0.00447243	-0.000323474	0.289996	0.291302	FALSE	TRUE	FALSE	ieu-b-4969	4	81182554	0.000252771	375767	0.2	Melanoma skin cancer || id:ieu-b-4969	Melanoma skin cancer	Melanoma skin cancer || ||	TRUE	igd	TRUE	rs10857147	rs12509595	T	A	C	T	81181072	0.000723471	462933	6.3e-10	4	ukb-b-11268	Treatment/medication code: simvastatin || id:ukb-b-11268	TRUE	reported	igd	2	TRUE
381	rs112552009	G	T	G	T	-0.0151591	-0.000281772	0.11842	0.118372	FALSE	FALSE	FALSE	ieu-b-4969	19	11193091	0.000355241	375767	0.43	Melanoma skin cancer || id:ieu-b-4969	Melanoma skin cancer	Melanoma skin cancer || ||	TRUE	igd	NA	NA	NA	NA	NA	NA	NA	11193091	0.0010128	462933	1.2e-50	19	ukb-b-11268	Treatment/medication code: simvastatin || id:ukb-b-11268	TRUE	reported	igd	2	TRUE
382	rs11570891	T	C	T	C	-0.00648241	-0.000262424	0.106653	0.106541	FALSE	FALSE	FALSE	ieu-b-4969	8	19823674	0.000371862	375767	0.48	Melanoma skin cancer || id:ieu-b-4969	Melanoma skin cancer	Melanoma skin cancer || ||	TRUE	igd	TRUE	rs11570891	rs1803924	T	C	T	C	19822810	0.00105992	462933	9.6e-10	8	ukb-b-11268	Treatment/medication code: simvastatin || id:ukb-b-11268	TRUE	reported	igd	2	TRUE
383	rs11591147	T	G	T	G	-0.0297996	0.000372303	0.017452	0.017427	FALSE	FALSE	FALSE	ieu-b-4969	1	55505647	0.000876171	375767	0.67	Melanoma skin cancer || id:ieu-b-4969	Melanoma skin cancer	Melanoma skin cancer || ||	TRUE	igd	NA	NA	NA	NA	NA	NA	NA	55505647	0.00249708	462933	7.9e-33	1	ukb-b-11268	Treatment/medication code: simvastatin || id:ukb-b-11268	TRUE	reported	igd	2	TRUE
384	rs11601507	A	C	A	C	0.007686	0.000462183	0.069473	0.069563	FALSE	FALSE	FALSE	ieu-b-4969	11	5701074	0.000445531	375767	0.3	Melanoma skin cancer || id:ieu-b-4969	Melanoma skin cancer	Melanoma skin cancer || ||	TRUE	igd	NA	NA	NA	NA	NA	NA	NA	5701074	0.00127059	462933	1.5e-09	11	ukb-b-11268	Treatment/medication code: simvastatin || id:ukb-b-11268	TRUE	reported	igd	2	TRUE
385	rs117733303	G	A	G	A	0.0160565	0.00101767	0.01841	0.018461	FALSE	FALSE	FALSE	ieu-b-4969	6	160922870	0.000851867	375767	0.23	Melanoma skin cancer || id:ieu-b-4969	Melanoma skin cancer	Melanoma skin cancer || ||	TRUE	igd	NA	NA	NA	NA	NA	NA	NA	160922870	0.00243107	462933	4e-11	6	ukb-b-11268	Treatment/medication code: simvastatin || id:ukb-b-11268	TRUE	reported	igd	2	TRUE
386	rs1260326	C	T	C	T	-0.00391959	-0.000184305	0.604288	0.603915	FALSE	FALSE	FALSE	ieu-b-4969	2	27730940	0.000234366	375767	0.43	Melanoma skin cancer || id:ieu-b-4969	Melanoma skin cancer	Melanoma skin cancer || ||	TRUE	igd	NA	NA	NA	NA	NA	NA	NA	27730940	0.000668235	462933	4.5e-09	2	ukb-b-11268	Treatment/medication code: simvastatin || id:ukb-b-11268	TRUE	reported	igd	2	TRUE
387	rs12740374	T	G	T	G	-0.0118904	0.000171223	0.221164	0.221025	FALSE	FALSE	FALSE	ieu-b-4969	1	109817590	0.000276271	375767	0.54	Melanoma skin cancer || id:ieu-b-4969	Melanoma skin cancer	Melanoma skin cancer || ||	TRUE	igd	NA	NA	NA	NA	NA	NA	NA	109817590	0.000787483	462933	1.6e-51	1	ukb-b-11268	Treatment/medication code: simvastatin || id:ukb-b-11268	TRUE	reported	igd	2	TRUE
388	rs12916	C	T	C	T	0.00500817	8.11e-05	0.400551	0.400055	FALSE	FALSE	FALSE	ieu-b-4969	5	74656539	0.000234178	375767	0.73	Melanoma skin cancer || id:ieu-b-4969	Melanoma skin cancer	Melanoma skin cancer || ||	TRUE	igd	NA	NA	NA	NA	NA	NA	NA	74656539	0.000667588	462933	6.3e-14	5	ukb-b-11268	Treatment/medication code: simvastatin || id:ukb-b-11268	TRUE	reported	igd	2	TRUE
389	rs13167071	C	G	C	G	0.00389746	0.000286103	0.638339	0.638227	FALSE	TRUE	FALSE	ieu-b-4969	5	156373637	0.000239212	375767	0.23	Melanoma skin cancer || id:ieu-b-4969	Melanoma skin cancer	Melanoma skin cancer || ||	TRUE	igd	NA	NA	NA	NA	NA	NA	NA	156373637	0.000682569	462933	1.1e-08	5	ukb-b-11268	Treatment/medication code: simvastatin || id:ukb-b-11268	TRUE	reported	igd	2	TRUE
390	rs1367117	A	G	A	G	0.00810706	-6.62e-05	0.335113	0.335213	FALSE	FALSE	FALSE	ieu-b-4969	2	21263900	0.000242634	375767	0.79	Melanoma skin cancer || id:ieu-b-4969	Melanoma skin cancer	Melanoma skin cancer || ||	TRUE	igd	NA	NA	NA	NA	NA	NA	NA	21263900	0.000692137	462933	1.1e-31	2	ukb-b-11268	Treatment/medication code: simvastatin || id:ukb-b-11268	TRUE	reported	igd	2	TRUE
391	rs1421085	C	T	C	T	0.00495617	-1.82e-05	0.403451	0.404014	FALSE	FALSE	FALSE	ieu-b-4969	16	53800954	0.000233705	375767	0.94	Melanoma skin cancer || id:ieu-b-4969	Melanoma skin cancer	Melanoma skin cancer || ||	TRUE	igd	NA	NA	NA	NA	NA	NA	NA	53800954	0.000666716	462933	1.1e-13	16	ukb-b-11268	Treatment/medication code: simvastatin || id:ukb-b-11268	TRUE	reported	igd	2	TRUE
392	rs1831733	C	T	C	T	0.00507061	-0.000103347	0.478276	0.479537	FALSE	FALSE	FALSE	ieu-b-4969	9	22076071	0.00023049	375767	0.649999	Melanoma skin cancer || id:ieu-b-4969	Melanoma skin cancer	Melanoma skin cancer || ||	TRUE	igd	NA	NA	NA	NA	NA	NA	NA	22076071	0.000657246	462933	1.2e-14	9	ukb-b-11268	Treatment/medication code: simvastatin || id:ukb-b-11268	TRUE	reported	igd	2	TRUE
393	rs2207132	A	G	A	G	0.0131506	-0.000302837	0.033352	0.033494	FALSE	FALSE	FALSE	ieu-b-4969	20	39142516	0.000637257	375767	0.630001	Melanoma skin cancer || id:ieu-b-4969	Melanoma skin cancer	Melanoma skin cancer || ||	TRUE	igd	NA	NA	NA	NA	NA	NA	NA	39142516	0.0018204	462933	5e-13	20	ukb-b-11268	Treatment/medication code: simvastatin || id:ukb-b-11268	TRUE	reported	igd	2	TRUE
394	rs2618567	T	G	T	G	-0.00407181	-0.000268568	0.65858	0.658544	FALSE	FALSE	FALSE	ieu-b-4969	20	17844492	0.0002419	375767	0.27	Melanoma skin cancer || id:ieu-b-4969	Melanoma skin cancer	Melanoma skin cancer || ||	TRUE	igd	NA	NA	NA	NA	NA	NA	NA	17844492	0.000690085	462933	3.6e-09	20	ukb-b-11268	Treatment/medication code: simvastatin || id:ukb-b-11268	TRUE	reported	igd	2	TRUE
395	rs2673134	G	A	G	A	0.00425207	-2.25e-05	0.63627	0.636092	FALSE	FALSE	FALSE	ieu-b-4969	2	227145757	0.00023832	375767	0.92	Melanoma skin cancer || id:ieu-b-4969	Melanoma skin cancer	Melanoma skin cancer || ||	TRUE	igd	NA	NA	NA	NA	NA	NA	NA	227145757	0.000679671	462933	3.9e-10	2	ukb-b-11268	Treatment/medication code: simvastatin || id:ukb-b-11268	TRUE	reported	igd	2	TRUE
396	rs2737231	G	A	G	A	-0.00394217	-0.000135878	0.303083	0.30318	FALSE	FALSE	FALSE	ieu-b-4969	8	116650219	0.000250253	375767	0.59	Melanoma skin cancer || id:ieu-b-4969	Melanoma skin cancer	Melanoma skin cancer || ||	TRUE	igd	NA	NA	NA	NA	NA	NA	NA	116650219	0.00071389	462933	3.3e-08	8	ukb-b-11268	Treatment/medication code: simvastatin || id:ukb-b-11268	TRUE	reported	igd	2	TRUE
397	rs2738447	C	A	C	A	0.00543093	0.000115135	0.592532	0.592492	FALSE	FALSE	FALSE	ieu-b-4969	19	11227480	0.000233747	375767	0.62	Melanoma skin cancer || id:ieu-b-4969	Melanoma skin cancer	Melanoma skin cancer || ||	TRUE	igd	NA	NA	NA	NA	NA	NA	NA	11227480	0.000666509	462933	3.7e-16	19	ukb-b-11268	Treatment/medication code: simvastatin || id:ukb-b-11268	TRUE	reported	igd	2	TRUE
398	rs2980888	C	T	C	T	-0.0078266	0.00029933	0.697764	0.697459	FALSE	FALSE	FALSE	ieu-b-4969	8	126507308	0.000249885	375767	0.23	Melanoma skin cancer || id:ieu-b-4969	Melanoma skin cancer	Melanoma skin cancer || ||	TRUE	igd	NA	NA	NA	NA	NA	NA	NA	126507308	0.000712484	462933	4.5e-28	8	ukb-b-11268	Treatment/medication code: simvastatin || id:ukb-b-11268	TRUE	reported	igd	2	TRUE
399	rs3104415	C	A	C	A	0.00411264	-0.000161465	0.337975	0.337296	FALSE	FALSE	FALSE	ieu-b-4969	6	32582577	0.000242844	375767	0.51	Melanoma skin cancer || id:ieu-b-4969	Melanoma skin cancer	Melanoma skin cancer || ||	TRUE	igd	NA	NA	NA	NA	NA	NA	NA	32582577	0.000691773	462933	2.8e-09	6	ukb-b-11268	Treatment/medication code: simvastatin || id:ukb-b-11268	TRUE	reported	igd	2	TRUE
400	rs3127580	T	C	T	C	0.00530494	-0.000179153	0.155281	0.155294	FALSE	FALSE	FALSE	ieu-b-4969	6	160710851	0.000316635	375767	0.57	Melanoma skin cancer || id:ieu-b-4969	Melanoma skin cancer	Melanoma skin cancer || ||	TRUE	igd	NA	NA	NA	NA	NA	NA	NA	160710851	0.000902532	462933	4.2e-09	6	ukb-b-11268	Treatment/medication code: simvastatin || id:ukb-b-11268	TRUE	reported	igd	2	TRUE
401	rs34042070	G	C	G	C	0.00541634	0.000184267	0.188005	0.188231	FALSE	TRUE	FALSE	ieu-b-4969	16	72101525	0.000294514	375767	0.53	Melanoma skin cancer || id:ieu-b-4969	Melanoma skin cancer	Melanoma skin cancer || ||	TRUE	igd	NA	NA	NA	NA	NA	NA	NA	72101525	0.000840626	462933	1.2e-10	16	ukb-b-11268	Treatment/medication code: simvastatin || id:ukb-b-11268	TRUE	reported	igd	2	TRUE
402	rs35198068	C	T	C	T	0.00583448	-0.00018323	0.291486	0.290713	FALSE	FALSE	FALSE	ieu-b-4969	10	114754784	0.000252675	375767	0.47	Melanoma skin cancer || id:ieu-b-4969	Melanoma skin cancer	Melanoma skin cancer || ||	TRUE	igd	NA	NA	NA	NA	NA	NA	NA	114754784	0.000720071	462933	5.4e-16	10	ukb-b-11268	Treatment/medication code: simvastatin || id:ukb-b-11268	TRUE	reported	igd	2	TRUE
403	rs4299376	T	G	T	G	-0.00679804	0.00026039	0.676763	0.676687	FALSE	FALSE	FALSE	ieu-b-4969	2	44073881	0.000245009	375767	0.29	Melanoma skin cancer || id:ieu-b-4969	Melanoma skin cancer	Melanoma skin cancer || ||	TRUE	igd	TRUE	rs4299376	rs6544713	G	T	T	C	44072576	0.000699458	462933	2.5e-22	2	ukb-b-11268	Treatment/medication code: simvastatin || id:ukb-b-11268	TRUE	reported	igd	2	TRUE
404	rs4360309	T	C	T	C	0.003777	0.000664604	0.486544	0.486512	FALSE	FALSE	FALSE	ieu-b-4969	8	126523523	0.0002336	375767	0.00439997	Melanoma skin cancer || id:ieu-b-4969	Melanoma skin cancer	Melanoma skin cancer || ||	TRUE	igd	NA	NA	NA	NA	NA	NA	NA	126523523	0.000666246	462933	1.4e-08	8	ukb-b-11268	Treatment/medication code: simvastatin || id:ukb-b-11268	TRUE	reported	igd	2	TRUE
405	rs57180587	T	A	T	A	0.0069055	8.26e-05	0.144965	0.145168	FALSE	TRUE	FALSE	ieu-b-4969	8	18269581	0.000325074	375767	0.8	Melanoma skin cancer || id:ieu-b-4969	Melanoma skin cancer	Melanoma skin cancer || ||	TRUE	igd	NA	NA	NA	NA	NA	NA	NA	18269581	0.000927663	462933	9.8e-14	8	ukb-b-11268	Treatment/medication code: simvastatin || id:ukb-b-11268	TRUE	reported	igd	2	TRUE
406	rs58542926	T	C	T	C	-0.00835893	3.26e-05	0.074649	0.074464	FALSE	FALSE	FALSE	ieu-b-4969	19	19379549	0.000437429	375767	0.94	Melanoma skin cancer || id:ieu-b-4969	Melanoma skin cancer	Melanoma skin cancer || ||	TRUE	igd	NA	NA	NA	NA	NA	NA	NA	19379549	0.00124536	462933	1.9e-11	19	ukb-b-11268	Treatment/medication code: simvastatin || id:ukb-b-11268	TRUE	reported	igd	2	TRUE
407	rs635634	T	C	T	C	0.00637563	0.000241384	0.184481	0.184286	FALSE	FALSE	FALSE	ieu-b-4969	9	136155000	0.000296381	375767	0.42	Melanoma skin cancer || id:ieu-b-4969	Melanoma skin cancer	Melanoma skin cancer || ||	TRUE	igd	NA	NA	NA	NA	NA	NA	NA	136155000	0.000845081	462933	4.5e-14	9	ukb-b-11268	Treatment/medication code: simvastatin || id:ukb-b-11268	TRUE	reported	igd	2	TRUE
408	rs645040	T	G	T	G	0.00465077	0.000272908	0.773061	0.77304	FALSE	FALSE	FALSE	ieu-b-4969	3	135926622	0.000273615	375767	0.32	Melanoma skin cancer || id:ieu-b-4969	Melanoma skin cancer	Melanoma skin cancer || ||	TRUE	igd	NA	NA	NA	NA	NA	NA	NA	135926622	0.000780483	462933	2.5e-09	3	ukb-b-11268	Treatment/medication code: simvastatin || id:ukb-b-11268	TRUE	reported	igd	2	TRUE
409	rs693668	A	G	A	G	0.00412709	-0.000269057	0.648548	0.64864	FALSE	FALSE	FALSE	ieu-b-4969	1	55521109	0.00024063	375767	0.26	Melanoma skin cancer || id:ieu-b-4969	Melanoma skin cancer	Melanoma skin cancer || ||	TRUE	igd	NA	NA	NA	NA	NA	NA	NA	55521109	0.000685971	462933	1.8e-09	1	ukb-b-11268	Treatment/medication code: simvastatin || id:ukb-b-11268	TRUE	reported	igd	2	TRUE
410	rs7412	T	C	T	C	-0.0257363	0.000149588	0.080152	0.080159	FALSE	FALSE	FALSE	ieu-b-4969	19	45412079	0.000422437	375767	0.719999	Melanoma skin cancer || id:ieu-b-4969	Melanoma skin cancer	Melanoma skin cancer || ||	TRUE	igd	NA	NA	NA	NA	NA	NA	NA	45412079	0.00120546	462933	3.9e-101	19	ukb-b-11268	Treatment/medication code: simvastatin || id:ukb-b-11268	TRUE	reported	igd	2	TRUE
411	rs74617384	T	A	T	A	0.0111719	-0.000289426	0.078767	0.078865	FALSE	TRUE	FALSE	ieu-b-4969	6	160997118	0.000425906	375767	0.5	Melanoma skin cancer || id:ieu-b-4969	Melanoma skin cancer	Melanoma skin cancer || ||	TRUE	igd	NA	NA	NA	NA	NA	NA	NA	160997118	0.00121417	462933	3.5e-20	6	ukb-b-11268	Treatment/medication code: simvastatin || id:ukb-b-11268	TRUE	reported	igd	2	TRUE
412	rs7513688	A	G	A	G	0.00382049	0.00025461	0.359985	0.359862	FALSE	FALSE	FALSE	ieu-b-4969	1	6652745	0.000240057	375767	0.29	Melanoma skin cancer || id:ieu-b-4969	Melanoma skin cancer	Melanoma skin cancer || ||	TRUE	igd	NA	NA	NA	NA	NA	NA	NA	6652745	0.000684108	462933	2.3e-08	1	ukb-b-11268	Treatment/medication code: simvastatin || id:ukb-b-11268	TRUE	reported	igd	2	TRUE
413	rs79598313	T	C	T	C	0.0124851	-0.000340934	0.02337	0.023308	FALSE	FALSE	FALSE	ieu-b-4969	1	27284913	0.000761006	375767	0.649999	Melanoma skin cancer || id:ieu-b-4969	Melanoma skin cancer	Melanoma skin cancer || ||	TRUE	igd	NA	NA	NA	NA	NA	NA	NA	27284913	0.00216735	462933	8.4e-09	1	ukb-b-11268	Treatment/medication code: simvastatin || id:ukb-b-11268	TRUE	reported	igd	2	TRUE
414	rs8126001	T	C	T	C	-0.00362569	-0.00039756	0.489521	0.489436	FALSE	FALSE	FALSE	ieu-b-4969	20	62711459	0.000230167	375767	0.0840001	Melanoma skin cancer || id:ieu-b-4969	Melanoma skin cancer	Melanoma skin cancer || ||	TRUE	igd	NA	NA	NA	NA	NA	NA	NA	62711459	0.000656597	462933	3.4e-08	20	ukb-b-11268	Treatment/medication code: simvastatin || id:ukb-b-11268	TRUE	reported	igd	2	TRUE
415	rs9368222	A	C	A	C	0.00456035	0.000140329	0.26245	0.262683	FALSE	FALSE	FALSE	ieu-b-4969	6	20686996	0.000260631	375767	0.59	Melanoma skin cancer || id:ieu-b-4969	Melanoma skin cancer	Melanoma skin cancer || ||	TRUE	igd	NA	NA	NA	NA	NA	NA	NA	20686996	0.000743334	462933	8.5e-10	6	ukb-b-11268	Treatment/medication code: simvastatin || id:ukb-b-11268	TRUE	reported	igd	2	TRUE
416	rs964184	C	G	C	G	-0.0110507	5.16e-05	0.866372	0.86614	FALSE	TRUE	FALSE	ieu-b-4969	11	116648917	0.000336873	375767	0.88	Melanoma skin cancer || id:ieu-b-4969	Melanoma skin cancer	Melanoma skin cancer || ||	TRUE	igd	NA	NA	NA	NA	NA	NA	NA	116648917	0.000961124	462933	1.4e-30	11	ukb-b-11268	Treatment/medication code: simvastatin || id:ukb-b-11268	TRUE	reported	igd	2	TRUE
417	rs10410835	C	T	C	T	0.00445871	-0.005	0.523496	0.5208	FALSE	FALSE	FALSE	ieu-b-85	19	45358353	0.0087	140254	0.564901	Prostate cancer || id:ieu-b-85	Prostate cancer	Prostate cancer || ||	TRUE	igd	NA	NA	NA	NA	NA	NA	NA	45358353	0.000663586	462933	1.8e-11	19	ukb-b-11268	Treatment/medication code: simvastatin || id:ukb-b-11268	TRUE	reported	igd	2	TRUE
418	rs1081105	C	A	C	A	0.0134163	0.004	0.027676	0.0248	FALSE	FALSE	FALSE	ieu-b-85	19	45412955	0.0274	140254	0.8835	Prostate cancer || id:ieu-b-85	Prostate cancer	Prostate cancer || ||	TRUE	igd	NA	NA	NA	NA	NA	NA	NA	45412955	0.00199809	462933	1.9e-11	19	ukb-b-11268	Treatment/medication code: simvastatin || id:ukb-b-11268	TRUE	reported	igd	2	TRUE
419	rs10857147	T	A	T	A	0.00447243	-0.0014	0.289996	0.2978	FALSE	TRUE	FALSE	ieu-b-85	4	81182554	0.0096	140254	0.8863	Prostate cancer || id:ieu-b-85	Prostate cancer	Prostate cancer || ||	TRUE	igd	TRUE	rs10857147	rs12509595	T	A	C	T	81181072	0.000723471	462933	6.3e-10	4	ukb-b-11268	Treatment/medication code: simvastatin || id:ukb-b-11268	TRUE	reported	igd	2	TRUE
420	rs112552009	G	T	G	T	-0.0151591	0.0109	0.11842	0.1127	FALSE	FALSE	FALSE	ieu-b-85	19	11193091	0.0132	140254	0.4069	Prostate cancer || id:ieu-b-85	Prostate cancer	Prostate cancer || ||	TRUE	igd	NA	NA	NA	NA	NA	NA	NA	11193091	0.0010128	462933	1.2e-50	19	ukb-b-11268	Treatment/medication code: simvastatin || id:ukb-b-11268	TRUE	reported	igd	2	TRUE
421	rs11570891	T	C	T	C	-0.00648241	0.0056	0.106653	0.1061	FALSE	FALSE	FALSE	ieu-b-85	8	19823674	0.0131	140254	0.6665	Prostate cancer || id:ieu-b-85	Prostate cancer	Prostate cancer || ||	TRUE	igd	TRUE	rs11570891	rs1803924	T	C	T	C	19822810	0.00105992	462933	9.6e-10	8	ukb-b-11268	Treatment/medication code: simvastatin || id:ukb-b-11268	TRUE	reported	igd	2	TRUE
422	rs11591147	T	G	T	G	-0.0297996	-0.0561	0.017452	0.0191	FALSE	FALSE	FALSE	ieu-b-85	1	55505647	0.0322	140254	0.0810905	Prostate cancer || id:ieu-b-85	Prostate cancer	Prostate cancer || ||	TRUE	igd	NA	NA	NA	NA	NA	NA	NA	55505647	0.00249708	462933	7.9e-33	1	ukb-b-11268	Treatment/medication code: simvastatin || id:ukb-b-11268	TRUE	reported	igd	2	TRUE
423	rs11601507	A	C	A	C	0.007686	-0.0679	0.069473	0.0704	FALSE	FALSE	FALSE	ieu-b-85	11	5701074	0.017	140254	6.35e-05	Prostate cancer || id:ieu-b-85	Prostate cancer	Prostate cancer || ||	TRUE	igd	NA	NA	NA	NA	NA	NA	NA	5701074	0.00127059	462933	1.5e-09	11	ukb-b-11268	Treatment/medication code: simvastatin || id:ukb-b-11268	TRUE	reported	igd	2	TRUE
424	rs117733303	G	A	G	A	0.0160565	0.0132	0.01841	0.0161	FALSE	FALSE	FALSE	ieu-b-85	6	160922870	0.0317	140254	0.6766	Prostate cancer || id:ieu-b-85	Prostate cancer	Prostate cancer || ||	TRUE	igd	NA	NA	NA	NA	NA	NA	NA	160922870	0.00243107	462933	4e-11	6	ukb-b-11268	Treatment/medication code: simvastatin || id:ukb-b-11268	TRUE	reported	igd	2	TRUE
425	rs1260326	C	T	C	T	-0.00391959	-0.0222	0.604288	0.6056	FALSE	FALSE	FALSE	ieu-b-85	2	27730940	0.0082	140254	0.00657007	Prostate cancer || id:ieu-b-85	Prostate cancer	Prostate cancer || ||	TRUE	igd	NA	NA	NA	NA	NA	NA	NA	27730940	0.000668235	462933	4.5e-09	2	ukb-b-11268	Treatment/medication code: simvastatin || id:ukb-b-11268	TRUE	reported	igd	2	TRUE
426	rs12740374	T	G	T	G	-0.0118904	-0.0085	0.221164	0.2212	FALSE	FALSE	FALSE	ieu-b-85	1	109817590	0.0097	140254	0.3829	Prostate cancer || id:ieu-b-85	Prostate cancer	Prostate cancer || ||	TRUE	igd	NA	NA	NA	NA	NA	NA	NA	109817590	0.000787483	462933	1.6e-51	1	ukb-b-11268	Treatment/medication code: simvastatin || id:ukb-b-11268	TRUE	reported	igd	2	TRUE
427	rs12916	C	T	C	T	0.00500817	0.0136	0.400551	0.4109	FALSE	FALSE	FALSE	ieu-b-85	5	74656539	0.0081	140254	0.0913798	Prostate cancer || id:ieu-b-85	Prostate cancer	Prostate cancer || ||	TRUE	igd	NA	NA	NA	NA	NA	NA	NA	74656539	0.000667588	462933	6.3e-14	5	ukb-b-11268	Treatment/medication code: simvastatin || id:ukb-b-11268	TRUE	reported	igd	2	TRUE
428	rs13167071	C	G	C	G	0.00389746	-0.0015	0.638339	0.6581	FALSE	TRUE	FALSE	ieu-b-85	5	156373637	0.0089	140254	0.8656	Prostate cancer || id:ieu-b-85	Prostate cancer	Prostate cancer || ||	TRUE	igd	NA	NA	NA	NA	NA	NA	NA	156373637	0.000682569	462933	1.1e-08	5	ukb-b-11268	Treatment/medication code: simvastatin || id:ukb-b-11268	TRUE	reported	igd	2	TRUE
429	rs1367117	A	G	A	G	0.00810706	-0.0137	0.335113	0.3147	FALSE	FALSE	FALSE	ieu-b-85	2	21263900	0.0087	140254	0.1142	Prostate cancer || id:ieu-b-85	Prostate cancer	Prostate cancer || ||	TRUE	igd	NA	NA	NA	NA	NA	NA	NA	21263900	0.000692137	462933	1.1e-31	2	ukb-b-11268	Treatment/medication code: simvastatin || id:ukb-b-11268	TRUE	reported	igd	2	TRUE
430	rs1421085	C	T	C	T	0.00495617	-0.0157	0.403451	0.4132	FALSE	FALSE	FALSE	ieu-b-85	16	53800954	0.0082	140254	0.0551201	Prostate cancer || id:ieu-b-85	Prostate cancer	Prostate cancer || ||	TRUE	igd	NA	NA	NA	NA	NA	NA	NA	53800954	0.000666716	462933	1.1e-13	16	ukb-b-11268	Treatment/medication code: simvastatin || id:ukb-b-11268	TRUE	reported	igd	2	TRUE
431	rs1831733	C	T	C	T	0.00507061	0.0051	0.478276	0.4582	FALSE	FALSE	FALSE	ieu-b-85	9	22076071	0.008	140254	0.5248	Prostate cancer || id:ieu-b-85	Prostate cancer	Prostate cancer || ||	TRUE	igd	NA	NA	NA	NA	NA	NA	NA	22076071	0.000657246	462933	1.2e-14	9	ukb-b-11268	Treatment/medication code: simvastatin || id:ukb-b-11268	TRUE	reported	igd	2	TRUE
432	rs2207132	A	G	A	G	0.0131506	0.0572	0.033352	0.0391	FALSE	FALSE	FALSE	ieu-b-85	20	39142516	0.0248	140254	0.0212501	Prostate cancer || id:ieu-b-85	Prostate cancer	Prostate cancer || ||	TRUE	igd	NA	NA	NA	NA	NA	NA	NA	39142516	0.0018204	462933	5e-13	20	ukb-b-11268	Treatment/medication code: simvastatin || id:ukb-b-11268	TRUE	reported	igd	2	TRUE
433	rs2618567	T	G	T	G	-0.00407181	0.0114	0.65858	0.6482	FALSE	FALSE	FALSE	ieu-b-85	20	17844492	0.0094	140254	0.2237	Prostate cancer || id:ieu-b-85	Prostate cancer	Prostate cancer || ||	TRUE	igd	NA	NA	NA	NA	NA	NA	NA	17844492	0.000690085	462933	3.6e-09	20	ukb-b-11268	Treatment/medication code: simvastatin || id:ukb-b-11268	TRUE	reported	igd	2	TRUE
434	rs2673134	G	A	G	A	0.00425207	0.0096	0.63627	0.6304	FALSE	FALSE	FALSE	ieu-b-85	2	227145757	0.0085	140254	0.2586	Prostate cancer || id:ieu-b-85	Prostate cancer	Prostate cancer || ||	TRUE	igd	NA	NA	NA	NA	NA	NA	NA	227145757	0.000679671	462933	3.9e-10	2	ukb-b-11268	Treatment/medication code: simvastatin || id:ukb-b-11268	TRUE	reported	igd	2	TRUE
435	rs2737231	G	A	G	A	-0.00394217	-0.0328	0.303083	0.3077	FALSE	FALSE	FALSE	ieu-b-85	8	116650219	0.0087	140254	0.0001737	Prostate cancer || id:ieu-b-85	Prostate cancer	Prostate cancer || ||	TRUE	igd	NA	NA	NA	NA	NA	NA	NA	116650219	0.00071389	462933	3.3e-08	8	ukb-b-11268	Treatment/medication code: simvastatin || id:ukb-b-11268	TRUE	reported	igd	2	TRUE
436	rs2738447	C	A	C	A	0.00543093	-0.0149	0.592532	0.5878	FALSE	FALSE	FALSE	ieu-b-85	19	11227480	0.0081	140254	0.0641594	Prostate cancer || id:ieu-b-85	Prostate cancer	Prostate cancer || ||	TRUE	igd	NA	NA	NA	NA	NA	NA	NA	11227480	0.000666509	462933	3.7e-16	19	ukb-b-11268	Treatment/medication code: simvastatin || id:ukb-b-11268	TRUE	reported	igd	2	TRUE
437	rs2980888	C	T	C	T	-0.0078266	0.0045	0.697764	0.7079	FALSE	FALSE	FALSE	ieu-b-85	8	126507308	0.0091	140254	0.616799	Prostate cancer || id:ieu-b-85	Prostate cancer	Prostate cancer || ||	TRUE	igd	NA	NA	NA	NA	NA	NA	NA	126507308	0.000712484	462933	4.5e-28	8	ukb-b-11268	Treatment/medication code: simvastatin || id:ukb-b-11268	TRUE	reported	igd	2	TRUE
438	rs3104415	C	A	C	A	0.00411264	0.0168	0.337975	0.341	FALSE	FALSE	FALSE	ieu-b-85	6	32582577	0.0084	140254	0.0444099	Prostate cancer || id:ieu-b-85	Prostate cancer	Prostate cancer || ||	TRUE	igd	NA	NA	NA	NA	NA	NA	NA	32582577	0.000691773	462933	2.8e-09	6	ukb-b-11268	Treatment/medication code: simvastatin || id:ukb-b-11268	TRUE	reported	igd	2	TRUE
439	rs3127580	T	C	T	C	0.00530494	0.1214	0.155281	0.1402	FALSE	FALSE	FALSE	ieu-b-85	6	160710851	0.0111	140254	6.6e-28	Prostate cancer || id:ieu-b-85	Prostate cancer	Prostate cancer || ||	TRUE	igd	NA	NA	NA	NA	NA	NA	NA	160710851	0.000902532	462933	4.2e-09	6	ukb-b-11268	Treatment/medication code: simvastatin || id:ukb-b-11268	TRUE	reported	igd	2	TRUE
440	rs34042070	G	C	G	C	0.00541634	0.0057	0.188005	0.2049	FALSE	TRUE	FALSE	ieu-b-85	16	72101525	0.01	140254	0.570401	Prostate cancer || id:ieu-b-85	Prostate cancer	Prostate cancer || ||	TRUE	igd	NA	NA	NA	NA	NA	NA	NA	72101525	0.000840626	462933	1.2e-10	16	ukb-b-11268	Treatment/medication code: simvastatin || id:ukb-b-11268	TRUE	reported	igd	2	TRUE
441	rs35198068	C	T	C	T	0.00583448	0.0107	0.291486	0.2786	FALSE	FALSE	FALSE	ieu-b-85	10	114754784	0.009	140254	0.2315	Prostate cancer || id:ieu-b-85	Prostate cancer	Prostate cancer || ||	TRUE	igd	NA	NA	NA	NA	NA	NA	NA	114754784	0.000720071	462933	5.4e-16	10	ukb-b-11268	Treatment/medication code: simvastatin || id:ukb-b-11268	TRUE	reported	igd	2	TRUE
442	rs4299376	T	G	T	G	-0.00679804	0.0116	0.676763	0.7004	FALSE	FALSE	FALSE	ieu-b-85	2	44073881	0.0091	140254	0.2057	Prostate cancer || id:ieu-b-85	Prostate cancer	Prostate cancer || ||	TRUE	igd	TRUE	rs4299376	rs6544713	G	T	T	C	44072576	0.000699458	462933	2.5e-22	2	ukb-b-11268	Treatment/medication code: simvastatin || id:ukb-b-11268	TRUE	reported	igd	2	TRUE
443	rs4360309	T	C	T	C	0.003777	-0.0145	0.486544	0.5133	FALSE	FALSE	FALSE	ieu-b-85	8	126523523	0.0086	140254	0.0933598	Prostate cancer || id:ieu-b-85	Prostate cancer	Prostate cancer || ||	TRUE	igd	NA	NA	NA	NA	NA	NA	NA	126523523	0.000666246	462933	1.4e-08	8	ukb-b-11268	Treatment/medication code: simvastatin || id:ukb-b-11268	TRUE	reported	igd	2	TRUE
444	rs57180587	T	A	T	A	0.0069055	0.0202	0.144965	0.1519	FALSE	TRUE	FALSE	ieu-b-85	8	18269581	0.0111	140254	0.0689795	Prostate cancer || id:ieu-b-85	Prostate cancer	Prostate cancer || ||	TRUE	igd	NA	NA	NA	NA	NA	NA	NA	18269581	0.000927663	462933	9.8e-14	8	ukb-b-11268	Treatment/medication code: simvastatin || id:ukb-b-11268	TRUE	reported	igd	2	TRUE
445	rs58542926	T	C	T	C	-0.00835893	0.0063	0.074649	0.0776	FALSE	FALSE	FALSE	ieu-b-85	19	19379549	0.0151	140254	0.674	Prostate cancer || id:ieu-b-85	Prostate cancer	Prostate cancer || ||	TRUE	igd	NA	NA	NA	NA	NA	NA	NA	19379549	0.00124536	462933	1.9e-11	19	ukb-b-11268	Treatment/medication code: simvastatin || id:ukb-b-11268	TRUE	reported	igd	2	TRUE
446	rs635634	T	C	T	C	0.00637563	0.0057	0.184481	0.2011	FALSE	FALSE	FALSE	ieu-b-85	9	136155000	0.0102	140254	0.5797	Prostate cancer || id:ieu-b-85	Prostate cancer	Prostate cancer || ||	TRUE	igd	NA	NA	NA	NA	NA	NA	NA	136155000	0.000845081	462933	4.5e-14	9	ukb-b-11268	Treatment/medication code: simvastatin || id:ukb-b-11268	TRUE	reported	igd	2	TRUE
447	rs645040	T	G	T	G	0.00465077	0.0089	0.773061	0.7798	FALSE	FALSE	FALSE	ieu-b-85	3	135926622	0.0097	140254	0.361	Prostate cancer || id:ieu-b-85	Prostate cancer	Prostate cancer || ||	TRUE	igd	NA	NA	NA	NA	NA	NA	NA	135926622	0.000780483	462933	2.5e-09	3	ukb-b-11268	Treatment/medication code: simvastatin || id:ukb-b-11268	TRUE	reported	igd	2	TRUE
448	rs693668	A	G	A	G	0.00412709	0.0283	0.648548	0.6306	FALSE	FALSE	FALSE	ieu-b-85	1	55521109	0.0089	140254	0.00142801	Prostate cancer || id:ieu-b-85	Prostate cancer	Prostate cancer || ||	TRUE	igd	NA	NA	NA	NA	NA	NA	NA	55521109	0.000685971	462933	1.8e-09	1	ukb-b-11268	Treatment/medication code: simvastatin || id:ukb-b-11268	TRUE	reported	igd	2	TRUE
449	rs7412	T	C	T	C	-0.0257363	0.0039	0.080152	0.0807	FALSE	FALSE	FALSE	ieu-b-85	19	45412079	0.0149	140254	0.7954	Prostate cancer || id:ieu-b-85	Prostate cancer	Prostate cancer || ||	TRUE	igd	NA	NA	NA	NA	NA	NA	NA	45412079	0.00120546	462933	3.9e-101	19	ukb-b-11268	Treatment/medication code: simvastatin || id:ukb-b-11268	TRUE	reported	igd	2	TRUE
450	rs74617384	T	A	T	A	0.0111719	0.0653	0.078767	0.0659	FALSE	TRUE	FALSE	ieu-b-85	6	160997118	0.0157	140254	3.4e-05	Prostate cancer || id:ieu-b-85	Prostate cancer	Prostate cancer || ||	TRUE	igd	NA	NA	NA	NA	NA	NA	NA	160997118	0.00121417	462933	3.5e-20	6	ukb-b-11268	Treatment/medication code: simvastatin || id:ukb-b-11268	TRUE	reported	igd	2	TRUE
451	rs7513688	A	G	A	G	0.00382049	-0.0048	0.359985	0.3549	FALSE	FALSE	FALSE	ieu-b-85	1	6652745	0.0088	140254	0.5824	Prostate cancer || id:ieu-b-85	Prostate cancer	Prostate cancer || ||	TRUE	igd	NA	NA	NA	NA	NA	NA	NA	6652745	0.000684108	462933	2.3e-08	1	ukb-b-11268	Treatment/medication code: simvastatin || id:ukb-b-11268	TRUE	reported	igd	2	TRUE
452	rs79598313	T	C	T	C	0.0124851	-0.016	0.02337	0.026	FALSE	FALSE	FALSE	ieu-b-85	1	27284913	0.0266	140254	0.5479	Prostate cancer || id:ieu-b-85	Prostate cancer	Prostate cancer || ||	TRUE	igd	NA	NA	NA	NA	NA	NA	NA	27284913	0.00216735	462933	8.4e-09	1	ukb-b-11268	Treatment/medication code: simvastatin || id:ukb-b-11268	TRUE	reported	igd	2	TRUE
453	rs8126001	T	C	T	C	-0.00362569	0.0056	0.489521	0.4829	FALSE	FALSE	FALSE	ieu-b-85	20	62711459	0.0085	140254	0.5093	Prostate cancer || id:ieu-b-85	Prostate cancer	Prostate cancer || ||	TRUE	igd	NA	NA	NA	NA	NA	NA	NA	62711459	0.000656597	462933	3.4e-08	20	ukb-b-11268	Treatment/medication code: simvastatin || id:ukb-b-11268	TRUE	reported	igd	2	TRUE
454	rs9368222	A	C	A	C	0.00456035	-0.0086	0.26245	0.2744	FALSE	FALSE	FALSE	ieu-b-85	6	20686996	0.0089	140254	0.3342	Prostate cancer || id:ieu-b-85	Prostate cancer	Prostate cancer || ||	TRUE	igd	NA	NA	NA	NA	NA	NA	NA	20686996	0.000743334	462933	8.5e-10	6	ukb-b-11268	Treatment/medication code: simvastatin || id:ukb-b-11268	TRUE	reported	igd	2	TRUE
455	rs964184	C	G	C	G	-0.0110507	0.0133	0.866372	0.8598	FALSE	TRUE	FALSE	ieu-b-85	11	116648917	0.0117	140254	0.2545	Prostate cancer || id:ieu-b-85	Prostate cancer	Prostate cancer || ||	TRUE	igd	NA	NA	NA	NA	NA	NA	NA	116648917	0.000961124	462933	1.4e-30	11	ukb-b-11268	Treatment/medication code: simvastatin || id:ukb-b-11268	TRUE	reported	igd	2	TRUE
456	rs10410835	C	T	C	T	0.00445871	0.000123809	0.523496	0.523613	FALSE	FALSE	FALSE	ieu-b-4960	19	45358353	0.000104539	372756	0.24	Oesophageal cancer || id:ieu-b-4960	Oesophageal cancer	Oesophageal cancer || ||	TRUE	igd	NA	NA	NA	NA	NA	NA	NA	45358353	0.000663586	462933	1.8e-11	19	ukb-b-11268	Treatment/medication code: simvastatin || id:ukb-b-11268	TRUE	reported	igd	2	TRUE
457	rs1081105	C	A	C	A	0.0134163	-0.000192661	0.027676	0.027619	FALSE	FALSE	FALSE	ieu-b-4960	19	45412955	0.00031504	372756	0.54	Oesophageal cancer || id:ieu-b-4960	Oesophageal cancer	Oesophageal cancer || ||	TRUE	igd	NA	NA	NA	NA	NA	NA	NA	45412955	0.00199809	462933	1.9e-11	19	ukb-b-11268	Treatment/medication code: simvastatin || id:ukb-b-11268	TRUE	reported	igd	2	TRUE
458	rs10857147	T	A	T	A	0.00447243	-7.21e-05	0.289996	0.291351	FALSE	TRUE	FALSE	ieu-b-4960	4	81182554	0.000113603	372756	0.53	Oesophageal cancer || id:ieu-b-4960	Oesophageal cancer	Oesophageal cancer || ||	TRUE	igd	TRUE	rs10857147	rs12509595	T	A	C	T	81181072	0.000723471	462933	6.3e-10	4	ukb-b-11268	Treatment/medication code: simvastatin || id:ukb-b-11268	TRUE	reported	igd	2	TRUE
459	rs112552009	G	T	G	T	-0.0151591	8.91e-05	0.11842	0.11841	FALSE	FALSE	FALSE	ieu-b-4960	19	11193091	0.000159613	372756	0.58	Oesophageal cancer || id:ieu-b-4960	Oesophageal cancer	Oesophageal cancer || ||	TRUE	igd	NA	NA	NA	NA	NA	NA	NA	11193091	0.0010128	462933	1.2e-50	19	ukb-b-11268	Treatment/medication code: simvastatin || id:ukb-b-11268	TRUE	reported	igd	2	TRUE
460	rs11570891	T	C	T	C	-0.00648241	-0.000360233	0.106653	0.106529	FALSE	FALSE	FALSE	ieu-b-4960	8	19823674	0.000167126	372756	0.0309999	Oesophageal cancer || id:ieu-b-4960	Oesophageal cancer	Oesophageal cancer || ||	TRUE	igd	TRUE	rs11570891	rs1803924	T	C	T	C	19822810	0.00105992	462933	9.6e-10	8	ukb-b-11268	Treatment/medication code: simvastatin || id:ukb-b-11268	TRUE	reported	igd	2	TRUE
461	rs11591147	T	G	T	G	-0.0297996	-0.00021912	0.017452	0.017416	FALSE	FALSE	FALSE	ieu-b-4960	1	55505647	0.000393891	372756	0.58	Oesophageal cancer || id:ieu-b-4960	Oesophageal cancer	Oesophageal cancer || ||	TRUE	igd	NA	NA	NA	NA	NA	NA	NA	55505647	0.00249708	462933	7.9e-33	1	ukb-b-11268	Treatment/medication code: simvastatin || id:ukb-b-11268	TRUE	reported	igd	2	TRUE
462	rs11601507	A	C	A	C	0.007686	2.63e-05	0.069473	0.069535	FALSE	FALSE	FALSE	ieu-b-4960	11	5701074	0.000200275	372756	0.9	Oesophageal cancer || id:ieu-b-4960	Oesophageal cancer	Oesophageal cancer || ||	TRUE	igd	NA	NA	NA	NA	NA	NA	NA	5701074	0.00127059	462933	1.5e-09	11	ukb-b-11268	Treatment/medication code: simvastatin || id:ukb-b-11268	TRUE	reported	igd	2	TRUE
463	rs117733303	G	A	G	A	0.0160565	-0.00061676	0.01841	0.01843	FALSE	FALSE	FALSE	ieu-b-4960	6	160922870	0.000383177	372756	0.11	Oesophageal cancer || id:ieu-b-4960	Oesophageal cancer	Oesophageal cancer || ||	TRUE	igd	NA	NA	NA	NA	NA	NA	NA	160922870	0.00243107	462933	4e-11	6	ukb-b-11268	Treatment/medication code: simvastatin || id:ukb-b-11268	TRUE	reported	igd	2	TRUE
464	rs1260326	C	T	C	T	-0.00391959	-4.9e-06	0.604288	0.603954	FALSE	FALSE	FALSE	ieu-b-4960	2	27730940	0.000105319	372756	0.96	Oesophageal cancer || id:ieu-b-4960	Oesophageal cancer	Oesophageal cancer || ||	TRUE	igd	NA	NA	NA	NA	NA	NA	NA	27730940	0.000668235	462933	4.5e-09	2	ukb-b-11268	Treatment/medication code: simvastatin || id:ukb-b-11268	TRUE	reported	igd	2	TRUE
465	rs12740374	T	G	T	G	-0.0118904	1.75e-05	0.221164	0.220998	FALSE	FALSE	FALSE	ieu-b-4960	1	109817590	0.000124169	372756	0.89	Oesophageal cancer || id:ieu-b-4960	Oesophageal cancer	Oesophageal cancer || ||	TRUE	igd	NA	NA	NA	NA	NA	NA	NA	109817590	0.000787483	462933	1.6e-51	1	ukb-b-11268	Treatment/medication code: simvastatin || id:ukb-b-11268	TRUE	reported	igd	2	TRUE
466	rs12916	C	T	C	T	0.00500817	-4.14e-05	0.400551	0.400026	FALSE	FALSE	FALSE	ieu-b-4960	5	74656539	0.000105262	372756	0.69	Oesophageal cancer || id:ieu-b-4960	Oesophageal cancer	Oesophageal cancer || ||	TRUE	igd	NA	NA	NA	NA	NA	NA	NA	74656539	0.000667588	462933	6.3e-14	5	ukb-b-11268	Treatment/medication code: simvastatin || id:ukb-b-11268	TRUE	reported	igd	2	TRUE
467	rs13167071	C	G	C	G	0.00389746	-1.26e-05	0.638339	0.638156	FALSE	TRUE	FALSE	ieu-b-4960	5	156373637	0.000107509	372756	0.91	Oesophageal cancer || id:ieu-b-4960	Oesophageal cancer	Oesophageal cancer || ||	TRUE	igd	NA	NA	NA	NA	NA	NA	NA	156373637	0.000682569	462933	1.1e-08	5	ukb-b-11268	Treatment/medication code: simvastatin || id:ukb-b-11268	TRUE	reported	igd	2	TRUE
468	rs1367117	A	G	A	G	0.00810706	-0.000108255	0.335113	0.335196	FALSE	FALSE	FALSE	ieu-b-4960	2	21263900	0.000109038	372756	0.32	Oesophageal cancer || id:ieu-b-4960	Oesophageal cancer	Oesophageal cancer || ||	TRUE	igd	NA	NA	NA	NA	NA	NA	NA	21263900	0.000692137	462933	1.1e-31	2	ukb-b-11268	Treatment/medication code: simvastatin || id:ukb-b-11268	TRUE	reported	igd	2	TRUE
469	rs1421085	C	T	C	T	0.00495617	-0.000146655	0.403451	0.403985	FALSE	FALSE	FALSE	ieu-b-4960	16	53800954	0.000105038	372756	0.16	Oesophageal cancer || id:ieu-b-4960	Oesophageal cancer	Oesophageal cancer || ||	TRUE	igd	NA	NA	NA	NA	NA	NA	NA	53800954	0.000666716	462933	1.1e-13	16	ukb-b-11268	Treatment/medication code: simvastatin || id:ukb-b-11268	TRUE	reported	igd	2	TRUE
470	rs1831733	C	T	C	T	0.00507061	-0.000286286	0.478276	0.479495	FALSE	FALSE	FALSE	ieu-b-4960	9	22076071	0.000103597	372756	0.00569994	Oesophageal cancer || id:ieu-b-4960	Oesophageal cancer	Oesophageal cancer || ||	TRUE	igd	NA	NA	NA	NA	NA	NA	NA	22076071	0.000657246	462933	1.2e-14	9	ukb-b-11268	Treatment/medication code: simvastatin || id:ukb-b-11268	TRUE	reported	igd	2	TRUE
471	rs2207132	A	G	A	G	0.0131506	-0.000412647	0.033352	0.03349	FALSE	FALSE	FALSE	ieu-b-4960	20	39142516	0.000286402	372756	0.15	Oesophageal cancer || id:ieu-b-4960	Oesophageal cancer	Oesophageal cancer || ||	TRUE	igd	NA	NA	NA	NA	NA	NA	NA	39142516	0.0018204	462933	5e-13	20	ukb-b-11268	Treatment/medication code: simvastatin || id:ukb-b-11268	TRUE	reported	igd	2	TRUE
472	rs2618567	T	G	T	G	-0.00407181	-0.000191058	0.65858	0.65856	FALSE	FALSE	FALSE	ieu-b-4960	20	17844492	0.000108721	372756	0.0790005	Oesophageal cancer || id:ieu-b-4960	Oesophageal cancer	Oesophageal cancer || ||	TRUE	igd	NA	NA	NA	NA	NA	NA	NA	17844492	0.000690085	462933	3.6e-09	20	ukb-b-11268	Treatment/medication code: simvastatin || id:ukb-b-11268	TRUE	reported	igd	2	TRUE
473	rs2673134	G	A	G	A	0.00425207	0.0001916	0.63627	0.636142	FALSE	FALSE	FALSE	ieu-b-4960	2	227145757	0.000107106	372756	0.0739997	Oesophageal cancer || id:ieu-b-4960	Oesophageal cancer	Oesophageal cancer || ||	TRUE	igd	NA	NA	NA	NA	NA	NA	NA	227145757	0.000679671	462933	3.9e-10	2	ukb-b-11268	Treatment/medication code: simvastatin || id:ukb-b-11268	TRUE	reported	igd	2	TRUE
474	rs2737231	G	A	G	A	-0.00394217	-6.8e-05	0.303083	0.30319	FALSE	FALSE	FALSE	ieu-b-4960	8	116650219	0.000112476	372756	0.55	Oesophageal cancer || id:ieu-b-4960	Oesophageal cancer	Oesophageal cancer || ||	TRUE	igd	NA	NA	NA	NA	NA	NA	NA	116650219	0.00071389	462933	3.3e-08	8	ukb-b-11268	Treatment/medication code: simvastatin || id:ukb-b-11268	TRUE	reported	igd	2	TRUE
475	rs2738447	C	A	C	A	0.00543093	0.000120327	0.592532	0.592493	FALSE	FALSE	FALSE	ieu-b-4960	19	11227480	0.000105047	372756	0.25	Oesophageal cancer || id:ieu-b-4960	Oesophageal cancer	Oesophageal cancer || ||	TRUE	igd	NA	NA	NA	NA	NA	NA	NA	11227480	0.000666509	462933	3.7e-16	19	ukb-b-11268	Treatment/medication code: simvastatin || id:ukb-b-11268	TRUE	reported	igd	2	TRUE
476	rs2980888	C	T	C	T	-0.0078266	-1.54e-05	0.697764	0.697388	FALSE	FALSE	FALSE	ieu-b-4960	8	126507308	0.000112287	372756	0.89	Oesophageal cancer || id:ieu-b-4960	Oesophageal cancer	Oesophageal cancer || ||	TRUE	igd	NA	NA	NA	NA	NA	NA	NA	126507308	0.000712484	462933	4.5e-28	8	ukb-b-11268	Treatment/medication code: simvastatin || id:ukb-b-11268	TRUE	reported	igd	2	TRUE
477	rs3104415	C	A	C	A	0.00411264	-0.000113298	0.337975	0.337304	FALSE	FALSE	FALSE	ieu-b-4960	6	32582577	0.000109142	372756	0.3	Oesophageal cancer || id:ieu-b-4960	Oesophageal cancer	Oesophageal cancer || ||	TRUE	igd	NA	NA	NA	NA	NA	NA	NA	32582577	0.000691773	462933	2.8e-09	6	ukb-b-11268	Treatment/medication code: simvastatin || id:ukb-b-11268	TRUE	reported	igd	2	TRUE
478	rs3127580	T	C	T	C	0.00530494	0.000290939	0.155281	0.155351	FALSE	FALSE	FALSE	ieu-b-4960	6	160710851	0.000142309	372756	0.0409996	Oesophageal cancer || id:ieu-b-4960	Oesophageal cancer	Oesophageal cancer || ||	TRUE	igd	NA	NA	NA	NA	NA	NA	NA	160710851	0.000902532	462933	4.2e-09	6	ukb-b-11268	Treatment/medication code: simvastatin || id:ukb-b-11268	TRUE	reported	igd	2	TRUE
479	rs34042070	G	C	G	C	0.00541634	-0.000146108	0.188005	0.188185	FALSE	TRUE	FALSE	ieu-b-4960	16	72101525	0.000132382	372756	0.27	Oesophageal cancer || id:ieu-b-4960	Oesophageal cancer	Oesophageal cancer || ||	TRUE	igd	NA	NA	NA	NA	NA	NA	NA	72101525	0.000840626	462933	1.2e-10	16	ukb-b-11268	Treatment/medication code: simvastatin || id:ukb-b-11268	TRUE	reported	igd	2	TRUE
480	rs35198068	C	T	C	T	0.00583448	-0.000141377	0.291486	0.290724	FALSE	FALSE	FALSE	ieu-b-4960	10	114754784	0.00011355	372756	0.21	Oesophageal cancer || id:ieu-b-4960	Oesophageal cancer	Oesophageal cancer || ||	TRUE	igd	NA	NA	NA	NA	NA	NA	NA	114754784	0.000720071	462933	5.4e-16	10	ukb-b-11268	Treatment/medication code: simvastatin || id:ukb-b-11268	TRUE	reported	igd	2	TRUE
481	rs4299376	T	G	T	G	-0.00679804	0.000134521	0.676763	0.676657	FALSE	FALSE	FALSE	ieu-b-4960	2	44073881	0.000110128	372756	0.22	Oesophageal cancer || id:ieu-b-4960	Oesophageal cancer	Oesophageal cancer || ||	TRUE	igd	TRUE	rs4299376	rs6544713	G	T	T	C	44072576	0.000699458	462933	2.5e-22	2	ukb-b-11268	Treatment/medication code: simvastatin || id:ukb-b-11268	TRUE	reported	igd	2	TRUE
482	rs4360309	T	C	T	C	0.003777	-5.83e-05	0.486544	0.486344	FALSE	FALSE	FALSE	ieu-b-4960	8	126523523	0.000104987	372756	0.58	Oesophageal cancer || id:ieu-b-4960	Oesophageal cancer	Oesophageal cancer || ||	TRUE	igd	NA	NA	NA	NA	NA	NA	NA	126523523	0.000666246	462933	1.4e-08	8	ukb-b-11268	Treatment/medication code: simvastatin || id:ukb-b-11268	TRUE	reported	igd	2	TRUE
483	rs57180587	T	A	T	A	0.0069055	5.27e-05	0.144965	0.145164	FALSE	TRUE	FALSE	ieu-b-4960	8	18269581	0.000146086	372756	0.719999	Oesophageal cancer || id:ieu-b-4960	Oesophageal cancer	Oesophageal cancer || ||	TRUE	igd	NA	NA	NA	NA	NA	NA	NA	18269581	0.000927663	462933	9.8e-14	8	ukb-b-11268	Treatment/medication code: simvastatin || id:ukb-b-11268	TRUE	reported	igd	2	TRUE
484	rs58542926	T	C	T	C	-0.00835893	0.000330083	0.074649	0.074482	FALSE	FALSE	FALSE	ieu-b-4960	19	19379549	0.000196569	372756	0.0929994	Oesophageal cancer || id:ieu-b-4960	Oesophageal cancer	Oesophageal cancer || ||	TRUE	igd	NA	NA	NA	NA	NA	NA	NA	19379549	0.00124536	462933	1.9e-11	19	ukb-b-11268	Treatment/medication code: simvastatin || id:ukb-b-11268	TRUE	reported	igd	2	TRUE
485	rs635634	T	C	T	C	0.00637563	-0.000178153	0.184481	0.184221	FALSE	FALSE	FALSE	ieu-b-4960	9	136155000	0.000133225	372756	0.18	Oesophageal cancer || id:ieu-b-4960	Oesophageal cancer	Oesophageal cancer || ||	TRUE	igd	NA	NA	NA	NA	NA	NA	NA	136155000	0.000845081	462933	4.5e-14	9	ukb-b-11268	Treatment/medication code: simvastatin || id:ukb-b-11268	TRUE	reported	igd	2	TRUE
486	rs645040	T	G	T	G	0.00465077	4.32e-05	0.773061	0.772998	FALSE	FALSE	FALSE	ieu-b-4960	3	135926622	0.000122965	372756	0.73	Oesophageal cancer || id:ieu-b-4960	Oesophageal cancer	Oesophageal cancer || ||	TRUE	igd	NA	NA	NA	NA	NA	NA	NA	135926622	0.000780483	462933	2.5e-09	3	ukb-b-11268	Treatment/medication code: simvastatin || id:ukb-b-11268	TRUE	reported	igd	2	TRUE
487	rs693668	A	G	A	G	0.00412709	-0.000135337	0.648548	0.648668	FALSE	FALSE	FALSE	ieu-b-4960	1	55521109	0.000108142	372756	0.21	Oesophageal cancer || id:ieu-b-4960	Oesophageal cancer	Oesophageal cancer || ||	TRUE	igd	NA	NA	NA	NA	NA	NA	NA	55521109	0.000685971	462933	1.8e-09	1	ukb-b-11268	Treatment/medication code: simvastatin || id:ukb-b-11268	TRUE	reported	igd	2	TRUE
488	rs7412	T	C	T	C	-0.0257363	0.000114235	0.080152	0.080156	FALSE	FALSE	FALSE	ieu-b-4960	19	45412079	0.000189887	372756	0.55	Oesophageal cancer || id:ieu-b-4960	Oesophageal cancer	Oesophageal cancer || ||	TRUE	igd	NA	NA	NA	NA	NA	NA	NA	45412079	0.00120546	462933	3.9e-101	19	ukb-b-11268	Treatment/medication code: simvastatin || id:ukb-b-11268	TRUE	reported	igd	2	TRUE
489	rs74617384	T	A	T	A	0.0111719	3.21e-05	0.078767	0.078885	FALSE	TRUE	FALSE	ieu-b-4960	6	160997118	0.000191393	372756	0.87	Oesophageal cancer || id:ieu-b-4960	Oesophageal cancer	Oesophageal cancer || ||	TRUE	igd	NA	NA	NA	NA	NA	NA	NA	160997118	0.00121417	462933	3.5e-20	6	ukb-b-11268	Treatment/medication code: simvastatin || id:ukb-b-11268	TRUE	reported	igd	2	TRUE
490	rs7513688	A	G	A	G	0.00382049	-4.02e-05	0.359985	0.359792	FALSE	FALSE	FALSE	ieu-b-4960	1	6652745	0.000107889	372756	0.709999	Oesophageal cancer || id:ieu-b-4960	Oesophageal cancer	Oesophageal cancer || ||	TRUE	igd	NA	NA	NA	NA	NA	NA	NA	6652745	0.000684108	462933	2.3e-08	1	ukb-b-11268	Treatment/medication code: simvastatin || id:ukb-b-11268	TRUE	reported	igd	2	TRUE
491	rs79598313	T	C	T	C	0.0124851	-0.000379326	0.02337	0.023306	FALSE	FALSE	FALSE	ieu-b-4960	1	27284913	0.000342053	372756	0.27	Oesophageal cancer || id:ieu-b-4960	Oesophageal cancer	Oesophageal cancer || ||	TRUE	igd	NA	NA	NA	NA	NA	NA	NA	27284913	0.00216735	462933	8.4e-09	1	ukb-b-11268	Treatment/medication code: simvastatin || id:ukb-b-11268	TRUE	reported	igd	2	TRUE
492	rs8126001	T	C	T	C	-0.00362569	-1.86e-05	0.489521	0.489529	FALSE	FALSE	FALSE	ieu-b-4960	20	62711459	0.000103444	372756	0.86	Oesophageal cancer || id:ieu-b-4960	Oesophageal cancer	Oesophageal cancer || ||	TRUE	igd	NA	NA	NA	NA	NA	NA	NA	62711459	0.000656597	462933	3.4e-08	20	ukb-b-11268	Treatment/medication code: simvastatin || id:ukb-b-11268	TRUE	reported	igd	2	TRUE
493	rs9368222	A	C	A	C	0.00456035	-9.59e-05	0.26245	0.262638	FALSE	FALSE	FALSE	ieu-b-4960	6	20686996	0.000117141	372756	0.41	Oesophageal cancer || id:ieu-b-4960	Oesophageal cancer	Oesophageal cancer || ||	TRUE	igd	NA	NA	NA	NA	NA	NA	NA	20686996	0.000743334	462933	8.5e-10	6	ukb-b-11268	Treatment/medication code: simvastatin || id:ukb-b-11268	TRUE	reported	igd	2	TRUE
494	rs964184	C	G	C	G	-0.0110507	-0.000207648	0.866372	0.866109	FALSE	TRUE	FALSE	ieu-b-4960	11	116648917	0.000151405	372756	0.17	Oesophageal cancer || id:ieu-b-4960	Oesophageal cancer	Oesophageal cancer || ||	TRUE	igd	NA	NA	NA	NA	NA	NA	NA	116648917	0.000961124	462933	1.4e-30	11	ukb-b-11268	Treatment/medication code: simvastatin || id:ukb-b-11268	TRUE	reported	igd	2	TRUE
