# Supplementary material for: Assessing the role of lipid-lowering therapy on multi-cancer prevention: A mendelian randomization study
Source: Front Pharmacol. 2023 Apr 19;14:1109580. doi: 10.3389/fphar.2023.1109580 (PMC10154601; doi:10.3389/fphar.2023.1109580)
Supplement: Supplementary file 2 [file DataSheet1.ZIP › Table S3-rosuvastatin.xlsx]

## Sheet: Table S3-rosuvastatin
	SNP	effect_allele.exposure	other_allele.exposure	effect_allele.outcome	other_allele.outcome	beta.exposure	beta.outcome	eaf.exposure	eaf.outcome	remove	palindromic	ambiguous	id.outcome	chr	pos	se.outcome	samplesize.outcome	pval.outcome	outcome	originalname.outcome	outcome.deprecated	mr_keep.outcome	data_source.outcome	proxy.outcome	target_snp.outcome	proxy_snp.outcome	target_a1.outcome	target_a2.outcome	proxy_a1.outcome	proxy_a2.outcome	chr.exposure	pval.exposure	se.exposure	samplesize.exposure	pos.exposure	id.exposure	exposure	mr_keep.exposure	pval_origin.exposure	data_source.exposure	action	mr_keep
1	rs12740374	T	G	T	G	-0.00128416	0.0124	0.221164	0.219469	FALSE	FALSE	FALSE	ieu-a-1130	1	109817590	0.01178	89677	0.29285	Breast cancer (iCOGS) || id:ieu-a-1130	Breast cancer (iCOGS)	Breast cancer (iCOGS) || ||	TRUE	igd	NA	NA	NA	NA	NA	NA	NA	1	6.3e-11	0.000196453	462933	109817590	ukb-b-13664	Treatment/medication code: rosuvastatin || id:ukb-b-13664	TRUE	reported	igd	2	TRUE
2	rs17248783	A	G	A	G	-0.00155286	-0.00217	0.125719	0.112202	FALSE	FALSE	FALSE	ieu-a-1130	19	11210314	0.01826	89677	0.90547	Breast cancer (iCOGS) || id:ieu-a-1130	Breast cancer (iCOGS)	Breast cancer (iCOGS) || ||	TRUE	igd	NA	NA	NA	NA	NA	NA	NA	19	3.5e-10	0.000247471	462933	11210314	ukb-b-13664	Treatment/medication code: rosuvastatin || id:ukb-b-13664	TRUE	reported	igd	2	TRUE
3	rs2954038	A	C	A	C	-0.00117347	0.00962	0.697575	0.714584	FALSE	FALSE	FALSE	ieu-a-1130	8	126507389	0.01159	89677	0.40638	Breast cancer (iCOGS) || id:ieu-a-1130	Breast cancer (iCOGS)	Breast cancer (iCOGS) || ||	TRUE	igd	NA	NA	NA	NA	NA	NA	NA	8	3.9e-11	0.00017763	462933	126507389	ukb-b-13664	Treatment/medication code: rosuvastatin || id:ukb-b-13664	TRUE	reported	igd	2	TRUE
4	rs4420638	G	A	G	A	0.00185022	-0.02123	0.188871	0.182699	FALSE	FALSE	FALSE	ieu-a-1130	19	45422946	0.01447	89677	0.14244	Breast cancer (iCOGS) || id:ieu-a-1130	Breast cancer (iCOGS)	Breast cancer (iCOGS) || ||	TRUE	igd	NA	NA	NA	NA	NA	NA	NA	19	6.8e-19	0.000208391	462933	45422946	ukb-b-13664	Treatment/medication code: rosuvastatin || id:ukb-b-13664	TRUE	reported	igd	2	TRUE
5	rs4665492	C	A	C	A	0.00120432	0.01097	0.347649	0.327804	FALSE	FALSE	FALSE	ieu-a-1130	2	21294039	0.01084	89677	0.31154	Breast cancer (iCOGS) || id:ieu-a-1130	Breast cancer (iCOGS)	Breast cancer (iCOGS) || ||	TRUE	igd	NA	NA	NA	NA	NA	NA	NA	2	2.5e-12	0.000171905	462933	21294039	ukb-b-13664	Treatment/medication code: rosuvastatin || id:ukb-b-13664	TRUE	reported	igd	2	TRUE
6	rs964184	C	G	C	G	-0.00176241	0.00811	0.866372	0.86433	FALSE	TRUE	FALSE	ieu-a-1130	11	116648917	0.0143	89677	0.57085	Breast cancer (iCOGS) || id:ieu-a-1130	Breast cancer (iCOGS)	Breast cancer (iCOGS) || ||	TRUE	igd	NA	NA	NA	NA	NA	NA	NA	11	2e-13	0.000239737	462933	116648917	ukb-b-13664	Treatment/medication code: rosuvastatin || id:ukb-b-13664	TRUE	reported	igd	2	TRUE
7	rs12740374	T	G	T	G	-0.00128416	-6.6e-05	0.221164	0.220983	FALSE	FALSE	FALSE	ieu-b-4874	1	109817590	0.00016283	373295	0.69	Bladder cancer || id:ieu-b-4874	Bladder cancer	Bladder cancer || ||	TRUE	igd	NA	NA	NA	NA	NA	NA	NA	1	6.3e-11	0.000196453	462933	109817590	ukb-b-13664	Treatment/medication code: rosuvastatin || id:ukb-b-13664	TRUE	reported	igd	2	TRUE
8	rs17248783	A	G	A	G	-0.00155286	-0.000178911	0.125719	0.125694	FALSE	FALSE	FALSE	ieu-b-4874	19	11210314	0.000205156	373295	0.38	Bladder cancer || id:ieu-b-4874	Bladder cancer	Bladder cancer || ||	TRUE	igd	NA	NA	NA	NA	NA	NA	NA	19	3.5e-10	0.000247471	462933	11210314	ukb-b-13664	Treatment/medication code: rosuvastatin || id:ukb-b-13664	TRUE	reported	igd	2	TRUE
9	rs2954038	A	C	A	C	-0.00117347	0.00021569	0.697575	0.697242	FALSE	FALSE	FALSE	ieu-b-4874	8	126507389	0.000147178	373295	0.14	Bladder cancer || id:ieu-b-4874	Bladder cancer	Bladder cancer || ||	TRUE	igd	NA	NA	NA	NA	NA	NA	NA	8	3.9e-11	0.00017763	462933	126507389	ukb-b-13664	Treatment/medication code: rosuvastatin || id:ukb-b-13664	TRUE	reported	igd	2	TRUE
10	rs4420638	G	A	G	A	0.00185022	8.16e-05	0.188871	0.188638	FALSE	FALSE	FALSE	ieu-b-4874	19	45422946	0.000172751	373295	0.64	Bladder cancer || id:ieu-b-4874	Bladder cancer	Bladder cancer || ||	TRUE	igd	NA	NA	NA	NA	NA	NA	NA	19	6.8e-19	0.000208391	462933	45422946	ukb-b-13664	Treatment/medication code: rosuvastatin || id:ukb-b-13664	TRUE	reported	igd	2	TRUE
11	rs4665492	C	A	C	A	0.00120432	0.000101613	0.347649	0.347924	FALSE	FALSE	FALSE	ieu-b-4874	2	21294039	0.00014234	373295	0.48	Bladder cancer || id:ieu-b-4874	Bladder cancer	Bladder cancer || ||	TRUE	igd	NA	NA	NA	NA	NA	NA	NA	2	2.5e-12	0.000171905	462933	21294039	ukb-b-13664	Treatment/medication code: rosuvastatin || id:ukb-b-13664	TRUE	reported	igd	2	TRUE
12	rs964184	C	G	C	G	-0.00176241	0.000317239	0.866372	0.86617	FALSE	TRUE	FALSE	ieu-b-4874	11	116648917	0.000198579	373295	0.11	Bladder cancer || id:ieu-b-4874	Bladder cancer	Bladder cancer || ||	TRUE	igd	NA	NA	NA	NA	NA	NA	NA	11	2e-13	0.000239737	462933	116648917	ukb-b-13664	Treatment/medication code: rosuvastatin || id:ukb-b-13664	TRUE	reported	igd	2	TRUE
13	rs12740374	T	G	T	G	-0.00128416	0.00027003	0.221164	0.220724	FALSE	FALSE	FALSE	ieu-b-4876	1	109817590	0.000203014	199086	0.18	cervical cancer || id:ieu-b-4876	cervical cancer	cervical cancer || ||	TRUE	igd	NA	NA	NA	NA	NA	NA	NA	1	6.3e-11	0.000196453	462933	109817590	ukb-b-13664	Treatment/medication code: rosuvastatin || id:ukb-b-13664	TRUE	reported	igd	2	TRUE
14	rs17248783	A	G	A	G	-0.00155286	0.000390234	0.125719	0.126101	FALSE	FALSE	FALSE	ieu-b-4876	19	11210314	0.000255343	199086	0.13	cervical cancer || id:ieu-b-4876	cervical cancer	cervical cancer || ||	TRUE	igd	NA	NA	NA	NA	NA	NA	NA	19	3.5e-10	0.000247471	462933	11210314	ukb-b-13664	Treatment/medication code: rosuvastatin || id:ukb-b-13664	TRUE	reported	igd	2	TRUE
15	rs2954038	A	C	A	C	-0.00117347	7.04e-05	0.697575	0.697995	FALSE	FALSE	FALSE	ieu-b-4876	8	126507389	0.000183358	199086	0.7	cervical cancer || id:ieu-b-4876	cervical cancer	cervical cancer || ||	TRUE	igd	NA	NA	NA	NA	NA	NA	NA	8	3.9e-11	0.00017763	462933	126507389	ukb-b-13664	Treatment/medication code: rosuvastatin || id:ukb-b-13664	TRUE	reported	igd	2	TRUE
16	rs4420638	G	A	G	A	0.00185022	6.1e-05	0.188871	0.188499	FALSE	FALSE	FALSE	ieu-b-4876	19	45422946	0.000215271	199086	0.780001	cervical cancer || id:ieu-b-4876	cervical cancer	cervical cancer || ||	TRUE	igd	NA	NA	NA	NA	NA	NA	NA	19	6.8e-19	0.000208391	462933	45422946	ukb-b-13664	Treatment/medication code: rosuvastatin || id:ukb-b-13664	TRUE	reported	igd	2	TRUE
17	rs4665492	C	A	C	A	0.00120432	-0.000154274	0.347649	0.348287	FALSE	FALSE	FALSE	ieu-b-4876	2	21294039	0.000177081	199086	0.38	cervical cancer || id:ieu-b-4876	cervical cancer	cervical cancer || ||	TRUE	igd	NA	NA	NA	NA	NA	NA	NA	2	2.5e-12	0.000171905	462933	21294039	ukb-b-13664	Treatment/medication code: rosuvastatin || id:ukb-b-13664	TRUE	reported	igd	2	TRUE
18	rs964184	C	G	C	G	-0.00176241	0.000222094	0.866372	0.865543	FALSE	TRUE	FALSE	ieu-b-4876	11	116648917	0.000246839	199086	0.37	cervical cancer || id:ieu-b-4876	cervical cancer	cervical cancer || ||	TRUE	igd	NA	NA	NA	NA	NA	NA	NA	11	2e-13	0.000239737	462933	116648917	ukb-b-13664	Treatment/medication code: rosuvastatin || id:ukb-b-13664	TRUE	reported	igd	2	TRUE
19	rs12740374	T	G	T	G	-0.00128416	0.000233392	0.221164	0.221038	FALSE	FALSE	FALSE	ieu-b-4912	1	109817590	0.000151536	373122	0.12	Head and neck cancer || id:ieu-b-4912	Head and neck cancer	Head and neck cancer || ||	TRUE	igd	NA	NA	NA	NA	NA	NA	NA	1	6.3e-11	0.000196453	462933	109817590	ukb-b-13664	Treatment/medication code: rosuvastatin || id:ukb-b-13664	TRUE	reported	igd	2	TRUE
20	rs17248783	A	G	A	G	-0.00155286	1.93e-05	0.125719	0.125717	FALSE	FALSE	FALSE	ieu-b-4912	19	11210314	0.000190924	373122	0.92	Head and neck cancer || id:ieu-b-4912	Head and neck cancer	Head and neck cancer || ||	TRUE	igd	NA	NA	NA	NA	NA	NA	NA	19	3.5e-10	0.000247471	462933	11210314	ukb-b-13664	Treatment/medication code: rosuvastatin || id:ukb-b-13664	TRUE	reported	igd	2	TRUE
21	rs2954038	A	C	A	C	-0.00117347	7.68e-05	0.697575	0.697214	FALSE	FALSE	FALSE	ieu-b-4912	8	126507389	0.000136981	373122	0.58	Head and neck cancer || id:ieu-b-4912	Head and neck cancer	Head and neck cancer || ||	TRUE	igd	NA	NA	NA	NA	NA	NA	NA	8	3.9e-11	0.00017763	462933	126507389	ukb-b-13664	Treatment/medication code: rosuvastatin || id:ukb-b-13664	TRUE	reported	igd	2	TRUE
22	rs4420638	G	A	G	A	0.00185022	-0.000184229	0.188871	0.188598	FALSE	FALSE	FALSE	ieu-b-4912	19	45422946	0.000160789	373122	0.25	Head and neck cancer || id:ieu-b-4912	Head and neck cancer	Head and neck cancer || ||	TRUE	igd	NA	NA	NA	NA	NA	NA	NA	19	6.8e-19	0.000208391	462933	45422946	ukb-b-13664	Treatment/medication code: rosuvastatin || id:ukb-b-13664	TRUE	reported	igd	2	TRUE
23	rs4665492	C	A	C	A	0.00120432	-1.45e-05	0.347649	0.3479	FALSE	FALSE	FALSE	ieu-b-4912	2	21294039	0.000132474	373122	0.91	Head and neck cancer || id:ieu-b-4912	Head and neck cancer	Head and neck cancer || ||	TRUE	igd	NA	NA	NA	NA	NA	NA	NA	2	2.5e-12	0.000171905	462933	21294039	ukb-b-13664	Treatment/medication code: rosuvastatin || id:ukb-b-13664	TRUE	reported	igd	2	TRUE
24	rs964184	C	G	C	G	-0.00176241	-0.000100774	0.866372	0.866123	FALSE	TRUE	FALSE	ieu-b-4912	11	116648917	0.000184778	373122	0.59	Head and neck cancer || id:ieu-b-4912	Head and neck cancer	Head and neck cancer || ||	TRUE	igd	NA	NA	NA	NA	NA	NA	NA	11	2e-13	0.000239737	462933	116648917	ukb-b-13664	Treatment/medication code: rosuvastatin || id:ukb-b-13664	TRUE	reported	igd	2	TRUE
25	rs12740374	T	G	T	G	-0.00128416	8.76e-06	0.221164	0.220996	FALSE	FALSE	FALSE	ieu-b-4915	1	109817590	8.55e-05	372366	0.92	Liver & bile duct cancer || id:ieu-b-4915	Liver & bile duct cancer	Liver & bile duct cancer || ||	TRUE	igd	NA	NA	NA	NA	NA	NA	NA	1	6.3e-11	0.000196453	462933	109817590	ukb-b-13664	Treatment/medication code: rosuvastatin || id:ukb-b-13664	TRUE	reported	igd	2	TRUE
26	rs17248783	A	G	A	G	-0.00155286	0.00018767	0.125719	0.125735	FALSE	FALSE	FALSE	ieu-b-4915	19	11210314	0.00010776	372366	0.0819993	Liver & bile duct cancer || id:ieu-b-4915	Liver & bile duct cancer	Liver & bile duct cancer || ||	TRUE	igd	NA	NA	NA	NA	NA	NA	NA	19	3.5e-10	0.000247471	462933	11210314	ukb-b-13664	Treatment/medication code: rosuvastatin || id:ukb-b-13664	TRUE	reported	igd	2	TRUE
27	rs2954038	A	C	A	C	-0.00117347	-0.00010737	0.697575	0.697176	FALSE	FALSE	FALSE	ieu-b-4915	8	126507389	7.73e-05	372366	0.16	Liver & bile duct cancer || id:ieu-b-4915	Liver & bile duct cancer	Liver & bile duct cancer || ||	TRUE	igd	NA	NA	NA	NA	NA	NA	NA	8	3.9e-11	0.00017763	462933	126507389	ukb-b-13664	Treatment/medication code: rosuvastatin || id:ukb-b-13664	TRUE	reported	igd	2	TRUE
28	rs4420638	G	A	G	A	0.00185022	-0.000228151	0.188871	0.18859	FALSE	FALSE	FALSE	ieu-b-4915	19	45422946	9.08e-05	372366	0.012	Liver & bile duct cancer || id:ieu-b-4915	Liver & bile duct cancer	Liver & bile duct cancer || ||	TRUE	igd	NA	NA	NA	NA	NA	NA	NA	19	6.8e-19	0.000208391	462933	45422946	ukb-b-13664	Treatment/medication code: rosuvastatin || id:ukb-b-13664	TRUE	reported	igd	2	TRUE
29	rs4665492	C	A	C	A	0.00120432	-9.1e-05	0.347649	0.347881	FALSE	FALSE	FALSE	ieu-b-4915	2	21294039	7.48e-05	372366	0.22	Liver & bile duct cancer || id:ieu-b-4915	Liver & bile duct cancer	Liver & bile duct cancer || ||	TRUE	igd	NA	NA	NA	NA	NA	NA	NA	2	2.5e-12	0.000171905	462933	21294039	ukb-b-13664	Treatment/medication code: rosuvastatin || id:ukb-b-13664	TRUE	reported	igd	2	TRUE
30	rs964184	C	G	C	G	-0.00176241	6.37e-05	0.866372	0.86614	FALSE	TRUE	FALSE	ieu-b-4915	11	116648917	0.000104314	372366	0.54	Liver & bile duct cancer || id:ieu-b-4915	Liver & bile duct cancer	Liver & bile duct cancer || ||	TRUE	igd	NA	NA	NA	NA	NA	NA	NA	11	2e-13	0.000239737	462933	116648917	ukb-b-13664	Treatment/medication code: rosuvastatin || id:ukb-b-13664	TRUE	reported	igd	2	TRUE
31	rs12740374	T	G	T	G	-0.00128416	8.27e-05	0.221164	0.221009	FALSE	FALSE	FALSE	ieu-b-4953	1	109817590	5.93e-05	372184	0.16	Liver cell carcinoma || id:ieu-b-4953	Liver cell carcinoma	Liver cell carcinoma || ||	TRUE	igd	NA	NA	NA	NA	NA	NA	NA	1	6.3e-11	0.000196453	462933	109817590	ukb-b-13664	Treatment/medication code: rosuvastatin || id:ukb-b-13664	TRUE	reported	igd	2	TRUE
32	rs17248783	A	G	A	G	-0.00155286	0.000155204	0.125719	0.125731	FALSE	FALSE	FALSE	ieu-b-4953	19	11210314	7.47e-05	372184	0.0379997	Liver cell carcinoma || id:ieu-b-4953	Liver cell carcinoma	Liver cell carcinoma || ||	TRUE	igd	NA	NA	NA	NA	NA	NA	NA	19	3.5e-10	0.000247471	462933	11210314	ukb-b-13664	Treatment/medication code: rosuvastatin || id:ukb-b-13664	TRUE	reported	igd	2	TRUE
33	rs2954038	A	C	A	C	-0.00117347	-0.000121394	0.697575	0.697173	FALSE	FALSE	FALSE	ieu-b-4953	8	126507389	5.36e-05	372184	0.0239999	Liver cell carcinoma || id:ieu-b-4953	Liver cell carcinoma	Liver cell carcinoma || ||	TRUE	igd	NA	NA	NA	NA	NA	NA	NA	8	3.9e-11	0.00017763	462933	126507389	ukb-b-13664	Treatment/medication code: rosuvastatin || id:ukb-b-13664	TRUE	reported	igd	2	TRUE
34	rs4420638	G	A	G	A	0.00185022	-0.00017889	0.188871	0.188598	FALSE	FALSE	FALSE	ieu-b-4953	19	45422946	6.29e-05	372184	0.00449997	Liver cell carcinoma || id:ieu-b-4953	Liver cell carcinoma	Liver cell carcinoma || ||	TRUE	igd	NA	NA	NA	NA	NA	NA	NA	19	6.8e-19	0.000208391	462933	45422946	ukb-b-13664	Treatment/medication code: rosuvastatin || id:ukb-b-13664	TRUE	reported	igd	2	TRUE
35	rs4665492	C	A	C	A	0.00120432	-7.65e-05	0.347649	0.347885	FALSE	FALSE	FALSE	ieu-b-4953	2	21294039	5.18e-05	372184	0.14	Liver cell carcinoma || id:ieu-b-4953	Liver cell carcinoma	Liver cell carcinoma || ||	TRUE	igd	NA	NA	NA	NA	NA	NA	NA	2	2.5e-12	0.000171905	462933	21294039	ukb-b-13664	Treatment/medication code: rosuvastatin || id:ukb-b-13664	TRUE	reported	igd	2	TRUE
36	rs964184	C	G	C	G	-0.00176241	6.72e-05	0.866372	0.86614	FALSE	TRUE	FALSE	ieu-b-4953	11	116648917	7.23e-05	372184	0.35	Liver cell carcinoma || id:ieu-b-4953	Liver cell carcinoma	Liver cell carcinoma || ||	TRUE	igd	NA	NA	NA	NA	NA	NA	NA	11	2e-13	0.000239737	462933	116648917	ukb-b-13664	Treatment/medication code: rosuvastatin || id:ukb-b-13664	TRUE	reported	igd	2	TRUE
37	rs12740374	T	G	T	G	-0.00128416	0.000402083	0.221164	0.221069	FALSE	FALSE	FALSE	ieu-b-4954	1	109817590	0.000234058	374687	0.0860003	Lung cancer || id:ieu-b-4954	Lung cancer	Lung cancer || ||	TRUE	igd	NA	NA	NA	NA	NA	NA	NA	1	6.3e-11	0.000196453	462933	109817590	ukb-b-13664	Treatment/medication code: rosuvastatin || id:ukb-b-13664	TRUE	reported	igd	2	TRUE
38	rs17248783	A	G	A	G	-0.00155286	9.39e-05	0.125719	0.125725	FALSE	FALSE	FALSE	ieu-b-4954	19	11210314	0.000294878	374687	0.75	Lung cancer || id:ieu-b-4954	Lung cancer	Lung cancer || ||	TRUE	igd	NA	NA	NA	NA	NA	NA	NA	19	3.5e-10	0.000247471	462933	11210314	ukb-b-13664	Treatment/medication code: rosuvastatin || id:ukb-b-13664	TRUE	reported	igd	2	TRUE
39	rs2954038	A	C	A	C	-0.00117347	0.000115252	0.697575	0.697222	FALSE	FALSE	FALSE	ieu-b-4954	8	126507389	0.000211552	374687	0.59	Lung cancer || id:ieu-b-4954	Lung cancer	Lung cancer || ||	TRUE	igd	NA	NA	NA	NA	NA	NA	NA	8	3.9e-11	0.00017763	462933	126507389	ukb-b-13664	Treatment/medication code: rosuvastatin || id:ukb-b-13664	TRUE	reported	igd	2	TRUE
40	rs4420638	G	A	G	A	0.00185022	-6.78e-05	0.188871	0.188615	FALSE	FALSE	FALSE	ieu-b-4954	19	45422946	0.000248342	374687	0.780001	Lung cancer || id:ieu-b-4954	Lung cancer	Lung cancer || ||	TRUE	igd	NA	NA	NA	NA	NA	NA	NA	19	6.8e-19	0.000208391	462933	45422946	ukb-b-13664	Treatment/medication code: rosuvastatin || id:ukb-b-13664	TRUE	reported	igd	2	TRUE
41	rs4665492	C	A	C	A	0.00120432	-0.000105312	0.347649	0.347883	FALSE	FALSE	FALSE	ieu-b-4954	2	21294039	0.000204603	374687	0.61	Lung cancer || id:ieu-b-4954	Lung cancer	Lung cancer || ||	TRUE	igd	NA	NA	NA	NA	NA	NA	NA	2	2.5e-12	0.000171905	462933	21294039	ukb-b-13664	Treatment/medication code: rosuvastatin || id:ukb-b-13664	TRUE	reported	igd	2	TRUE
42	rs964184	C	G	C	G	-0.00176241	0.000141113	0.866372	0.866151	FALSE	TRUE	FALSE	ieu-b-4954	11	116648917	0.000285396	374687	0.62	Lung cancer || id:ieu-b-4954	Lung cancer	Lung cancer || ||	TRUE	igd	NA	NA	NA	NA	NA	NA	NA	11	2e-13	0.000239737	462933	116648917	ukb-b-13664	Treatment/medication code: rosuvastatin || id:ukb-b-13664	TRUE	reported	igd	2	TRUE
43	rs12740374	T	G	T	G	-0.00128416	-0.000111145	0.221164	0.221	FALSE	FALSE	FALSE	ieu-b-4959	1	109817590	0.000641018	395710	0.86	Malignant non-melanoma skin cancer || id:ieu-b-4959	Malignant non-melanoma skin cancer	Malignant non-melanoma skin cancer || ||	TRUE	igd	NA	NA	NA	NA	NA	NA	NA	1	6.3e-11	0.000196453	462933	109817590	ukb-b-13664	Treatment/medication code: rosuvastatin || id:ukb-b-13664	TRUE	reported	igd	2	TRUE
44	rs17248783	A	G	A	G	-0.00155286	-0.00103211	0.125719	0.125616	FALSE	FALSE	FALSE	ieu-b-4959	19	11210314	0.000808015	395710	0.2	Malignant non-melanoma skin cancer || id:ieu-b-4959	Malignant non-melanoma skin cancer	Malignant non-melanoma skin cancer || ||	TRUE	igd	NA	NA	NA	NA	NA	NA	NA	19	3.5e-10	0.000247471	462933	11210314	ukb-b-13664	Treatment/medication code: rosuvastatin || id:ukb-b-13664	TRUE	reported	igd	2	TRUE
45	rs2954038	A	C	A	C	-0.00117347	0.000444387	0.697575	0.697321	FALSE	FALSE	FALSE	ieu-b-4959	8	126507389	0.000579739	395710	0.44	Malignant non-melanoma skin cancer || id:ieu-b-4959	Malignant non-melanoma skin cancer	Malignant non-melanoma skin cancer || ||	TRUE	igd	NA	NA	NA	NA	NA	NA	NA	8	3.9e-11	0.00017763	462933	126507389	ukb-b-13664	Treatment/medication code: rosuvastatin || id:ukb-b-13664	TRUE	reported	igd	2	TRUE
46	rs4420638	G	A	G	A	0.00185022	-0.00070899	0.188871	0.188551	FALSE	FALSE	FALSE	ieu-b-4959	19	45422946	0.00068061	395710	0.3	Malignant non-melanoma skin cancer || id:ieu-b-4959	Malignant non-melanoma skin cancer	Malignant non-melanoma skin cancer || ||	TRUE	igd	NA	NA	NA	NA	NA	NA	NA	19	6.8e-19	0.000208391	462933	45422946	ukb-b-13664	Treatment/medication code: rosuvastatin || id:ukb-b-13664	TRUE	reported	igd	2	TRUE
47	rs4665492	C	A	C	A	0.00120432	-0.000133575	0.347649	0.347971	FALSE	FALSE	FALSE	ieu-b-4959	2	21294039	0.000560501	395710	0.81	Malignant non-melanoma skin cancer || id:ieu-b-4959	Malignant non-melanoma skin cancer	Malignant non-melanoma skin cancer || ||	TRUE	igd	NA	NA	NA	NA	NA	NA	NA	2	2.5e-12	0.000171905	462933	21294039	ukb-b-13664	Treatment/medication code: rosuvastatin || id:ukb-b-13664	TRUE	reported	igd	2	TRUE
48	rs964184	C	G	C	G	-0.00176241	0.000111627	0.866372	0.866186	FALSE	TRUE	FALSE	ieu-b-4959	11	116648917	0.00078212	395710	0.89	Malignant non-melanoma skin cancer || id:ieu-b-4959	Malignant non-melanoma skin cancer	Malignant non-melanoma skin cancer || ||	TRUE	igd	NA	NA	NA	NA	NA	NA	NA	11	2e-13	0.000239737	462933	116648917	ukb-b-13664	Treatment/medication code: rosuvastatin || id:ukb-b-13664	TRUE	reported	igd	2	TRUE
49	rs12740374	T	G	T	G	-0.00128416	0.000323674	0.221164	0.220733	FALSE	FALSE	FALSE	ieu-b-4963	1	109817590	0.000297122	199741	0.28	Ovarian cancer || id:ieu-b-4963	Ovarian cancer	Ovarian cancer || ||	TRUE	igd	NA	NA	NA	NA	NA	NA	NA	1	6.3e-11	0.000196453	462933	109817590	ukb-b-13664	Treatment/medication code: rosuvastatin || id:ukb-b-13664	TRUE	reported	igd	2	TRUE
50	rs17248783	A	G	A	G	-0.00155286	0.000299735	0.125719	0.126091	FALSE	FALSE	FALSE	ieu-b-4963	19	11210314	0.000373736	199741	0.42	Ovarian cancer || id:ieu-b-4963	Ovarian cancer	Ovarian cancer || ||	TRUE	igd	NA	NA	NA	NA	NA	NA	NA	19	3.5e-10	0.000247471	462933	11210314	ukb-b-13664	Treatment/medication code: rosuvastatin || id:ukb-b-13664	TRUE	reported	igd	2	TRUE
51	rs2954038	A	C	A	C	-0.00117347	-7e-06	0.697575	0.697979	FALSE	FALSE	FALSE	ieu-b-4963	8	126507389	0.000268332	199741	0.98	Ovarian cancer || id:ieu-b-4963	Ovarian cancer	Ovarian cancer || ||	TRUE	igd	NA	NA	NA	NA	NA	NA	NA	8	3.9e-11	0.00017763	462933	126507389	ukb-b-13664	Treatment/medication code: rosuvastatin || id:ukb-b-13664	TRUE	reported	igd	2	TRUE
52	rs4420638	G	A	G	A	0.00185022	0.000680112	0.188871	0.188594	FALSE	FALSE	FALSE	ieu-b-4963	19	45422946	0.000315043	199741	0.0309999	Ovarian cancer || id:ieu-b-4963	Ovarian cancer	Ovarian cancer || ||	TRUE	igd	NA	NA	NA	NA	NA	NA	NA	19	6.8e-19	0.000208391	462933	45422946	ukb-b-13664	Treatment/medication code: rosuvastatin || id:ukb-b-13664	TRUE	reported	igd	2	TRUE
53	rs4665492	C	A	C	A	0.00120432	-3.83e-05	0.347649	0.348315	FALSE	FALSE	FALSE	ieu-b-4963	2	21294039	0.000259168	199741	0.88	Ovarian cancer || id:ieu-b-4963	Ovarian cancer	Ovarian cancer || ||	TRUE	igd	NA	NA	NA	NA	NA	NA	NA	2	2.5e-12	0.000171905	462933	21294039	ukb-b-13664	Treatment/medication code: rosuvastatin || id:ukb-b-13664	TRUE	reported	igd	2	TRUE
54	rs964184	C	G	C	G	-0.00176241	-7.5e-05	0.866372	0.865508	FALSE	TRUE	FALSE	ieu-b-4963	11	116648917	0.000361208	199741	0.84	Ovarian cancer || id:ieu-b-4963	Ovarian cancer	Ovarian cancer || ||	TRUE	igd	NA	NA	NA	NA	NA	NA	NA	11	2e-13	0.000239737	462933	116648917	ukb-b-13664	Treatment/medication code: rosuvastatin || id:ukb-b-13664	TRUE	reported	igd	2	TRUE
55	rs12740374	T	G	T	G	-0.00128416	-0.000149212	0.221164	0.220978	FALSE	FALSE	FALSE	ieu-b-4965	1	109817590	0.000336665	377673	0.66	Colorectal cancer || id:ieu-b-4965	Colorectal cancer	Colorectal cancer || ||	TRUE	igd	NA	NA	NA	NA	NA	NA	NA	1	6.3e-11	0.000196453	462933	109817590	ukb-b-13664	Treatment/medication code: rosuvastatin || id:ukb-b-13664	TRUE	reported	igd	2	TRUE
56	rs17248783	A	G	A	G	-0.00155286	-0.000121108	0.125719	0.125704	FALSE	FALSE	FALSE	ieu-b-4965	19	11210314	0.000424179	377673	0.780001	Colorectal cancer || id:ieu-b-4965	Colorectal cancer	Colorectal cancer || ||	TRUE	igd	NA	NA	NA	NA	NA	NA	NA	19	3.5e-10	0.000247471	462933	11210314	ukb-b-13664	Treatment/medication code: rosuvastatin || id:ukb-b-13664	TRUE	reported	igd	2	TRUE
57	rs2954038	A	C	A	C	-0.00117347	-8.91e-05	0.697575	0.697179	FALSE	FALSE	FALSE	ieu-b-4965	8	126507389	0.000304209	377673	0.77	Colorectal cancer || id:ieu-b-4965	Colorectal cancer	Colorectal cancer || ||	TRUE	igd	NA	NA	NA	NA	NA	NA	NA	8	3.9e-11	0.00017763	462933	126507389	ukb-b-13664	Treatment/medication code: rosuvastatin || id:ukb-b-13664	TRUE	reported	igd	2	TRUE
58	rs4420638	G	A	G	A	0.00185022	0.00095592	0.188871	0.188778	FALSE	FALSE	FALSE	ieu-b-4965	19	45422946	0.000357018	377673	0.00739997	Colorectal cancer || id:ieu-b-4965	Colorectal cancer	Colorectal cancer || ||	TRUE	igd	NA	NA	NA	NA	NA	NA	NA	19	6.8e-19	0.000208391	462933	45422946	ukb-b-13664	Treatment/medication code: rosuvastatin || id:ukb-b-13664	TRUE	reported	igd	2	TRUE
59	rs4665492	C	A	C	A	0.00120432	-0.000529492	0.347649	0.347793	FALSE	FALSE	FALSE	ieu-b-4965	2	21294039	0.000294276	377673	0.0719996	Colorectal cancer || id:ieu-b-4965	Colorectal cancer	Colorectal cancer || ||	TRUE	igd	NA	NA	NA	NA	NA	NA	NA	2	2.5e-12	0.000171905	462933	21294039	ukb-b-13664	Treatment/medication code: rosuvastatin || id:ukb-b-13664	TRUE	reported	igd	2	TRUE
60	rs964184	C	G	C	G	-0.00176241	-0.000496785	0.866372	0.866084	FALSE	TRUE	FALSE	ieu-b-4965	11	116648917	0.000410426	377673	0.23	Colorectal cancer || id:ieu-b-4965	Colorectal cancer	Colorectal cancer || ||	TRUE	igd	NA	NA	NA	NA	NA	NA	NA	11	2e-13	0.000239737	462933	116648917	ukb-b-13664	Treatment/medication code: rosuvastatin || id:ukb-b-13664	TRUE	reported	igd	2	TRUE
61	rs12740374	T	G	T	G	-0.00128416	0.000171223	0.221164	0.221025	FALSE	FALSE	FALSE	ieu-b-4969	1	109817590	0.000276271	375767	0.54	Melanoma skin cancer || id:ieu-b-4969	Melanoma skin cancer	Melanoma skin cancer || ||	TRUE	igd	NA	NA	NA	NA	NA	NA	NA	1	6.3e-11	0.000196453	462933	109817590	ukb-b-13664	Treatment/medication code: rosuvastatin || id:ukb-b-13664	TRUE	reported	igd	2	TRUE
62	rs17248783	A	G	A	G	-0.00155286	-0.000539469	0.125719	0.125658	FALSE	FALSE	FALSE	ieu-b-4969	19	11210314	0.000348186	375767	0.12	Melanoma skin cancer || id:ieu-b-4969	Melanoma skin cancer	Melanoma skin cancer || ||	TRUE	igd	NA	NA	NA	NA	NA	NA	NA	19	3.5e-10	0.000247471	462933	11210314	ukb-b-13664	Treatment/medication code: rosuvastatin || id:ukb-b-13664	TRUE	reported	igd	2	TRUE
63	rs2954038	A	C	A	C	-0.00117347	0.000306579	0.697575	0.697269	FALSE	FALSE	FALSE	ieu-b-4969	8	126507389	0.000249765	375767	0.22	Melanoma skin cancer || id:ieu-b-4969	Melanoma skin cancer	Melanoma skin cancer || ||	TRUE	igd	NA	NA	NA	NA	NA	NA	NA	8	3.9e-11	0.00017763	462933	126507389	ukb-b-13664	Treatment/medication code: rosuvastatin || id:ukb-b-13664	TRUE	reported	igd	2	TRUE
64	rs4420638	G	A	G	A	0.00185022	8.96e-05	0.188871	0.188643	FALSE	FALSE	FALSE	ieu-b-4969	19	45422946	0.000293117	375767	0.760001	Melanoma skin cancer || id:ieu-b-4969	Melanoma skin cancer	Melanoma skin cancer || ||	TRUE	igd	NA	NA	NA	NA	NA	NA	NA	19	6.8e-19	0.000208391	462933	45422946	ukb-b-13664	Treatment/medication code: rosuvastatin || id:ukb-b-13664	TRUE	reported	igd	2	TRUE
65	rs4665492	C	A	C	A	0.00120432	9.59e-05	0.347649	0.347932	FALSE	FALSE	FALSE	ieu-b-4969	2	21294039	0.000241513	375767	0.69	Melanoma skin cancer || id:ieu-b-4969	Melanoma skin cancer	Melanoma skin cancer || ||	TRUE	igd	NA	NA	NA	NA	NA	NA	NA	2	2.5e-12	0.000171905	462933	21294039	ukb-b-13664	Treatment/medication code: rosuvastatin || id:ukb-b-13664	TRUE	reported	igd	2	TRUE
66	rs964184	C	G	C	G	-0.00176241	5.16e-05	0.866372	0.86614	FALSE	TRUE	FALSE	ieu-b-4969	11	116648917	0.000336873	375767	0.88	Melanoma skin cancer || id:ieu-b-4969	Melanoma skin cancer	Melanoma skin cancer || ||	TRUE	igd	NA	NA	NA	NA	NA	NA	NA	11	2e-13	0.000239737	462933	116648917	ukb-b-13664	Treatment/medication code: rosuvastatin || id:ukb-b-13664	TRUE	reported	igd	2	TRUE
67	rs12740374	T	G	T	G	-0.00128416	-0.0085	0.221164	0.2212	FALSE	FALSE	FALSE	ieu-b-85	1	109817590	0.0097	140254	0.3829	Prostate cancer || id:ieu-b-85	Prostate cancer	Prostate cancer || ||	TRUE	igd	NA	NA	NA	NA	NA	NA	NA	1	6.3e-11	0.000196453	462933	109817590	ukb-b-13664	Treatment/medication code: rosuvastatin || id:ukb-b-13664	TRUE	reported	igd	2	TRUE
68	rs17248783	A	G	A	G	-0.00155286	0.001	0.125719	0.1133	FALSE	FALSE	FALSE	ieu-b-85	19	11210314	0.0138	140254	0.9416	Prostate cancer || id:ieu-b-85	Prostate cancer	Prostate cancer || ||	TRUE	igd	NA	NA	NA	NA	NA	NA	NA	19	3.5e-10	0.000247471	462933	11210314	ukb-b-13664	Treatment/medication code: rosuvastatin || id:ukb-b-13664	TRUE	reported	igd	2	TRUE
69	rs2954038	A	C	A	C	-0.00117347	0.0045	0.697575	0.7079	FALSE	FALSE	FALSE	ieu-b-85	8	126507389	0.0091	140254	0.616601	Prostate cancer || id:ieu-b-85	Prostate cancer	Prostate cancer || ||	TRUE	igd	NA	NA	NA	NA	NA	NA	NA	8	3.9e-11	0.00017763	462933	126507389	ukb-b-13664	Treatment/medication code: rosuvastatin || id:ukb-b-13664	TRUE	reported	igd	2	TRUE
70	rs4420638	G	A	G	A	0.00185022	-0.028	0.188871	0.1899	FALSE	FALSE	FALSE	ieu-b-85	19	45422946	0.0108	140254	0.00970398	Prostate cancer || id:ieu-b-85	Prostate cancer	Prostate cancer || ||	TRUE	igd	NA	NA	NA	NA	NA	NA	NA	19	6.8e-19	0.000208391	462933	45422946	ukb-b-13664	Treatment/medication code: rosuvastatin || id:ukb-b-13664	TRUE	reported	igd	2	TRUE
71	rs4665492	C	A	C	A	0.00120432	-0.0021	0.347649	0.3251	FALSE	FALSE	FALSE	ieu-b-85	2	21294039	0.0087	140254	0.8118	Prostate cancer || id:ieu-b-85	Prostate cancer	Prostate cancer || ||	TRUE	igd	NA	NA	NA	NA	NA	NA	NA	2	2.5e-12	0.000171905	462933	21294039	ukb-b-13664	Treatment/medication code: rosuvastatin || id:ukb-b-13664	TRUE	reported	igd	2	TRUE
72	rs964184	C	G	C	G	-0.00176241	0.0133	0.866372	0.8598	FALSE	TRUE	FALSE	ieu-b-85	11	116648917	0.0117	140254	0.2545	Prostate cancer || id:ieu-b-85	Prostate cancer	Prostate cancer || ||	TRUE	igd	NA	NA	NA	NA	NA	NA	NA	11	2e-13	0.000239737	462933	116648917	ukb-b-13664	Treatment/medication code: rosuvastatin || id:ukb-b-13664	TRUE	reported	igd	2	TRUE
73	rs12740374	T	G	T	G	-0.00128416	1.75e-05	0.221164	0.220998	FALSE	FALSE	FALSE	ieu-b-4960	1	109817590	0.000124169	372756	0.89	Oesophageal cancer || id:ieu-b-4960	Oesophageal cancer	Oesophageal cancer || ||	TRUE	igd	1	6.3e-11	0.000196453	462933	109817590	ukb-b-13664	Treatment/medication code: rosuvastatin || id:ukb-b-13664	TRUE	reported	igd	2	TRUE
74	rs17248783	A	G	A	G	-0.00155286	0.000127159	0.125719	0.125729	FALSE	FALSE	FALSE	ieu-b-4960	19	11210314	0.000156433	372756	0.42	Oesophageal cancer || id:ieu-b-4960	Oesophageal cancer	Oesophageal cancer || ||	TRUE	igd	19	3.5e-10	0.000247471	462933	11210314	ukb-b-13664	Treatment/medication code: rosuvastatin || id:ukb-b-13664	TRUE	reported	igd	2	TRUE
75	rs2954038	A	C	A	C	-0.00117347	-1.28e-05	0.697575	0.697196	FALSE	FALSE	FALSE	ieu-b-4960	8	126507389	0.000112233	372756	0.91	Oesophageal cancer || id:ieu-b-4960	Oesophageal cancer	Oesophageal cancer || ||	TRUE	igd	8	3.9e-11	0.00017763	462933	126507389	ukb-b-13664	Treatment/medication code: rosuvastatin || id:ukb-b-13664	TRUE	reported	igd	2	TRUE
76	rs4420638	G	A	G	A	0.00185022	5.28e-05	0.188871	0.188634	FALSE	FALSE	FALSE	ieu-b-4960	19	45422946	0.000131734	372756	0.69	Oesophageal cancer || id:ieu-b-4960	Oesophageal cancer	Oesophageal cancer || ||	TRUE	igd	19	6.8e-19	0.000208391	462933	45422946	ukb-b-13664	Treatment/medication code: rosuvastatin || id:ukb-b-13664	TRUE	reported	igd	2	TRUE
77	rs4665492	C	A	C	A	0.00120432	-0.000143988	0.347649	0.34787	FALSE	FALSE	FALSE	ieu-b-4960	2	21294039	0.000108542	372756	0.18	Oesophageal cancer || id:ieu-b-4960	Oesophageal cancer	Oesophageal cancer || ||	TRUE	igd	2	2.5e-12	0.000171905	462933	21294039	ukb-b-13664	Treatment/medication code: rosuvastatin || id:ukb-b-13664	TRUE	reported	igd	2	TRUE
78	rs964184	C	G	C	G	-0.00176241	-0.000207648	0.866372	0.866109	FALSE	TRUE	FALSE	ieu-b-4960	11	116648917	0.000151405	372756	0.17	Oesophageal cancer || id:ieu-b-4960	Oesophageal cancer	Oesophageal cancer || ||	TRUE	igd	11	2e-13	0.000239737	462933	116648917	ukb-b-13664	Treatment/medication code: rosuvastatin || id:ukb-b-13664	TRUE	reported	igd	2	TRUE
