# Supplementary material for: Assessing the role of lipid-lowering therapy on multi-cancer prevention: A mendelian randomization study
Source: Front Pharmacol. 2023 Apr 19;14:1109580. doi: 10.3389/fphar.2023.1109580 (PMC10154601; doi:10.3389/fphar.2023.1109580)
Supplement: Supplementary file 2 [file DataSheet1.ZIP › Table S7-Atorvastatin.xlsx]

## Sheet: Sheet1
Heterogeneity tests							Horizontal pleiotropy
		method	Q	Q_df	Q_pval		egger_intercept	se	pval
Bladder cancer		MR Egger	25.7979	20	0.172593		-9.13e-05	9.58e-05	0.352235
		Inverse variance weighted	26.968	21	0.171915
Lung cancer		MR Egger	37.5274	20	0.0101089		8e-06	0.0001661	0.962107
		Inverse variance weighted	37.5318	21	0.0146153
bile duct cancer		MR Egger	41.4064	19	0.00213		2.52e-05	6.58e-05	0.706215
		Inverse variance weighted	41.7255	20	0.0030026
Liver cell cancer		MR Egger	78.8031	19	0		2.83e-05	6.29e-05	0.658229
		Inverse variance weighted	79.6407	20	0
Cervical cancer		MR Egger	15.7513	20	0.731927		6.75e-05	0.000105	0.52757
		Inverse variance weighted	16.1647	21	0.760328
Colorectal cancer		MR Egger	31.8974	20	0.0444041		6.61e-05	0.0002203	0.767075
		Inverse variance weighted	32.0412	21	0.0579906
ovarian cancer		MR Egger	14.9672	20	0.778284		6.82e-05	0.0001537	0.66202
		Inverse variance weighted	15.164	21	0.814632
non-melanoma skin cancer		MR Egger	25.9853	20	0.166297		-0.0001063	0.0003787	0.781774
		Inverse variance weighted	26.0878	21	0.203123
Melanoma skin cancer		MR Egger	7.43953	20	0.994974		9.81e-05	0.0001432	0.501148
		Inverse variance weighted	7.90888	21	0.995518
prostate cancer		MR Egger	63.9978	20	1.7e-06		0.0036963	0.0091878	0.691729
		Inverse variance weighted	64.5156	21	2.6e-06
Breast cancer		MR Egger	49.2346	19	0.0001697		0.0129631	0.0105231	0.233028
		Inverse variance weighted	53.1669	20	7.68e-05
Oesophageal cancer		MR Egger	22.0186	20	0.339502		1.63e-05	6.75e-05	0.811522
		Inverse variance weighted	22.0829	21	0.394747
Head and neck cancer		MR Egger	8.84197	20	0.984666		4.09e-05	7.85e-05	0.608008
		Inverse variance weighted	9.11353	21	0.988292
