# Supplementary material for: Assessing the role of lipid-lowering therapy on multi-cancer prevention: A mendelian randomization study
Source: Front Pharmacol. 2023 Apr 19;14:1109580. doi: 10.3389/fphar.2023.1109580 (PMC10154601; doi:10.3389/fphar.2023.1109580)
Supplement: Supplementary file 2 [file DataSheet1.ZIP › Table S8-simvastatin.xlsx]

## Sheet: Sheet1
Heterogeneity tests							Horizontal pleiotropy
		method	Q	Q_df	Q_pval		egger_intercept	se	pval
Bladder cancer		MR Egger	47.4812	37	0.116002		-1.43e-05	6e-05	0.813167
		Inverse variance weighted	47.5539	38	0.137715
Lung cancer		MR Egger	42.1124	37	0.259241		-0.0001283	8.12e-05	0.122899
		Inverse variance weighted	44.9493	38	0.20366
bile duct cancer		MR Egger	73.5977	32	4.03e-05		-9e-07	4.5e-05	0.984261
		Inverse variance weighted	73.5986	33	6.29e-05
Liver cell cancer		MR Egger	102.865	31	0		2.39e-05	3.74e-05	0.527801
		Inverse variance weighted	104.218	32	0
Cervical cancer		MR Egger	36.9757	35	0.3778		1.15e-05	7.12e-05	0.872623
		Inverse variance weighted	37.0033	36	0.422443
Colorectal cancer		MR Egger	48.6539	37	0.0951383		-8.94e-05	0.0001256	0.480873
		Inverse variance weighted	49.3207	38	0.103282
ovarian cancer		MR Egger	26.299	37	0.904855		0.0001085	9.65e-05	0.267904
		Inverse variance weighted	27.5642	38	0.894347
non-melanoma skin cancer		MR Egger	91.8519	37	1.5e-06		0.0001692	0.0003287	0.609793
		Inverse variance weighted	92.5097	38	1.9e-06
Melanoma skin cancer		MR Egger	34.3811	37	0.592458		0.0001176	8.99e-05	0.198733
		Inverse variance weighted	36.0936	38	0.557865
prostate cancer		MR Egger	220.527	37	0		0.0057924	0.0078919	0.467596
		Inverse variance weighted	223.738	38	0
Breast cancer		MR Egger	134.772	37	0		-0.0014553	0.0078774	0.854436
		Inverse variance weighted	134.897	38	0
Oesophageal cancer		MR Egger	49.2101	37	0.0863697		7e-06	4.66e-05	0.882093
		Inverse variance weighted	49.2397	38	0.104693
Head and neck cancer		MR Egger	29.2066	37	0.81586		-7.14e-05	4.93e-05	0.155927
		Inverse variance weighted	31.3045	38	0.770556
