# Supplementary material for: Assessing the role of lipid-lowering therapy on multi-cancer prevention: A mendelian randomization study
Source: Front Pharmacol. 2023 Apr 19;14:1109580. doi: 10.3389/fphar.2023.1109580 (PMC10154601; doi:10.3389/fphar.2023.1109580)
Supplement: Supplementary file 2 [file DataSheet1.ZIP › Table S9-Rosuvastatin.xlsx]

## Sheet: Sheet1
Heterogeneity tests							Horizontal pleiotropy
		method	Q	Q_df	Q_pval		egger_intercept	se	pval
Bladder cancer		MR Egger	6.29985	4	0.177846		-1.69e-05	0.0004609	0.972552
		Inverse variance weighted	6.30196	5	0.277936
Lung cancer		MR Egger	1.26897	4	0.866618		-0.0003269	0.000528	0.56929
		Inverse variance weighted	1.65242	5	0.894839
bile duct cancer		MR Egger	4.84836	4	0.303214		0.0003694	0.0002124	0.157043
		Inverse variance weighted	8.51337	5	0.130121
Liver cell cancer		MR Egger	9.64431	4	0.046865		0.0002954	0.0002077	0.228065
		Inverse variance weighted	14.5203	5	0.0126211
Cervical cancer		MR Egger	2.38047	4	0.666159		-0.0002858	0.0004574	0.565921
		Inverse variance weighted	2.77096	5	0.735246
Colorectal cancer		MR Egger	3.50909	4	0.476497		-0.0019226	0.0007592	0.0644998
		Inverse variance weighted	9.92214	5	0.0774716
ovarian cancer		MR Egger	3.95056	4	0.412738		-0.00104	0.0006693	0.195195
		Inverse variance weighted	6.36489	5	0.272315
non-melanoma skin cancer		MR Egger	3.20663	4	0.523861		7.96e-05	0.0014467	0.958744
		Inverse variance weighted	3.20966	5	0.667699
Melanoma skin cancer		MR Egger	3.78128	4	0.436415		-0.0005477	0.0006232	0.42908
		Inverse variance weighted	4.55376	5	0.472723
Oesophageal cancer		MR Egger	2.94528	4	0.567025		-0.0003484	0.0002801	0.281446
		Inverse variance weighted	4.49261	5	0.480873
Head and neck cancer		MR Egger	2.74084	4	0.602087		-0.0001081	0.0003418	0.767654
		Inverse variance weighted	2.84083	5	0.724509
